# Supplementary material for: Virulence of the Pathogen Porphyromonas gingivalis Is Controlled by the CRISPR-Cas Protein Cas3
Source: mSystems. 2020 Sep 29;5(5):e00852-20. doi: 10.1128/mSystems.00852-20 (PMC7527141; doi:10.1128/mSystems.00852-20)
Supplement: TABLE S1 [file mSystems.00852-20-st001.xlsx]

## Sheet: Up-regulated cas3 mutant plankt
Table S1. P. gingivalis differential expressed genes in the THP-1 infection experiment.
PATRIC annotation	PATRIC Product	RefSeq Locus Tag	RefSeq Product	Fold change
fig|431947.7.peg.18	Redox-sensing transcriptional repressor Rex	PGN_0020	redox-sensing transcriptional repressor Rex	1.67357
fig|431947.7.peg.30	Thioredoxin	PGN_0033	thioredoxin	1.84378
fig|431947.7.peg.32	LSU ribosomal protein L19p	PGN_0035	50S ribosomal protein L19	1.62794
fig|431947.7.peg.81	Transcriptional regulator 2C Xre family	PGN_0088	putative transcriptional regulator	1.76882
fig|431947.7.peg.163	SSU ribosomal protein S16p	PGN_0167	30S ribosomal protein S16	1.97222
fig|431947.7.peg.182	FIG01269488: protein 2C clustered with ribosomal protein L32p	PGN_0187	hypothetical protein	1.54172
fig|431947.7.peg.183	LSU ribosomal protein L32p @ LSU ribosomal protein L32p 2C zinc-dependent	PGN_0188	50S ribosomal protein L32	1.65698
fig|431947.7.peg.184	3-oxoacyl-[acyl-carrier-protein] synthase 2C KASIII (EC 2.3.1.180)	PGN_0189	3-oxoacyl-(acyl carrier protein) synthase III	1.74317
fig|431947.7.peg.212	hypothetical protein	PGN_0216	hypothetical protein	2.21877
fig|431947.7.peg.285	hypothetical protein	PGN_0287	Mfa1 fimbrilin	1.60804
fig|431947.7.peg.346	hypothetical protein	PGN_0349	upregulated in stationary phase protein A	2.07981
fig|431947.7.peg.392	SSU ribosomal protein S20p	PGN_0394	30S ribosomal protein S20	1.55144
fig|431947.7.peg.439	hypothetical protein	PGN_0439	hypothetical protein	2.20463
fig|431947.7.peg.480	putative lipoprotein	PGN_0481	hypothetical protein	1.82151
fig|431947.7.peg.488	DNA-damage-inducible protein F	PGN_0490	putative DNA-damage-inducible protein F	1.51992
fig|431947.7.peg.489	Low molecular weight protein tyrosine phosphatase (EC 3.1.3.48)	PGN_0491	probable phosphotyrosine protein phosphatase	1.64247
fig|431947.7.peg.490	Lead 2C cadmium 2C zinc and mercury transporting ATPase (EC 3.6.3.3) (EC 3.6.3.5) 3B Copper-translocating P-type ATPase (EC 3.6.3.4)	PGN_0492	cation-transporting ATPase	1.58219
fig|431947.7.peg.491	hypothetical protein	PGN_0493	hypothetical protein	2.11506
fig|431947.7.peg.533	Transcriptional regulator 2C Crp/Fnr family	PGN_0537	probable transcriptional regulator Crp family	1.83631
fig|431947.7.peg.630	LSU ribosomal protein L31p @ LSU ribosomal protein L31p 2C zinc-independent	PGN_0636	50S ribosomal protein L31 type B	1.84491
fig|431947.7.peg.631	Serine protease	PGN_0637	putative heat shock-related protease htrA protein	1.58931
fig|431947.7.peg.643	hypothetical protein	PGN_0650	hypothetical protein	2.29335
fig|431947.7.peg.684	LSU ribosomal protein L34p	PGN_0694	50S ribosomal protein L34	3.02116
fig|431947.7.peg.733	hypothetical protein	PGN_0746	hypothetical protein	1.67128
fig|431947.7.peg.809	hypothetical protein	PGN_0820	hypothetical protein	1.74901
fig|431947.7.peg.828	hypothetical protein	PGN_0838	hypothetical protein	2.02055
fig|431947.7.peg.954	Translation initiation factor 3	PGN_0963	translation initiation factor IF-3	1.50526
fig|431947.7.peg.1065	Mobile element protein	PGN_1075	hypothetical protein	2.34296
fig|431947.7.peg.1174	hypothetical protein	PGN_1182	hypothetical protein	1.79314
fig|431947.7.peg.1179	Two-component transcriptional response regulator RprY 2C OmpR family	PGN_1186	putative DNA-binding response regulator RprY	1.84318
fig|431947.7.peg.1243	hypothetical protein	PGN_1253	hypothetical protein	2.25858
fig|431947.7.peg.1387	hypothetical protein	PGN_1399	hypothetical protein	2.12015
fig|431947.7.peg.1390	Delta-1-pyrroline-5-carboxylate dehydrogenase (EC 1.2.1.88)	PGN_1401	delta-1-pyrroline-5-carboxylate dehydrogenase	1.80535
fig|431947.7.peg.1391	hypothetical protein	PGN_1402	putative amidinotransferase	1.61168
fig|431947.7.peg.1392	Ornithine aminotransferase (EC 2.6.1.13)	PGN_1403	ornithine aminotransferase	1.63516
fig|431947.7.peg.1396	hypothetical protein	PGN_1408	hypothetical protein	1.78047
fig|431947.7.peg.1397	N-acyl-L-amino acid amidohydrolase (EC 3.5.1.14)	PGN_1409	putative peptidase	1.80645
fig|431947.7.peg.1399	Purine nucleoside phosphorylase (EC 2.4.2.1)	PGN_1412	purine nucleoside phosphorylase	1.73902
fig|431947.7.peg.1400	hypothetical protein	PGN_1413	hypothetical protein	1.6091
fig|431947.7.peg.1403	hypothetical protein	PGN_1416	probable lysyl endopeptidase precursor	1.75218
fig|431947.7.peg.1405	ATPase	PGN_1419	hypothetical protein	1.6263
fig|431947.7.peg.1420	hypothetical protein	PGN_1435	hypothetical protein	1.65301
fig|431947.7.peg.1527	hypothetical protein	PGN_1543	hypothetical protein	1.55833
fig|431947.7.peg.1528	hypothetical protein	PGN_1544	hypothetical protein	2.05532
fig|431947.7.peg.1530	hypothetical protein	PGN_1547	hypothetical protein	1.60394
fig|431947.7.peg.1561	SSU ribosomal protein S21p	PGN_1580	30S ribosomal protein S21	2.30016
fig|431947.7.peg.1570	SSU ribosomal protein S9p (S16e)	PGN_1589	30S ribosomal protein S9	1.78269
fig|431947.7.peg.1571	LSU ribosomal protein L13p (L13Ae)	PGN_1590	50S ribosomal protein L13	1.63862
fig|431947.7.peg.1599	hypothetical protein	PGN_1622	hypothetical protein	1.86712
fig|431947.7.peg.1616	hypothetical protein	PGN_1639	hypothetical protein	1.59544
fig|431947.7.peg.1625	LSU ribosomal protein L27p	PGN_1647	50S ribosomal protein L27	1.59154
fig|431947.7.peg.1626	LSU ribosomal protein L21p	PGN_1648	50S ribosomal protein L21	1.52587
fig|431947.7.peg.1637	hypothetical protein	PGN_1660	hypothetical protein	1.5483
fig|431947.7.peg.1672	SSU ribosomal protein S15p (S13e)	PGN_1698	30S ribosomal protein S15	1.79228
fig|431947.7.peg.1728	2-oxoglutarate/2-oxoacid ferredoxin oxidoreductase 2C delta subunit 2C ferredoxin-like 4Fe-4S binding protein (EC 1.2.7.-)	PGN_1752	putative ferredoxin 4Fe-4S	1.5304
fig|431947.7.peg.1828	LSU ribosomal protein L14p (L23e)	PGN_1858	50S ribosomal protein L14	1.51125
fig|431947.7.peg.1834	SSU ribosomal protein S19p (S15e)	PGN_1864	30S ribosomal protein S19	1.54427
fig|431947.7.peg.1836	LSU ribosomal protein L23p (L23Ae)	PGN_1866	50S ribosomal protein L23	1.54403
fig|431947.7.peg.1837	LSU ribosomal protein L4p (L1e)	PGN_1867	50S ribosomal protein L4	1.60383
fig|431947.7.peg.1841	SSU ribosomal protein S7p (S5e)	PGN_1871	30S ribosomal protein S7	1.59267
fig|431947.7.peg.1842	SSU ribosomal protein S12p (S23e)	PGN_1872	30S ribosomal protein S12	1.86087
fig|431947.7.peg.1860	Uncharacterized protein Fjoh 4981 2C DUF4295-containing	PGN_1889	hypothetical protein	1.55313
fig|431947.7.peg.1861	LSU ribosomal protein L33p @ LSU ribosomal protein L33p 2C zinc-independent	PGN_1890	50S ribosomal protein L33	1.54111
fig|431947.7.peg.1961	hypothetical protein	PGN_1995	hypothetical protein	1.9407
fig|431947.7.peg.2013	hypothetical protein	PGN_2048	hypothetical protein	2.21022
fig|431947.7.peg.1178	hypothetical protein	.	.	1.80457
fig|431947.7.peg.1235	hypothetical protein	.	.	2.2509
fig|431947.7.peg.1240	hypothetical protein	.	.	3.25963
fig|431947.7.peg.1245	hypothetical protein	.	.	1.64836
fig|431947.7.peg.1338	hypothetical protein	.	.	1.58784
fig|431947.7.peg.1340	hypothetical protein	.	.	2.4377
fig|431947.7.peg.1374	hypothetical protein	.	.	1.9661
fig|431947.7.peg.1386	hypothetical protein	.	.	2.20463
fig|431947.7.peg.1388	hypothetical protein	.	.	1.90751
fig|431947.7.peg.1457	hypothetical protein	.	.	1.51474
fig|431947.7.peg.160	hypothetical protein	.	.	4.17552
fig|431947.7.peg.161	hypothetical protein	.	.	3.18037
fig|431947.7.peg.1651	hypothetical protein	.	.	2.98283
fig|431947.7.peg.1681	hypothetical protein	.	.	1.63225
fig|431947.7.peg.176	hypothetical protein	.	.	2.49557
fig|431947.7.peg.1859	hypothetical protein	.	.	2.87116
fig|431947.7.peg.1945	hypothetical protein	.	.	1.73634
fig|431947.7.peg.1966	hypothetical protein	.	.	2.19484
fig|431947.7.peg.2003	hypothetical protein	.	.	2.11368
fig|431947.7.peg.2007	hypothetical protein	.	.	1.73637
fig|431947.7.peg.2011	hypothetical protein	.	.	3.72712
fig|431947.7.peg.2012	hypothetical protein	.	.	3.82954
fig|431947.7.peg.2014	hypothetical protein	.	.	2.27715
fig|431947.7.peg.2049	hypothetical protein	.	.	1.68755
fig|431947.7.peg.210	hypothetical protein	.	.	3.57966
fig|431947.7.peg.211	hypothetical protein	.	.	3.79807
fig|431947.7.peg.213	hypothetical protein	.	.	2.19715
fig|431947.7.peg.214	hypothetical protein	.	.	3.3156
fig|431947.7.peg.219	hypothetical protein	.	.	1.73329
fig|431947.7.peg.29	hypothetical protein	.	.	1.8159
fig|431947.7.peg.340	hypothetical protein	.	.	2.16941
fig|431947.7.peg.397	hypothetical protein	.	.	6.79186
fig|431947.7.peg.398	hypothetical protein	.	.	3.6301
fig|431947.7.peg.399	hypothetical protein	.	.	7.88284
fig|431947.7.peg.432	hypothetical protein	.	.	2.39522
fig|431947.7.peg.437	hypothetical protein	.	.	4.0803
fig|431947.7.peg.438	hypothetical protein	.	.	4.11877
fig|431947.7.peg.440	hypothetical protein	.	.	2.20726
fig|431947.7.peg.441	hypothetical protein	.	.	2.3111
fig|431947.7.peg.444	hypothetical protein	.	.	9.76209
fig|431947.7.peg.474	hypothetical protein	.	.	4.25321
fig|431947.7.peg.555	hypothetical protein	.	.	1.96032
fig|431947.7.peg.820	hypothetical protein	.	.	2.50888
fig|431947.7.peg.836	hypothetical protein	.	.	1.72947
fig|431947.7.peg.91	hypothetical protein	.	.	1.73541
fig|431947.7.peg.931	hypothetical protein	.	.	1.74004

## Sheet: Down-regulated cas3 mutant plan
Table S1. P. gingivalis differential expressed genes in the THP-1 infection experiment.
PATRIC annotation	PATRIC Product	RefSeq Locus Tag	RefSeq Product	Fold change
fig|431947.7.peg.172	hypothetical protein	PGN_0178	hypothetical protein	1.79774
fig|431947.7.peg.173	hypothetical protein	PGN_0179	60 kDa protein	1.82471
fig|431947.7.peg.174	hypothetical protein	PGN_0180	FimA type I fimbrilin	1.89111
fig|431947.7.peg.178	putative lipoprotein	PGN_0183	minor component FimC	1.61268
fig|431947.7.peg.179	putative lipoprotein	PGN_0184	minor component FimD	1.63553
fig|431947.7.peg.180	hypothetical protein	PGN_0185	minor component FimE	1.77247
fig|431947.7.peg.228	hypothetical protein	PGN_0231	probable delta-aminolevulinic acid dehydratase	1.51214
fig|431947.7.peg.231	UDP-N-acetylglucosamine 2-epimerase (EC 5.1.3.14)	PGN_0234	UDP-N-acetylglucosamine 2-epimerase	1.62565
fig|431947.7.peg.355	Translation initiation factor 2	PGN_0355	translation initiation factor IF-2	1.5635
fig|431947.7.peg.449	ABC transporter 2C ATP-binding protein	PGN_0448	putative ABC transporter ATP-binding protein	1.63045
fig|431947.7.peg.496	Methylmalonyl-CoA decarboxylase 2C alpha chain (EC 4.1.1.41)	PGN_0500	methylmalonyl-CoA decarboxylase alpha subunit	1.75674
fig|431947.7.peg.615	Cell division protein FtsL	PGN_0621	hypothetical protein	1.66541
fig|431947.7.peg.628	3-methyl-2-oxobutanoate hydroxymethyltransferase (EC 2.1.2.11)	PGN_0634	3-methyl-2-oxobutanoate hydroxymethyltransferase	1.50573
fig|431947.7.peg.652	Alkyl hydroperoxide reductase protein F	PGN_0661	alkyl hydroperoxide reductase F subunit	1.86901
fig|431947.7.peg.659	RNA-binding protein	PGN_0668	RNA-binding protein	1.50618
fig|431947.7.peg.1025	hypothetical protein	PGN_1035	hypothetical protein	1.58419
fig|431947.7.peg.1095	RNA polymerase ECF-type sigma factor	PGN_1108	putative RNA polymerase ECF-type sigma factor	2.07874
fig|431947.7.peg.1170	Acetate kinase (EC 2.7.2.1)	PGN_1178	acetate kinase	1.61473
fig|431947.7.peg.1171	Phosphate acetyltransferase (EC 2.3.1.8)	PGN_1179	phosphotransacetylase	1.88476
fig|431947.7.peg.1227	hypothetical protein	PGN_1234	hypothetical protein	1.66888
fig|431947.7.peg.1229	Pleiotropic regulatory protein	PGN_1236	regulator PorR	1.52612
fig|431947.7.peg.1509	Protein tyrosine phosphatase (EC 3.1.3.48)	PGN_1525	probable capsular polysaccharide biosynthesis protein	1.57881
fig|431947.7.peg.1537	hypothetical protein	PGN_1554	hypothetical protein	1.58772
fig|431947.7.peg.1734	Guanosine-3 2C5-bis(diphosphate) 3-pyrophosphohydrolase (EC 3.1.7.2) / GTP pyrophosphokinase (EC 2.7.6.5) 2C (p)ppGpp synthetase II	PGN_1757	GTP pyrophosphokinase	1.5078
fig|431947.7.peg.1756	hypothetical protein	PGN_1783	hypothetical protein	1.61708
fig|431947.7.peg.1762	dCMP deaminase (EC 3.5.4.12)	PGN_1789	putative deoxycytidylate deaminase	1.95814
fig|431947.7.peg.1791	Rhs-family protein	PGN_1818	hypothetical protein	1.71094
fig|431947.7.peg.1792	hypothetical protein	PGN_1819	hypothetical protein	2.03665
fig|431947.7.peg.1795	hypothetical protein	PGN_1824	hypothetical protein	1.55529
fig|431947.7.peg.1925	CRISPR-associated protein Cas1	PGN_1960	CRISPR-associated protein Cas1	1.68476
fig|431947.7.peg.1926	CRISPR-associated RecB family exonuclease Cas4	PGN_1961	CRISPR-associated protein Cas4	1.61873
fig|431947.7.peg.1929	CRISPR-associated helicase Cas3	PGN_1964	probable CRISPR-associated helicase Cas3 core	86.3256
fig|431947.7.peg.1930	hypothetical protein	PGN_1965	hypothetical protein	2.05384
fig|431947.7.peg.1950	N-acetylmuramoyl-L-alanine amidase	PGN_1985	probable N-acetylmuramoyl-L-alanine amidase	1.51724
fig|431947.7.peg.1951	DNA-binding protein 2C histone-like family	PGN_1986	DNA-binding protein, histone-like family	1.96481
fig|431947.7.peg.1969	hypothetical protein	PGN_2004	hypothetical protein	1.535
fig|431947.7.peg.2004	Efflux ABC transporter 2C permease protein	PGN_2039	hypothetical protein	1.5295
fig|431947.7.peg.2026	Dihydrofolate reductase (EC 1.5.1.3)	PGN_2061	probable dihydrofolate reductase	1.54459
fig|431947.7.peg.2003	hypothetical protein	.	.	1.55612

## Sheet: Up-regulated cas3 mutant intrac
Table S1. P. gingivalis differential expressed genes in the THP-1 infection experiment.
PATRIC annotation	PATRIC Product	RefSeq Locus Tag	RefSeq Product	Fold change
fig|431947.7.peg.1	Chromosomal replication initiator protein DnaA	PGN_0001	chromosomal replication initiation protein	1.84738
fig|431947.7.peg.2	UDP-2-acetamido-3-amino-2 2C3-dideoxy-D-glucuronic acid acetyltransferase (EC 2.3.1.201)	PGN_0002	hypothetical protein	2.24575
fig|431947.7.peg.3	putative membrane protein	PGN_0003	hypothetical protein	1.54688
fig|431947.7.peg.4	NAD-dependent protein deacetylase of SIR2 family	PGN_0004	NAD-dependent deacetylase	2.17028
fig|431947.7.peg.9	beta-glycosyl hydrolase / Uncharacterized esterase	PGN_0009	serine hydrolase	1.41812
fig|431947.7.peg.10	Similar to L-threonine 3-O-phosphate decarboxylase	PGN_0010	aminotransferase class I/II-fold pyridoxal phosphate-dependent enzyme	1.48634
fig|431947.7.peg.11	2-phosphosulfolactate phosphatase	PGN_0011	2-phosphosulfolactate phosphatase	1.35586
fig|431947.7.peg.15	Transcriptional regulator 2C MarR family	PGN_0015	probable transcriptional regulator	1.97538
fig|431947.7.peg.16	tRNA-dihydrouridine synthase DusB	PGN_0016	tRNA dihydrouridine synthase DusB	1.36756
fig|431947.7.peg.24	Cytidine deaminase (EC 3.5.4.5)	PGN_0026	putative cytidine deaminase	1.76701
fig|431947.7.peg.25	Mobile element protein	PGN_0027	transposase in ISPg1	2.48177
fig|431947.7.peg.26	hypothetical protein	PGN_0029	hypothetical protein	1.63896
fig|431947.7.peg.27	Beta-mannosidase (EC 3.2.1.25)	PGN_0030	glycoside hydrolase family 2 protein	1.35974
fig|431947.7.peg.30	Thioredoxin	PGN_0033	MULTISPECIES: thioredoxin	1.49863
fig|431947.7.peg.31	DNA polymerase III alpha subunit (EC 2.7.7.7)	PGN_0034	DNA polymerase III subunit alpha	1.19529
fig|431947.7.peg.33	hypothetical protein	PGN_0036	transposase	1.38379
fig|431947.7.peg.39	GTP-binding and nucleic acid-binding protein YchF	PGN_0044	redox-regulated ATPase YchF	1.17661
fig|431947.7.peg.47	hypothetical protein	PGN_0053	MULTISPECIES: hypothetical protein	1.21911
fig|431947.7.peg.68	Putative conjugative transposon mobilization protein BF0132	PGN_0075	relaxase/mobilization nuclease domain-containing protein	1.44732
fig|431947.7.peg.69	Putative mobilization protein BF0133	PGN_0076	YWFCY domain-containing protein	1.25563
fig|431947.7.peg.70	hypothetical protein	PGN_0078	hypothetical protein	1.9568
fig|431947.7.peg.71	hypothetical protein	PGN_0079	hypothetical protein	2.35522
fig|431947.7.peg.72	CTnDOT excision operon activator RteC	PGN_0080	probable tetracycline resistance element mobilization regulatory protein RteC	1.70898
fig|431947.7.peg.75	Transcriptional regulator, AraC family	PGN_0082	AraC family transcriptional regulator	1.10776
fig|431947.7.peg.80	hypothetical protein	PGN_0087	ATP-binding protein	1.45929
fig|431947.7.peg.81	Transcriptional regulator 2C Xre family	PGN_0088	putative transcriptional regulator	1.77863
fig|431947.7.peg.82	hypothetical protein	PGN_0089	hypothetical protein	1.61779
fig|431947.7.peg.84	hypothetical protein	PGN_0091	hypothetical protein	1.89114
fig|431947.7.peg.85	hypothetical protein	PGN_0092	hypothetical protein	1.88264
fig|431947.7.peg.90	Cell-division-associated, ABC-transporter-like signaling protein FtsE	PGN_0097	ATP-binding cassette domain-containing protein	1.2812
fig|431947.7.peg.95	Transcriptional regulator	PGN_0102	hypothetical protein	1.51965
fig|431947.7.peg.96	TonB	PGN_0103	putative TonB	2.12972
fig|431947.7.peg.98	Mobile element protein	PGN_0104	transposase in ISPg1	2.69278
fig|431947.7.peg.100	Mobile element protein	PGN_0106	partial transposase in ISPg3	1.86068
fig|431947.7.peg.101	Mobile element protein	PGN_0107	partial transposase in ISPg3	2.62493
fig|431947.7.peg.102	Mobile element protein	PGN_0108	partial transposase in ISPg1	2.03643
fig|431947.7.peg.103	hypothetical protein	PGN_0109	hypothetical protein	1.65865
fig|431947.7.peg.104	hypothetical protein	PGN_0110	hypothetical protein	1.60294
fig|431947.7.peg.105	Transposase	PGN_0112	partial transposase Orf1 in ISPg5	1.79652
fig|431947.7.peg.106	hypothetical protein	PGN_0113	hypothetical protein	1.701
fig|431947.7.peg.107	Na(+)-translocating NADH-quinone reductase subunit A (EC 1.6.5.8)	PGN_0114	NADH:ubiquinone reductase (Na(+)-transporting) subunit A	1.11516
fig|431947.7.peg.109	Na(+)-translocating NADH-quinone reductase subunit B (EC 1.6.5.8)	PGN_0115	NADH:ubiquinone reductase (Na(+)-transporting) subunit B	1.29445
fig|431947.7.peg.110	Na(+)-translocating NADH-quinone reductase subunit C (EC 1.6.5.8)	PGN_0116	Na(+)-translocating NADH-quinone reductase subunit C	1.22243
fig|431947.7.peg.111	Na(+)-translocating NADH-quinone reductase subunit D (EC 1.6.5.8)	PGN_0117	NADH:ubiquinone reductase (Na(+)-transporting) subunit D	1.23576
fig|431947.7.peg.112	Na(+)-translocating NADH-quinone reductase subunit E (EC 1.6.5.8)	PGN_0118	NADH:ubiquinone reductase (Na(+)-transporting) subunit E	1.21665
fig|431947.7.peg.113	Na(+)-translocating NADH-quinone reductase subunit F (EC 1.6.5.8)	PGN_0119	NADH:ubiquinone reductase (Na(+)-transporting) subunit F	1.37759
fig|431947.7.peg.118	D-isomer specific 2-hydroxyacid dehydrogenase family protein	PGN_0125	MULTISPECIES: NAD(P)-binding domain-containing protein	1.1714
fig|431947.7.peg.124	Mobile element protein	PGN_0130	partial transposase in ISPg1	2.99661
fig|431947.7.peg.125	Mobile element protein	PGN_0131	partial transposase in ISPg1	2.61325
fig|431947.7.peg.129	Di-tripeptide/cation symporter	PGN_0135	peptide MFS transporter	1.13461
fig|431947.7.peg.130	hypothetical protein	PGN_0136	DUF4831 family protein	1.18455
fig|431947.7.peg.137	Dihydroneopterin aldolase (EC 4.1.2.25)	PGN_0143	probable dihydroneopterin aldolase	1.78858
fig|431947.7.peg.138	hypothetical protein	PGN_0144	hypothetical protein	2.33834
fig|431947.7.peg.140	hypothetical protein	PGN_0147	BamA/TamA family outer membrane protein	1.47667
fig|431947.7.peg.158	hypothetical protein	PGN_0163	hypothetical protein	2.02618
fig|431947.7.peg.168	NAD-dependent glyceraldehyde-3-phosphate dehydrogenase (EC 1.2.1.12)	PGN_0173	glyceraldehyde 3-phosphate dehydrogenase type I	1.84003
fig|431947.7.peg.194	hypothetical protein	PGN_0199	hypothetical protein	1.56452
fig|431947.7.peg.195	hypothetical protein	PGN_0200	hypothetical protein	1.53605
fig|431947.7.peg.196	16S rRNA (uracil(1498)-N(3))-methyltransferase (EC 2.1.1.193)	PGN_0201	16S rRNA (uracil(1498)-N(3))-methyltransferase	1.35194
fig|431947.7.peg.203	Peptidylprolyl isomerase, FKBP-type (EC 5.2.1.8)	PGN_0208	FKBP-type peptidyl-prolyl cis-trans isomerase	1.10838
fig|431947.7.peg.205	Mobile element protein	PGN_0210	transposase in ISPg1	2.42388
fig|431947.7.peg.207	hypothetical protein	PGN_0211	hypothetical protein	2.4555
fig|431947.7.peg.208	Mobile element protein	PGN_0212	transposase in ISPg1	2.21386
fig|431947.7.peg.209	peptidylarginine deiminase	PGN_0213	hypothetical protein	1.648
fig|431947.7.peg.215	Mobile element protein	PGN_0218	transposase in ISPg1	2.05736
fig|431947.7.peg.216	Mobile element protein	PGN_0219	IS5/IS1182 family transposase	1.44101
fig|431947.7.peg.217	Mobile element protein	PGN_0220	partial transposase in ISPg1	2.06115
fig|431947.7.peg.218	DNA topoisomerase III (EC 5.99.1.2)	PGN_0221	DNA topoisomerase III	1.65363
fig|431947.7.peg.243	hypothetical protein	PGN_0245	hypothetical protein	1.51865
fig|431947.7.peg.244	hypothetical protein	PGN_0246	polysaccharide biosynthesis C-terminal domain-containing protein	1.40383
fig|431947.7.peg.245	Mg/Co/Ni transporter MgtE, CBS domain-containing	PGN_0247	magnesium transporter	1.3005
fig|431947.7.peg.246	SSU rRNA (adenine(1518)-N(6)/adenine(1519)-N(6))-dimethyltransferase (EC 2.1.1.182)	PGN_0248	16S rRNA (adenine(1518)-N(6)/adenine(1519)-N(6))-dimethyltransferase RsmA	1.29298
fig|431947.7.peg.257	Protein translocase membrane subunit SecG	PGN_0258	preprotein translocase subunit SecG	1.55754
fig|431947.7.peg.258	hypothetical protein	PGN_0259	hypothetical protein	1.67985
fig|431947.7.peg.260	sigma-54-dependent transcriptional regulator	PGN_0261	sigma-54-dependent Fis family transcriptional regulator	1.13286
fig|431947.7.peg.261	hypothetical protein	PGN_0262	hypothetical protein	1.24968
fig|431947.7.peg.262	Ribosomal protein S12p Asp88 (E. coli) methylthiotransferase (EC 2.8.4.4)	PGN_0263	30S ribosomal protein S12 methylthiotransferase RimO	1.34467
fig|431947.7.peg.263	Signal recognition particle receptor FtsY	PGN_0264	signal recognition particle-docking protein FtsY	1.29718
fig|431947.7.peg.264	Carboxynorspermidine decarboxylase (EC 4.1.1.96)	PGN_0265	carboxynorspermidine decarboxylase	1.25726
fig|431947.7.peg.267	Peptide chain release factor N(5)-glutamine methyltransferase (EC 2.1.1.297)	PGN_0268	peptide chain release factor N(5)-glutamine methyltransferase	1.25536
fig|431947.7.peg.268	Regulatory protein RecX	PGN_0269	RecX family transcriptional regulator	1.46988
fig|431947.7.peg.269	Competence protein F homolog, phosphoribosyltransferase domain; protein YhgH required for utilization of DNA as sole source of carbon and energy	PGN_0270	ComF family protein	1.21124
fig|431947.7.peg.282	Transcriptional regulator	PGN_0284	winged helix DNA-binding protein	1.22224
fig|431947.7.peg.290	Outer membrane TonB-dependent transporter, utilization system for glycans and polysaccharides (PUL), SusC family	PGN_0293	TonB-dependent receptor	1.26735
fig|431947.7.peg.291	Cell surface glycan-binding lipoprotein, utilization system for glycans and polysaccharides (PUL), SusD family	PGN_0294	RagB/SusD family nutrient uptake outer membrane protein	1.27418
fig|431947.7.peg.292	hypothetical protein	PGN_0295	C-terminal domain of Arg- and Lys-gingipain proteinase	2.81423
fig|431947.7.peg.300	Rubrerythrin	PGN_0302	rubrerythrin	5.10865
fig|431947.7.peg.322	Mobile element protein	PGN_0324	transposase in ISPg1	2.23763
fig|431947.7.peg.325	hypothetical protein	PGN_0327	3\\'-5\\' exonuclease	1.29313
fig|431947.7.peg.326	MarC family integral membrane protein	PGN_0328	MarC family protein	1.15383
fig|431947.7.peg.327	hypothetical protein	PGN_0329	hypothetical protein	1.62781
fig|431947.7.peg.328	DNA repair protein RadA	PGN_0330	MULTISPECIES: DNA repair protein RadA	1.38153
fig|431947.7.peg.329	NG 2CNG-dimethylarginine dimethylaminohydrolase 1 (EC 3.5.3.18)	PGN_0331	hypothetical protein	1.67808
fig|431947.7.peg.330	Transaldolase (EC 2.2.1.2)	PGN_0333	MULTISPECIES: fructose-6-phosphate aldolase	1.15915
fig|431947.7.peg.331	Protein YzbB	PGN_0334	DUF1343 domain-containing protein	1.14962
fig|431947.7.peg.345	putative universal stress protein UspA	PGN_0348	putative universal stress protein UspA	1.76897
fig|431947.7.peg.346	hypothetical protein	PGN_0349	upregulated in stationary phase protein A	1.74518
fig|431947.7.peg.349	Pyruvate:Oxaloacetate transcarboxylase domain protein / Biotin carboxyl carrier protein	PGN_0351	oxaloacetate decarboxylase	1.27376
fig|431947.7.peg.350	hypothetical protein	PGN_0352	hypothetical protein	2.16888
fig|431947.7.peg.364	Arginyl-tRNA synthetase (EC 6.1.1.19)	PGN_0365	arginyl-tRNA synthetase	1.54027
fig|431947.7.peg.365	tRNA-specific 2-thiouridylase MnmA (EC 2.8.1.13)	PGN_0366	tRNA 2-thiouridine(34) synthase MnmA	1.20672
fig|431947.7.peg.372	hypothetical protein	PGN_0374	hypothetical protein	1.37606
fig|431947.7.peg.373	Uridine kinase 2C type 2 (EC 2.7.1.48)	PGN_0375	phosphoribulose/uridine kinase	1.79957
fig|431947.7.peg.375	Aspartate ammonia-lyase (EC 4.3.1.1)	PGN_0377	MULTISPECIES: aspartate ammonia-lyase	1.12012
fig|431947.7.peg.376	Exopolyphosphatase (EC 3.6.1.11)	PGN_0378	exopolyphosphatase	1.14423
fig|431947.7.peg.377	hypothetical protein	PGN_0379	phosphatase PAP2 family protein	1.15338
fig|431947.7.peg.378	ROK family sugar kinase or transcriptional regulator	PGN_0380	.	1.30508
fig|431947.7.peg.379	Glucokinase (EC 2.7.1.2)	PGN_0381	partial ROK family transcriptional repressor with glucose kinase domain	1.52921
fig|431947.7.peg.383	Site-specific tyrosine recombinase XerD	PGN_0385	tyrosine recombinase XerD	1.32699
fig|431947.7.peg.384	3-dehydroquinate dehydratase II (EC 4.2.1.10)	PGN_0386	3-dehydroquinate dehydratase	1.47207
fig|431947.7.peg.400	Pyridoxamine 5'-phosphate oxidase (EC 1.4.3.5)	PGN_0403	pyridoxamine 5\\'-phosphate oxidase	1.33861
fig|431947.7.peg.401	hypothetical protein	PGN_0404	rhodanese-like domain-containing protein	1.20224
fig|431947.7.peg.407	hypothetical protein	PGN_0409	hypothetical protein	1.10255
fig|431947.7.peg.412	DNA gyrase subunit B (EC 5.99.1.3)	PGN_0413	DNA topoisomerase (ATP-hydrolyzing) subunit B	1.14372
fig|431947.7.peg.413	Dipeptidase	PGN_0414	gamma-glutamyl-gamma-aminobutyrate hydrolase family protein	1.45061
fig|431947.7.peg.414	type II restriction endonuclease 2C putative	PGN_0415	restriction endonuclease	2.30387
fig|431947.7.peg.415	hypothetical protein	PGN_0416	putative type II DNA modification methyltransferase	2.65723
fig|431947.7.peg.417	Murein endolytic transglycosylase MltG	PGN_0418	endolytic transglycosylase MltG	1.33319
fig|431947.7.peg.418	HesA/MoeB/ThiF family protein	PGN_0419	tRNA threonylcarbamoyladenosine dehydratase	1.41973
fig|431947.7.peg.420	hypothetical protein	PGN_0421	helix-hairpin-helix domain-containing protein	1.3251
fig|431947.7.peg.421	YciO protein, TsaC/YrdC paralog	PGN_0422	threonylcarbamoyl-AMP synthase	1.18811
fig|431947.7.peg.425	hypothetical protein	PGN_0426	hypothetical protein	1.61906
fig|431947.7.peg.426	Alpha-amylase (EC 3.2.1.1)	PGN_0427	alpha-amylase	1.33014
fig|431947.7.peg.427	Putative glycosyltransferase	PGN_0428	glycosyltransferase	1.32405
fig|431947.7.peg.428	glycogen debranching enzyme-related protein	PGN_0429	glycogen debranching enzyme N-terminal domain-containing protein	1.47602
fig|431947.7.peg.451	RNA polymerase ECF-type sigma factor	PGN_0450	RNA polymerase sigma factor	1.25633
fig|431947.7.peg.455	hypothetical protein	PGN_0455	partial transposase Orf1 in ISPg5	1.94745
fig|431947.7.peg.456	Methylmalonyl-CoA mutase large subunit, MutB (EC 5.4.99.2)	PGN_0456	MULTISPECIES: methylmalonyl-CoA mutase	1.40573
fig|431947.7.peg.457	Methylmalonyl-CoA mutase small subunit, MutA (EC 5.4.99.2)	PGN_0457	methylmalonyl-CoA mutase small subunit	1.36018
fig|431947.7.peg.458	hypothetical protein	PGN_0458	T9SS type A sorting domain-containing protein	1.47255
fig|431947.7.peg.459	Mobile element protein	PGN_0459	IS982-like element IS195 family transposase	1.33964
fig|431947.7.peg.460	DNA-binding protein 2C histone-like 2C putative	PGN_0460	DNA-binding protein histone-like family	2.53329
fig|431947.7.peg.461	D-alanyl-D-alanine dipeptidase	PGN_0461	M15 family metallopeptidase	1.18759
fig|431947.7.peg.462	Haloacid dehalogenase-like hydrolase / 1 2C4-dihydroxy-2-naphthoyl-CoA hydrolase (EC 3.1.2.28) in menaquinone biosynthesis	PGN_0462	probable haloacid dehalogenase-like hydrolase	1.81045
fig|431947.7.peg.463	hypothetical protein	PGN_0463	hypothetical protein	1.42419
fig|431947.7.peg.464	TPR-domain-containing protein	PGN_0464	tetratricopeptide repeat protein	1.30154
fig|431947.7.peg.465	Inactive (p)ppGpp 3-pyrophosphohydrolase domain / GTP pyrophosphokinase (EC 2.7.6.5) 2C (p)ppGpp synthetase I	PGN_0465	GTP pyrophosphokinase	2.24562
fig|431947.7.peg.466	Cardiolipin synthase 2C bacterial type ClsA	PGN_0466	putative cardiolipin synthetase	2.34256
fig|431947.7.peg.469	Malonyl-[acyl-carrier protein] O-methyltransferase (EC 2.1.1.197)	PGN_0469	malonyl-ACP O-methyltransferase BioC	1.28865
fig|431947.7.peg.470	hypothetical protein	PGN_0470	hypothetical protein	1.5673
fig|431947.7.peg.471	hypothetical protein	PGN_0471	hypothetical protein	1.50546
fig|431947.7.peg.472	DNA topoisomerase IV subunit A (EC 5.99.1.3)	PGN_0472	DNA topoisomerase IV subunit A	1.52825
fig|431947.7.peg.473	hypothetical protein	PGN_0473	hypothetical protein	1.7916
fig|431947.7.peg.483	Galactokinase (EC 2.7.1.6)	PGN_0484	galactokinase	1.11701
fig|431947.7.peg.490	Lead, cadmium, zinc and mercury transporting ATPase (EC 3.6.3.3) (EC 3.6.3.5); Copper-translocating P-type ATPase (EC 3.6.3.4)	PGN_0492	copper-translocating P-type ATPase	1.23671
fig|431947.7.peg.491	hypothetical protein	PGN_0493	hypothetical protein	1.99669
fig|431947.7.peg.492	Succinate dehydrogenase cytochrome b subunit	PGN_0496	putative cytochrome B subunit	2.20444
fig|431947.7.peg.493	Succinate dehydrogenase flavoprotein subunit (EC 1.3.5.1)	PGN_0497	succinate dehydrogenase flavoprotein subunit	2.04697
fig|431947.7.peg.494	Succinate dehydrogenase iron-sulfur protein (EC 1.3.5.1)	PGN_0498	succinate dehydrogenase/fumarate reductase iron-sulfur subunit	2.76739
fig|431947.7.peg.495	Methylmalonyl-CoA epimerase (EC 5.1.99.1)	PGN_0499	MULTISPECIES: methylmalonyl-CoA epimerase	1.35317
fig|431947.7.peg.507	hypothetical protein	PGN_0511	hypothetical protein	1.81615
fig|431947.7.peg.508	Biotin--protein ligase (EC 6.3.4.9)(EC 6.3.4.10)(EC 6.3.4.11)(EC 6.3.4.15)	PGN_0512	biotin-	1.46815
fig|431947.7.peg.509	hypothetical protein	PGN_0513	acyltransferase	1.27266
fig|431947.7.peg.512	DnaK suppressor protein, putative	PGN_0516	MULTISPECIES: TraR/DksA C4-type zinc finger protein	1.08598
fig|431947.7.peg.514	Ribulose-phosphate 3-epimerase (EC 5.1.3.1)	PGN_0518	MULTISPECIES: ribulose-phosphate 3-epimerase	1.26736
fig|431947.7.peg.516	Shikimate kinase I (EC 2.7.1.71)	PGN_0520	shikimate kinase	1.34741
fig|431947.7.peg.533	Transcriptional regulator 2C Crp/Fnr family	PGN_0537	probable transcriptional regulator Crp family	2.38207
fig|431947.7.peg.542	Glucose-1-phosphate thymidylyltransferase (EC 2.7.7.24)	PGN_0546	glucose-1-phosphate thymidylyltransferase RfbA	1.16318
fig|431947.7.peg.546	Aminomethyltransferase (glycine cleavage system T protein) (EC 2.1.2.10)	PGN_0550	glycine cleavage system aminomethyltransferase GcvT	1.28173
fig|431947.7.peg.567	XRE Family transcriptional regulator	PGN_0574	hypothetical protein	5.16743
fig|431947.7.peg.568	Mobile element protein	PGN_0575	transposase in ISPg1	2.89647
fig|431947.7.peg.571	Mobile element protein	PGN_0577	transposase in ISPg1	2.49083
fig|431947.7.peg.572	hypothetical protein	PGN_0578	conserved hypothetical protein found in conjugate transposon	2.96538
fig|431947.7.peg.573	Putative mobilization protein BF0133	PGN_0579	hypothetical protein	1.56372
fig|431947.7.peg.574	hypothetical protein	PGN_0580	hypothetical protein	2.75684
fig|431947.7.peg.576	DNA topoisomerase III, Bacteroidales-type (EC 5.99.1.2)	PGN_0582	type IA DNA topoisomerase	1.42072
fig|431947.7.peg.580	Mobile element protein	PGN_0585	IS982-like element IS195 family transposase	1.41747
fig|431947.7.peg.582	Mobile element protein	PGN_0587	transposase in ISPg1	2.22793
fig|431947.7.peg.583	hypothetical protein	PGN_0588	hypothetical protein	2.14818
fig|431947.7.peg.585	hypothetical protein	PGN_0589	hypothetical protein	2.36185
fig|431947.7.peg.586	Fic domain protein, KPN_03553 type	PGN_0590	Fic family protein	1.49145
fig|431947.7.peg.587	hypothetical protein	PGN_0591	hypothetical protein	2.18149
fig|431947.7.peg.588	Conjugative transposon protein TraQ	PGN_0592	putative conserved protein found in conjugate transposon TraQ	1.58552
fig|431947.7.peg.598	Mobile element protein	PGN_0602	transposase in ISPg1	2.76186
fig|431947.7.peg.599	hypothetical protein	PGN_0603	hypothetical protein	2.35275
fig|431947.7.peg.600	Bacterial non-heme ferritin (EC 1.16.3.2)	PGN_0604	ferritin	2.83252
fig|431947.7.peg.601	Mobile element protein	PGN_0605	IS5 family transposase	1.17887
fig|431947.7.peg.605	hypothetical protein	PGN_0609	DUF2027 domain-containing protein	1.20483
fig|431947.7.peg.609	UDP-N-acetyl-D-glucosamine 6-dehydrogenase (EC 1.1.1.136)	PGN_0613	nucleotide sugar dehydrogenase	1.25921
fig|431947.7.peg.610	DNA-binding protein 2C histone-like family	PGN_0614	DNA-binding protein histone-like family	2.40246
fig|431947.7.peg.613	Aspartate-semialdehyde dehydrogenase (EC 1.2.1.11)	PGN_0618	aspartate-semialdehyde dehydrogenase	1.39476
fig|431947.7.peg.614	16S rRNA (cytosine(1402)-N(4))-methyltransferase (EC 2.1.1.199)	PGN_0620	S-adenosyl-methyltransferase MraW	1.77519
fig|431947.7.peg.615	Cell division protein FtsL	PGN_0621	hypothetical protein	1.43453
fig|431947.7.peg.616	Cell division protein FtsI [Peptidoglycan synthetase] (EC 2.4.1.129)	PGN_0622	transpeptidase family protein	1.4452
fig|431947.7.peg.617	UDP-N-acetylmuramoyl-dipeptide--2,6-diaminopimelate ligase (EC 6.3.2.13)	PGN_0623	UDP-N-acetylmuramoyl-L-alanyl-D-glutamate--2,6-diaminopimelate ligase	1.49559
fig|431947.7.peg.618	Phospho-N-acetylmuramoyl-pentapeptide-transferase (EC 2.7.8.13)	PGN_0624	phospho-N-acetylmuramoyl-pentapeptide-transferase	1.41877
fig|431947.7.peg.619	UDP-N-acetylmuramoyl-L-alanine--D-glutamate ligase (EC 6.3.2.9)	PGN_0625	UDP-N-acetylmuramoyl-L-alanine--D-glutamate ligase	1.27606
fig|431947.7.peg.624	Cell division protein FtsA	PGN_0630	cell division protein FtsA	1.33925
fig|431947.7.peg.625	Cell division protein FtsZ	PGN_0631	cell division protein FtsZ	1.33735
fig|431947.7.peg.626	Transamidase GatB domain protein	PGN_0632	GatB/YqeY domain-containing protein	1.23854
fig|431947.7.peg.636	Lipopolysaccharide export system permease protein LptF / Domain of unknown function	PGN_0642	LptF/LptG family permease	1.38677
fig|431947.7.peg.637	3 2C4-dihydroxy-2-butanone 4-phosphate synthase (EC 4.1.99.12) / GTP cyclohydrolase II (EC 3.5.4.25)	PGN_0643	3,4-dihydroxy-2-butanone 4-phosphate synthase	1.71763
fig|431947.7.peg.638	Mobile element protein	PGN_0644	transposase in ISPg1	2.89235
fig|431947.7.peg.639	low affinity penicillin binding protein	PGN_0645	type IX secretion system protein PorQ	1.3139
fig|431947.7.peg.640	Cytidylate kinase (EC 2.7.4.25)	PGN_0646	(d)CMP kinase	1.34328
fig|431947.7.peg.641	4-hydroxy-3-methylbut-2-enyl diphosphate reductase (EC 1.17.7.4)	PGN_0647	4-hydroxy-3-methylbut-2-enyl diphosphate reductase	1.58087
fig|431947.7.peg.642	hypothetical protein	PGN_0648	hypothetical protein	1.53921
fig|431947.7.peg.645	hypothetical protein	PGN_0654	hypothetical protein	1.78139
fig|431947.7.peg.646	hypothetical protein	PGN_0656	hypothetical protein	1.56068
fig|431947.7.peg.647	hypothetical protein	PGN_0657	hypothetical protein	3.57015
fig|431947.7.peg.651	Alkyl hydroperoxide reductase protein C (EC 1.11.1.15)	PGN_0660	putative alkyl hydroperoxide reductase C subunit	1.62391
fig|431947.7.peg.652	Alkyl hydroperoxide reductase protein F	PGN_0661	alkyl hydroperoxide reductase subunit F	1.19705
fig|431947.7.peg.670	Tetraacyldisaccharide 4'-kinase (EC 2.7.1.130)	PGN_0679	tetraacyldisaccharide 4\\'-kinase	1.30474
fig|431947.7.peg.671	Signal peptide peptidase SppA (protease 4)	PGN_0680	signal peptide peptidase SppA	1.24854
fig|431947.7.peg.672	hypothetical protein	PGN_0682	hypothetical protein	3.01925
fig|431947.7.peg.673	Outer membrane vitamin B12 receptor BtuB	PGN_0683	TonB-linked receptor Tlr	3.22825
fig|431947.7.peg.674	Adenosylcobinamide amidohydrolase (EC 3.5.1.90)	PGN_0684	adenosylcobinamide amidohydrolase	1.42952
fig|431947.7.peg.675	Vitamin B12 ABC transporter 2C ATP-binding protein BtuD	PGN_0685	putative iron compound ABC transporter ATP-binding protein	1.60478
fig|431947.7.peg.676	Vitamin B12 ABC transporter 2C permease protein BtuC	PGN_0686	putative iron compound ABC transporter permease protein	1.50329
fig|431947.7.peg.677	Vitamin B12 ABC transporter 2C substrate-binding protein BtuF	PGN_0687	putative iron compound ABC transporter periplasmic iron compound-binding protein	2.09886
fig|431947.7.peg.685	Septum formation protein Maf	PGN_0695	septum formation protein Maf	1.44094
fig|431947.7.peg.686	3-deoxy-D-manno-octulosonate 8-phosphate phosphatase (EC 3.1.3.45)	PGN_0696	probable hydrolase	1.59784
fig|431947.7.peg.687	Ketopantoate reductase PanG (EC 1.1.1.169)	PGN_0697	hypothetical protein	1.70054
fig|431947.7.peg.688	putative NADH dehydrogenase/NAD(P)H nitroreductase	PGN_0698	probable nitroreductase	1.69471
fig|431947.7.peg.695	Sirohydrochlorin cobaltochelatase CbiK (EC 4.99.1.3) @ Sirohydrochlorin ferrochelatase activity of CbiK (EC 4.99.1.4)	PGN_0705	heme-binding protein FetB	2.40688
fig|431947.7.peg.699	Indolepyruvate oxidoreductase subunit IorB (EC 1.2.7.8)	PGN_0709	indolepyruvate oxidoreductase subunit beta	1.6136
fig|431947.7.peg.700	Indolepyruvate oxidoreductase subunit IorA (EC 1.2.7.8)	PGN_0710	indolepyruvate ferredoxin oxidoreductase alpha subunit	1.56425
fig|431947.7.peg.701	Oxidoreductase, short-chain dehydrogenase/reductase family	PGN_0711	SDR family oxidoreductase	1.41978
fig|431947.7.peg.702	Carboxynorspermidine synthase (EC 1.5.1.43)	PGN_0713	saccharopine dehydrogenase family protein	1.43205
fig|431947.7.peg.703	Nicotinamidase (EC 3.5.1.19)	PGN_0714	isochorismatase family protein	1.48993
fig|431947.7.peg.704	Efflux transport system 2C outer membrane factor (OMF) lipoprotein	PGN_0715	outer membrane efflux protein	1.58167
fig|431947.7.peg.705	RND efflux system, membrane fusion protein	PGN_0716	efflux RND transporter periplasmic adaptor subunit	1.36614
fig|431947.7.peg.706	Acidobacterial duplicated orphan permease (function unknown)	PGN_0718	putative ABC transporter permease protein	1.70352
fig|431947.7.peg.707	Acidobacterial duplicated orphan permease (function unknown)	PGN_0719	ABC transporter permease	1.44751
fig|431947.7.peg.708	Acidobacterial duplicated orphan permease (function unknown)	PGN_0720	ABC transporter permease	1.22489
fig|431947.7.peg.709	ABC-type antimicrobial peptide transport system 2C ATPase component	PGN_0721	putative ABC transporter ATP-binding protein	2.48855
fig|431947.7.peg.714	hypothetical protein	PGN_0726	NifU family protein	1.26089
fig|431947.7.peg.715	4-hydroxybutanoyl-CoA dehydratase (EC 4.2.1.120) / Vinylacetyl-CoA Delta-isomerase (EC 5.3.3.3)	PGN_0727	4-hydroxyphenylacetate 3-hydroxylase family protein	1.15421
fig|431947.7.peg.721	Adenosylcobinamide kinase (EC 2.7.1.156) / Adenosylcobinamide-phosphate guanylyltransferase (EC 2.7.7.62)	PGN_0735	bifunctional adenosylcobinamide kinase/adenosylcobinamide-phosphate guanylyltransferase	1.46134
fig|431947.7.peg.722	Nicotinate-nucleotide--dimethylbenzimidazole phosphoribosyltransferase (EC 2.4.2.21)	PGN_0736	nicotinate-nucleotide--dimethylbenzimidazole phosphoribosyltransferase	1.46952
fig|431947.7.peg.723	Cobalamin synthase (EC 2.7.8.26)	PGN_0737	adenosylcobinamide-GDP ribazoletransferase	1.45572
fig|431947.7.peg.724	Alpha-ribazole-5'-phosphate phosphatase (EC 3.1.3.73)	PGN_0738	alpha-ribazole phosphatase	1.33997
fig|431947.7.peg.725	Glutamate racemase (EC 5.1.1.3)	PGN_0739	glutamate racemase	1.52563
fig|431947.7.peg.726	hypothetical protein	PGN_0740	META domain-containing protein	1.49565
fig|431947.7.peg.728	TonB-dependent receptor; Outer membrane receptor for ferrienterochelin and colicins	PGN_0741	TonB-dependent receptor	1.10736
fig|431947.7.peg.730	FKBP-type peptidyl-prolyl cis-trans isomerase FkpA precursor (EC 5.2.1.8)	PGN_0743	FKBP-type peptidyl-prolyl cis-trans isomerase	1.3327
fig|431947.7.peg.732	hypothetical protein	PGN_0745	hypothetical protein	2.58191
fig|431947.7.peg.735	hypothetical protein	PGN_0748	hypothetical protein	2.07216
fig|431947.7.peg.737	Mobile element protein	PGN_0749	transposase in ISPg1	1.95473
fig|431947.7.peg.739	Magnesium and cobalt transport protein CorA	PGN_0751	magnesium transporter CorA family protein	1.19244
fig|431947.7.peg.741	hypothetical protein	PGN_0752	.	1.15394
fig|431947.7.peg.748	putative lipoprotein	PGN_0758	PEGA domain-containing protein	1.24914
fig|431947.7.peg.749	hypothetical protein	PGN_0759	1-acyl-sn-glycerol-3-phosphate acyltransferase	1.267
fig|431947.7.peg.750	D-alanine--D-alanine ligase (EC 6.3.2.4)	PGN_0760	D-alanine--D-alanine ligase	1.3003
fig|431947.7.peg.751	LSU rRNA pseudouridine(1911/1915/1917) synthase (EC 5.4.99.23)	PGN_0761	ribosomal large subunit pseudouridine synthase	1.54235
fig|431947.7.peg.752	hypothetical protein	PGN_0762	PASTA domain-containing protein	1.43667
fig|431947.7.peg.753	hypothetical protein	PGN_0763	hypothetical protein	1.65556
fig|431947.7.peg.780	Mobile element protein	PGN_0790	IS982-like element IS195 family transposase	1.33895
fig|431947.7.peg.785	hypothetical protein	PGN_0795	hypothetical protein	2.76554
fig|431947.7.peg.798	putative TonB-dependent receptor	PGN_0809	energy transducer TonB	1.37618
fig|431947.7.peg.805	Fructose-1,6-bisphosphatase, Bacillus type (EC 3.1.3.11)	PGN_0816	fructose-1,6-bisphosphatase	1.13055
fig|431947.7.peg.807	Inner membrane protein YbhL	PGN_0818	Bax inhibitor-1/YccA family protein	1.10307
fig|431947.7.peg.823	Mobile element protein	PGN_0834	transposase in ISPg1	1.56033
fig|431947.7.peg.825	hypothetical protein	PGN_0836	hypothetical protein	1.52932
fig|431947.7.peg.826	hypothetical protein	PGN_0837	hypothetical protein	1.87772
fig|431947.7.peg.828	hypothetical protein	PGN_0838	hypothetical protein	2.21597
fig|431947.7.peg.830	Exodeoxyribonuclease VII small subunit (EC 3.1.11.6)	PGN_0840	exodeoxyribonuclease VII small subunit	1.48779
fig|431947.7.peg.831	2-C-methyl-D-erythritol 4-phosphate cytidylyltransferase (EC 2.7.7.60)	PGN_0841	2-C-methyl-D-erythritol 4-phosphate cytidylyltransferase	1.252
fig|431947.7.peg.832	Mobile element protein	PGN_0842	transposase in ISPg1	2.08938
fig|431947.7.peg.833	hypothetical protein	PGN_0843	hypothetical protein	1.95952
fig|431947.7.peg.840	hypothetical protein	PGN_0848	hypothetical protein	2.81605
fig|431947.7.peg.846	A/G-specific adenine glycosylase (EC 3.2.2.-)	PGN_0856	putative A/G-specific adenine glycosylase	1.61896
fig|431947.7.peg.847	ABC transporter, substrate-binding protein (cluster 10, nitrate/sulfonate/bicarbonate)	PGN_0857	ABC transporter substrate-binding protein	1.3194
fig|431947.7.peg.848	ABC transporter 2C ATP-binding protein	PGN_0858	probable ABC transporter ATP-binding protein	1.56154
fig|431947.7.peg.850	hypothetical protein	PGN_0860	porin	1.17258
fig|431947.7.peg.851	hypothetical protein	PGN_0861	LysE family transporter	1.31636
fig|431947.7.peg.855	IMP cyclohydrolase (EC 3.5.4.10) / Phosphoribosylaminoimidazolecarboxamide formyltransferase (EC 2.1.2.3)	PGN_0865	bifunctional phosphoribosylaminoimidazolecarboxamide formyltransferase/IMP cyclohydrolase	1.35388
fig|431947.7.peg.856	Rod shape-determining protein MreB	PGN_0866	rod shape-determining protein	1.30817
fig|431947.7.peg.867	TPR domain protein	PGN_0876	tetratricopeptide repeat protein	1.11066
fig|431947.7.peg.874	integral membrane rhomboid family serine protease MJ0610.1	PGN_0883	rhomboid family intramembrane serine protease	1.15589
fig|431947.7.peg.878	Cobalt/zinc/cadmium resistance protein CzcD	PGN_0886	cation transporter	1.2254
fig|431947.7.peg.881	putative TonB-dependent outer membrane receptor protein	PGN_0890	putative TonB-dependent outer membrane receptor protein	2.3195
fig|431947.7.peg.885	DNA polymerase III subunits gamma and tau (EC 2.7.7.7)	PGN_0894	DNA polymerase III, gamma and tau subunits	1.62756
fig|431947.7.peg.886	Ferredoxin	PGN_0895	ferredoxin 4Fe-4S	3.39317
fig|431947.7.peg.893	Tetratricopeptide repeat domain protein	PGN_0904	tetratricopeptide repeat-containing sensor histidine kinase	1.25938
fig|431947.7.peg.895	Dihydroorotate dehydrogenase (NAD(+)), catalytic subunit (EC 1.3.1.14)	PGN_0905	.	1.41225
fig|431947.7.peg.896	Dihydroorotate dehydrogenase (NAD(+)) 2C electron transfer subunit (EC 1.3.1.14)	PGN_0906	probable dihydroorotate dehydrogenase electron transfer subunit	1.50807
fig|431947.7.peg.897	hypothetical protein	PGN_0907	helix-turn-helix transcriptional regulator	1.44758
fig|431947.7.peg.898	Mobile element protein	PGN_0909	IS982-like element IS195 family transposase	1.35513
fig|431947.7.peg.899	hypothetical protein	PGN_0910	hypothetical protein	1.27916
fig|431947.7.peg.900	Ribonuclease HI-related protein 3	PGN_0911	putative ribonuclease H	1.6544
fig|431947.7.peg.901	hypothetical protein	PGN_0912	tetratricopeptide repeat protein	1.47712
fig|431947.7.peg.902	Carbonic anhydrase 2C gamma class (EC 4.2.1.1)	PGN_0913	putative acetyltransferase	1.57074
fig|431947.7.peg.903	Xaa-Pro aminopeptidase (EC 3.4.11.9)	PGN_0914	peptidase M24 family	1.70811
fig|431947.7.peg.904	hypothetical protein	PGN_0915	hypothetical protein	2.0921
fig|431947.7.peg.908	Mobile element protein	PGN_0918	transposase in ISPg1	2.49436
fig|431947.7.peg.912	Putative helicase	PGN_0922	hypothetical protein	2.11206
fig|431947.7.peg.919	Bipolar DNA helicase HerA	PGN_0929	hypothetical protein	1.72449
fig|431947.7.peg.920	hypothetical protein	PGN_0930	hypothetical protein	2.10346
fig|431947.7.peg.921	hypothetical protein	PGN_0931	hypothetical protein	2.19968
fig|431947.7.peg.922	Transcriptional regulator	PGN_0933	probable transcriptional regulator	2.28145
fig|431947.7.peg.923	Mobile element protein	PGN_0934	transposase in ISPg3	1.63191
fig|431947.7.peg.934	Mobile element protein	PGN_0944	IS982-like element IS195 family transposase	1.22552
fig|431947.7.peg.942	hypothetical protein	PGN_0952	S41 family peptidase	1.07329
fig|431947.7.peg.945	Mobile element protein	PGN_0955	transposase in ISPg3	1.60242
fig|431947.7.peg.946	hypothetical protein	PGN_0956	hypothetical protein	1.9053
fig|431947.7.peg.947	Transcriptional regulator	PGN_0959	probable transcriptional regulator	2.02727
fig|431947.7.peg.948	Cell division inhibitor Slr1223 (YfcH in EC) 2C contains epimerase/dehydratase and DUF1731 domains	PGN_0960	hypothetical protein	2.07931
fig|431947.7.peg.957	Mobile element protein	PGN_0966	partial transposase in ISPg1	2.13026
fig|431947.7.peg.958	Mobile element protein	PGN_0967	partial transposase in ISPg1	2.06387
fig|431947.7.peg.962	Mobile element protein	PGN_0971	transposase in ISPg1	2.15767
fig|431947.7.peg.969	Alpha-1,2-mannosidase	PGN_0980	glycoside hydrolase family 92 protein	1.28821
fig|431947.7.peg.972	Phosphatidylserine decarboxylase (EC 4.1.1.65)	PGN_0984	phosphatidylserine decarboxylase	1.50321
fig|431947.7.peg.973	CDP-diacylglycerol--serine O-phosphatidyltransferase (EC 2.7.8.8)	PGN_0985	CDP-diacylglycerol--serine O-phosphatidyltransferase	1.28891
fig|431947.7.peg.974	hypothetical protein	PGN_0986	hypothetical protein	1.39899
fig|431947.7.peg.977	hypothetical protein	PGN_0988	hypothetical protein	1.28355
fig|431947.7.peg.988	N5-carboxyaminoimidazole ribonucleotide mutase (EC 5.4.99.18)	PGN_0999	5-(carboxyamino)imidazole ribonucleotide mutase	1.27048
fig|431947.7.peg.989	Glycine cleavage system H protein	PGN_1000	MULTISPECIES: glycine cleavage system protein GcvH	1.39153
fig|431947.7.peg.990	DNA polymerase III delta subunit (EC 2.7.7.7)	PGN_1001	DNA polymerase III subunit delta	1.21172
fig|431947.7.peg.991	AMP nucleosidase (EC 3.2.2.4)	PGN_1002	AMP nucleosidase	1.32786
fig|431947.7.peg.992	hypothetical protein	PGN_1003	type I restriction enzyme HsdR N-terminal domain-containing protein	1.36341
fig|431947.7.peg.993	Efflux ABC transporter 2C ATP-binding protein	PGN_1004	putative ABC transporter ATP-binding protein	1.65478
fig|431947.7.peg.994	ABC transporter, permease protein	PGN_1005	ABC transporter permease	1.25501
fig|431947.7.peg.996	Mobile element protein	PGN_1006	transposase in ISPg3	1.55351
fig|431947.7.peg.1005	DNA polymerase III delta prime subunit (EC 2.7.7.7)	PGN_1015	DNA polymerase III subunit delta\\'	1.4308
fig|431947.7.peg.1008	hypothetical protein	PGN_1018	ATP-binding protein	1.26676
fig|431947.7.peg.1016	Dolichol-phosphate mannosyltransferase (EC 2.4.1.83)	PGN_1026	polyprenol monophosphomannose synthase	1.26126
fig|431947.7.peg.1018	hypothetical protein	PGN_1028	hypothetical protein	1.18021
fig|431947.7.peg.1019	hypothetical protein	PGN_1029	MULTISPECIES: GtrA family protein	1.3209
fig|431947.7.peg.1022	hypothetical protein	PGN_1032	hypothetical protein	3.5512
fig|431947.7.peg.1023	O-antigen flippase Wzx	PGN_1033	putative polysaccharide transport protein	1.75593
fig|431947.7.peg.1029	Arginine decarboxylase (EC 4.1.1.19)	PGN_1038	hypothetical protein	1.95863
fig|431947.7.peg.1034	hypothetical protein	PGN_1043	patatin-like phospholipase family protein	1.35884
fig|431947.7.peg.1035	Glycosylase BF2339	PGN_1044	alpha-amylase	1.45478
fig|431947.7.peg.1042	2-amino-4-hydroxy-6-hydroxymethyldihydropteridine pyrophosphokinase (EC 2.7.6.3) / pfam09719: Putative redox-active protein (C_GCAxxG_C_C)	PGN_1052	2-amino-4-hydroxy-6-hydroxymethyldihydropteridine diphosphokinase	1.34293
fig|431947.7.peg.1043	2-keto-3-deoxy-D-arabino-heptulosonate-7-phosphate synthase I beta (EC 2.5.1.54) / Chorismate mutase I (EC 5.4.99.5)	PGN_1053	putative phospho-2-dehydro-3-deoxyheptonate aldolase/chorismate mutase	1.62813
fig|431947.7.peg.1044	hypothetical protein	PGN_1054	glycosyltransferase	1.43039
fig|431947.7.peg.1045	hypothetical protein	PGN_1055	polysaccharide deacetylase family protein	1.23643
fig|431947.7.peg.1046	hypothetical protein	PGN_1056	virulence modulating gene A	1.74676
fig|431947.7.peg.1047	RecA protein	PGN_1057	recombinase A	2.15689
fig|431947.7.peg.1048	Thiol peroxidase 2C Bcp-type (EC 1.11.1.15)	PGN_1058	putative bacterioferritin comigratory protein	2.09909
fig|431947.7.peg.1049	hypothetical protein	PGN_1059	hypothetical protein	1.69507
fig|431947.7.peg.1056	Mobile element protein	PGN_1066	transposase in ISPg3	1.67148
fig|431947.7.peg.1057	hypothetical protein	PGN_1067	hypothetical protein	2.45136
fig|431947.7.peg.1058	hypothetical protein	PGN_1068	hypothetical protein	3.16685
fig|431947.7.peg.1059	hypothetical protein	PGN_1069	hypothetical protein	2.23358
fig|431947.7.peg.1060	Radical SAM domain protein	PGN_1070	hypothetical protein	3.07273
fig|431947.7.peg.1061	hypothetical protein	PGN_1071	hypothetical protein	2.30474
fig|431947.7.peg.1062	hypothetical protein	PGN_1072	hypothetical protein	1.78033
fig|431947.7.peg.1063	hypothetical protein	PGN_1073	hypothetical protein	1.99116
fig|431947.7.peg.1064	hypothetical protein	PGN_1074	hypothetical protein	1.96425
fig|431947.7.peg.1065	Mobile element protein	PGN_1075	hypothetical protein	2.22092
fig|431947.7.peg.1066	hypothetical protein	PGN_1076	putative DNA methylase	1.83186
fig|431947.7.peg.1068	Mobile element protein	PGN_1077	transposase in ISPg1	2.65204
fig|431947.7.peg.1072	Phosphatidylserine/phosphatidylglycerophosphate/cardiolipi n synthases and related enzymes	PGN_1081	phospholipase	1.31668
fig|431947.7.peg.1084	16S rRNA (guanine(527)-N(7))-methyltransferase (EC 2.1.1.170)	PGN_1096	16S rRNA (guanine(527)-N(7))-methyltransferase RsmG	1.17825
fig|431947.7.peg.1085	hypothetical protein	PGN_1097	DUF3298 and DUF4163 domain-containing protein	1.35374
fig|431947.7.peg.1095	RNA polymerase ECF-type sigma factor	PGN_1108	sigma-70 family RNA polymerase sigma factor	1.42426
fig|431947.7.peg.1096	Mobile element protein	PGN_1110	partial transposase in ISPg1	1.97589
fig|431947.7.peg.1098	Predicted ATPase related to phosphate starvation-inducible protein PhoH	PGN_1112	PhoH-like protein	1.61562
fig|431947.7.peg.1099	Crossover junction endodeoxyribonuclease RuvC (EC 3.1.22.4)	PGN_1113	Holliday junction resolvase	1.63823
fig|431947.7.peg.1100	hypothetical protein	PGN_1114	DUF4286 family protein	1.30219
fig|431947.7.peg.1101	hemagglutinin protein HagA	PGN_1115	choice-of-anchor J domain-containing protein	1.35837
fig|431947.7.peg.1106	Mobile element protein	PGN_1118	transposase in ISPg1	3.0462
fig|431947.7.peg.1107	Large-conductance mechanosensitive channel	PGN_1119	large-conductance mechanosensitive channel protein MscL	1.3852
fig|431947.7.peg.1112	Protein QmcA (possibly involved in integral membrane quality control)	PGN_1124	SPFH/Band 7/PHB domain protein	1.21525
fig|431947.7.peg.1113	Putative activity regulator of membrane protease YbbK	PGN_1125	NfeD family protein	1.14763
fig|431947.7.peg.1116	Error-prone repair protein UmuD	PGN_1126	putative error-prone repair: SOS-response transcriptional repressor UmuD homolog	1.54314
fig|431947.7.peg.1117	Error-prone, lesion bypass DNA polymerase V (UmuC)	PGN_1127	.	1.28182
fig|431947.7.peg.1119	hypothetical protein	PGN_1129	hypothetical protein	1.82979
fig|431947.7.peg.1120	UDP-N-acetylenolpyruvoylglucosamine reductase (EC 1.3.1.98)	PGN_1130	UDP-N-acetylenolpyruvoylglucosamine reductase	1.77435
fig|431947.7.peg.1122	Metal-dependent hydrolases of the beta-lactamase superfamily I; PhnP protein / Octanoate-[acyl-carrier-protein]-protein-N-octanoyltransferase (EC 2.3.1.181)	PGN_1131	MBL fold metallo-hydrolase	1.1899
fig|431947.7.peg.1123	Mobile element protein	PGN_1132	transposase in ISPg1	2.34505
fig|431947.7.peg.1127	NADPH-dependent 7-cyano-7-deazaguanine reductase (EC 1.7.1.13)	PGN_1136	NADPH-dependent 7-cyano-7-deazaguanine reductase QueF	1.26137
fig|431947.7.peg.1129	hypothetical protein	PGN_1138	hypothetical protein	2.34815
fig|431947.7.peg.1130	hypothetical protein	PGN_1139	hypothetical protein	1.29446
fig|431947.7.peg.1131	Orotate phosphoribosyltransferase (EC 2.4.2.10)	PGN_1140	MULTISPECIES: orotate phosphoribosyltransferase	1.37444
fig|431947.7.peg.1132	hypothetical protein	PGN_1141	nitrilase family protein	1.34154
fig|431947.7.peg.1133	Acyltransferase family protein	PGN_1142	lysophospholipid acyltransferase family protein	1.47882
fig|431947.7.peg.1135	hypothetical protein	PGN_1143	hypothetical protein	1.95392
fig|431947.7.peg.1136	hypothetical protein	PGN_1144	.	1.30735
fig|431947.7.peg.1137	hypothetical protein	PGN_1145	.	1.49964
fig|431947.7.peg.1138	Ribosomal-protein-S5p-alanine acetyltransferase (EC 2.3.1.128)	PGN_1146	GNAT family N-acetyltransferase	1.30492
fig|431947.7.peg.1139	hypothetical protein	PGN_1147	hypothetical protein	1.52753
fig|431947.7.peg.1140	Phosphoribosylamine--glycine ligase (EC 6.3.4.13)	PGN_1148	phosphoribosylamine--glycine ligase	1.51529
fig|431947.7.peg.1141	dipeptidyl peptidase IV	PGN_1149	prolyl tripeptidase A	1.51438
fig|431947.7.peg.1142	23S rRNA (guanine(2445)-N(2))-methyltransferase (EC 2.1.1.173)	PGN_1150	putative N6-adenine-specific DNA methylase	1.58889
fig|431947.7.peg.1148	Glycerol-3-phosphate dehydrogenase [NAD(P)+] (EC 1.1.1.94)	PGN_1156	NAD(P)H-dependent glycerol-3-phosphate dehydrogenase	1.49976
fig|431947.7.peg.1149	Lysyl-tRNA synthetase (class II) (EC 6.1.1.6)	PGN_1157	lysine--tRNA ligase	1.39492
fig|431947.7.peg.1150	Purine nucleoside phosphorylase (EC 2.4.2.1)	PGN_1158	putative purine nucleoside phosphorylase	1.65284
fig|431947.7.peg.1151	hypothetical protein	PGN_1159	hypothetical protein	1.72799
fig|431947.7.peg.1152	Mobile element protein	PGN_1160	ISAs1 family transposase	1.22075
fig|431947.7.peg.1153	Mobile element protein	PGN_1161	transposase in ISPg1	1.72232
fig|431947.7.peg.1174	hypothetical protein	PGN_1182	hypothetical protein	1.67668
fig|431947.7.peg.1180	3'-to-5' oligoribonuclease A, Bacillus type	PGN_1187	bifunctional oligoribonuclease/PAP phosphatase NrnA	1.13394
fig|431947.7.peg.1181	FIG01416087: hypothetical protein	PGN_1188	DUF4827 domain-containing protein	1.20788
fig|431947.7.peg.1184	Mobile element protein	PGN_1191	transposase in ISPg1	2.27165
fig|431947.7.peg.1185	DNA-binding protein 2C histone-like family	PGN_1192	DNA-binding protein histone-like family	2.24822
fig|431947.7.peg.1190	hypothetical protein	PGN_1197	ATPase	1.25506
fig|431947.7.peg.1191	sodium/iodide co-transporter	PGN_1198	sodium:solute symporter	1.25022
fig|431947.7.peg.1193	Replication-associated recombination protein RarA	PGN_1200	replication-associated recombination protein A	1.2686
fig|431947.7.peg.1194	tRNA(1)(Val) (adenine(37)-N(6))-methyltransferase (EC 2.1.1.223)	PGN_1201	methyltransferase	1.34808
fig|431947.7.peg.1195	RNA polymerase sigma-54 factor RpoN	PGN_1202	RNA polymerase factor sigma-54	1.33128
fig|431947.7.peg.1196	UDP-N-acetylmuramoyl-tripeptide--D-alanyl-D-alanine ligase (EC 6.3.2.10)	PGN_1203	UDP-N-acetylmuramoyl-tripeptide--D-alanyl-D-alanine ligase	1.22969
fig|431947.7.peg.1199	Methenyltetrahydrofolate cyclohydrolase (EC 3.5.4.9) / Methylenetetrahydrofolate dehydrogenase (NADP+) (EC 1.5.1.5)	PGN_1206	bifunctional methylenetetrahydrofolate dehydrogenase/methenyltetrahydrofolate cyclohydrolase FolD	1.18241
fig|431947.7.peg.1202	Chaperone protein ClpB (ATP-dependent unfoldase)	PGN_1208	ATP-dependent chaperone ClpB	1.23529
fig|431947.7.peg.1204	hypothetical protein	PGN_1210	dynamin family protein	1.3812
fig|431947.7.peg.1208	YD repeat protein	PGN_1214	AHH domain-containing protein	1.33867
fig|431947.7.peg.1210	Mobile element protein	PGN_1216	transposase in ISPg1	1.92515
fig|431947.7.peg.1218	Transcriptional regulator, AsnC family	PGN_1224	Lrp/AsnC ligand binding domain-containing protein	1.20874
fig|431947.7.peg.1219	Exodeoxyribonuclease VII large subunit (EC 3.1.11.6)	PGN_1225	exodeoxyribonuclease VII large subunit	1.2478
fig|431947.7.peg.1224	hypothetical protein	PGN_1230	.	1.32819
fig|431947.7.peg.1239	hypothetical protein	PGN_1248	hypothetical protein	3.82356
fig|431947.7.peg.1242	Iron-containing alcohol dehydrogenase	PGN_1252	iron-containing alcohol dehydrogenase	1.83626
fig|431947.7.peg.1248	Adenosylcobinamide-phosphate synthase (EC 6.3.1.10)	PGN_1258	cobalamin biosynthesis protein CobD	1.2712
fig|431947.7.peg.1253	hypothetical protein	PGN_1263	hypothetical protein	1.65975
fig|431947.7.peg.1254	hypothetical protein	PGN_1264	hypothetical protein	1.58994
fig|431947.7.peg.1259	Predicted L-lactate dehydrogenase, Fe-S oxidoreductase subunit YkgE	PGN_1268	(Fe-S)-binding protein	1.41335
fig|431947.7.peg.1260	Predicted L-lactate dehydrogenase, Iron-sulfur cluster-binding subunit YkgF	PGN_1269	lactate utilization protein	1.3612
fig|431947.7.peg.1261	Predicted L-lactate dehydrogenase, hypothetical protein subunit SO1518	PGN_1270	LUD domain-containing protein	1.35195
fig|431947.7.peg.1265	Transcriptional regulator	PGN_1274	hypothetical protein	1.7421
fig|431947.7.peg.1266	TonB	PGN_1275	hypothetical protein	2.13244
fig|431947.7.peg.1268	Mobile element protein	PGN_1276	transposase in ISPg1	2.47733
fig|431947.7.peg.1270	Mobile element protein	PGN_1278	partial transposase in ISPg3	2.40458
fig|431947.7.peg.1271	Mobile element protein	PGN_1279	partial transposase in ISPg3	3.1772
fig|431947.7.peg.1272	Mobile element protein	PGN_1280	partial transposase in ISPg1	2.93956
fig|431947.7.peg.1285	FIG00896355: hypothetical protein	PGN_1294	hypothetical protein	1.98761
fig|431947.7.peg.1287	OmpA family protein	PGN_1296	OmpA family protein	1.34629
fig|431947.7.peg.1288	7-carboxy-7-deazaguanine synthase (EC 4.3.99.3)	PGN_1297	radical SAM protein	1.30952
fig|431947.7.peg.1289	6-carboxy-5,6,7,8-tetrahydropterin synthase (EC 4.1.2.50)	PGN_1298	6-carboxytetrahydropterin synthase	1.20796
fig|431947.7.peg.1295	N-acetylmuramoyl-L-alanine amidase (EC 3.5.1.28)	PGN_1305	putative N-acetylmuramoyl-L-alanine amidase	1.90889
fig|431947.7.peg.1307	Mobile element protein	PGN_1319	transposase in ISPg1	2.68786
fig|431947.7.peg.1309	hypothetical protein	PGN_1321	hypothetical protein	2.64548
fig|431947.7.peg.1312	Branched-chain amino acid ABC transporter, permease protein LivH (TC 3.A.1.4.1)	PGN_1325	branched-chain amino acid ABC transporter permease	1.27882
fig|431947.7.peg.1313	hypothetical protein	PGN_1326	hypothetical protein	1.34945
fig|431947.7.peg.1314	Alanyl-tRNA synthetase domain	PGN_1327	hypothetical protein	1.22189
fig|431947.7.peg.1316	ABC transporter related	PGN_1329	.	1.28914
fig|431947.7.peg.1317	Branched-chain amino acid ABC transporter, ATP-binding protein	PGN_1330	ATP-binding cassette domain-containing protein	1.18738
fig|431947.7.peg.1351	Transglycosylase	PGN_1362	transporter substrate-binding domain-containing protein	1.19745
fig|431947.7.peg.1356	hypothetical protein	PGN_1366	hypothetical protein	1.30257
fig|431947.7.peg.1357	NAD-specific glutamate dehydrogenase (EC 1.4.1.2)	PGN_1367	NADP-specific glutamate dehydrogenase	1.31872
fig|431947.7.peg.1363	3-oxoacyl-[acyl-carrier protein] reductase (EC 1.1.1.100), FadG	PGN_1375	3-oxoacyl	1.08348
fig|431947.7.peg.1364	Transcriptional regulator	PGN_1376	TetR/AcrR family transcriptional regulator	1.17147
fig|431947.7.peg.1371	Acyl-CoA:1-acyl-sn-glycerol-3-phosphate acyltransferase (EC 2.3.1.51)	PGN_1384	1-acyl-sn-glycerol-3-phosphate acyltransferase	1.35811
fig|431947.7.peg.1384	Ribonucleotide reductase of class III (anaerobic) 2C large subunit (EC 1.17.4.2)	PGN_1396	anaerobic ribonucleoside triphosphate reductase	1.58093
fig|431947.7.peg.1385	Mobile element protein	PGN_1397	IS5 family transposase	1.25509
fig|431947.7.peg.1395	DNA-binding protein 2C histone-like family	PGN_1407	DNA-binding protein histone-like family	2.54664
fig|431947.7.peg.1396	hypothetical protein	PGN_1408	hypothetical protein	3.58265
fig|431947.7.peg.1397	N-acyl-L-amino acid amidohydrolase (EC 3.5.1.14)	PGN_1409	putative peptidase	1.75527
fig|431947.7.peg.1398	S-adenosylhomocysteine deaminase (EC 3.5.4.28) 3B Methylthioadenosine deaminase (EC 3.5.4.31)	PGN_1411	putative N-ethylammeline chlorohydrolase	2.32368
fig|431947.7.peg.1399	Purine nucleoside phosphorylase (EC 2.4.2.1)	PGN_1412	purine nucleoside phosphorylase	2.50536
fig|431947.7.peg.1400	hypothetical protein	PGN_1413	hypothetical protein	2.15854
fig|431947.7.peg.1401	DNA-binding protein 2C histone-like 2C putative	PGN_1415	DNA-binding protein histone-like family	1.54354
fig|431947.7.peg.1403	hypothetical protein	PGN_1416	probable lysyl endopeptidase precursor	1.74455
fig|431947.7.peg.1404	Pyruvate-flavodoxin oxidoreductase	PGN_1418	pyruvate-flavodoxin oxidoreductase	3.64836
fig|431947.7.peg.1405	ATPase	PGN_1419	hypothetical protein	5.11813
fig|431947.7.peg.1406	Mobile element protein	PGN_1420	transposase in ISPg1	2.03712
fig|431947.7.peg.1408	DNA-binding protein 2C histone-like family	PGN_1422	putative partial DNA-binding protein histone-like family	2.17205
fig|431947.7.peg.1409	Type II restriction enzyme EcoRI	PGN_1424	putative partial Type II restriction enzyme	1.79646
fig|431947.7.peg.1410	Type II restriction enzyme EcoRI	PGN_1425	putative partial Type II restriction enzyme	1.71003
fig|431947.7.peg.1411	EcoRI methylase/methyltransferase	PGN_1426	adenine-specific methyltransferase EcoRI family protein	1.31515
fig|431947.7.peg.1413	Mobile element protein	PGN_1428	transposase in ISPg3	1.55673
fig|431947.7.peg.1414	hypothetical protein	PGN_1429	hypothetical protein	1.56285
fig|431947.7.peg.1415	RND efflux system, inner membrane transporter	PGN_1430	efflux RND transporter permease subunit	1.28793
fig|431947.7.peg.1416	CzcABC family efflux RND transporter, membrane fusion protein	PGN_1431	efflux RND transporter periplasmic adaptor subunit	1.25253
fig|431947.7.peg.1417	Efflux transport system, outer membrane factor (OMF) lipoprotein BT_2688	PGN_1432	TolC family protein	1.4072
fig|431947.7.peg.1418	Mobile element protein	PGN_1433	transposase in ISPg1	2.86763
fig|431947.7.peg.1419	Cytosol nonspecific dipeptidase (EC 3.4.13.18)	PGN_1434	aminoacyl-histidine dipeptidase	1.12467
fig|431947.7.peg.1420	hypothetical protein	PGN_1435	hypothetical protein	1.43261
fig|431947.7.peg.1421	Periplasmic chaperone of outer membrane proteins Skp @ Outer membrane protein H precursor	PGN_1436	OmpH family outer membrane protein	1.3578
fig|431947.7.peg.1425	Mobile element protein	PGN_1442	IS5 family transposase	1.21678
fig|431947.7.peg.1435	Abortive infection protein	PGN_1454	CPBP family intramembrane metalloprotease	1.20655
fig|431947.7.peg.1436	hypothetical protein	PGN_1455	PD-(D/E)XK nuclease family protein	1.2887
fig|431947.7.peg.1438	hypothetical protein	PGN_1456	DUF4105 domain-containing protein	1.35448
fig|431947.7.peg.1439	putative alkaline phosphatase	PGN_1457	alkaline phosphatase family protein	1.14427
fig|431947.7.peg.1441	UPF0701 protein YicC	PGN_1459	hypothetical protein	1.62125
fig|431947.7.peg.1442	Guanylate kinase (EC 2.7.4.8)	PGN_1460	guanylate kinase	1.49024
fig|431947.7.peg.1443	Gate supefamily SpmA/SpmB domains protein	PGN_1461	membrane protein	1.25545
fig|431947.7.peg.1461	hypothetical protein	PGN_1479	S46 family peptidase	1.43495
fig|431947.7.peg.1462	hypothetical protein	PGN_1480	DUF389 domain-containing protein	1.29684
fig|431947.7.peg.1463	Polysaccharide biosynthesis protein	PGN_1481	oligosaccharide flippase family protein	1.30434
fig|431947.7.peg.1464	Holliday junction ATP-dependent DNA helicase RuvB (EC 3.6.4.12)	PGN_1482	Holliday junction branch migration DNA helicase RuvB	1.44433
fig|431947.7.peg.1467	Protein translocase subunit YajC	PGN_1485	hypothetical protein	1.89357
fig|431947.7.peg.1468	hypothetical protein	PGN_1486	YbbR-like domain-containing protein	1.45443
fig|431947.7.peg.1469	Dephospho-CoA kinase (EC 2.7.1.24)	PGN_1487	dephospho-CoA kinase	1.16966
fig|431947.7.peg.1472	Cobalt-precorrin-2 C(20)-methyltransferase (EC 2.1.1.151)	PGN_1490	precorrin-2 C(20)-methyltransferase	1.30087
fig|431947.7.peg.1473	hypothetical protein	PGN_1491	hypothetical protein	1.42381
fig|431947.7.peg.1478	hypothetical protein	PGN_1496	hypothetical protein	1.6068
fig|431947.7.peg.1481	hypothetical protein	PGN_1498	hypothetical protein	1.51829
fig|431947.7.peg.1484	hypothetical protein	PGN_1500	hypothetical protein	1.80351
fig|431947.7.peg.1485	Mannose-6-phosphate isomerase (EC 5.3.1.8)	PGN_1501	putative mannose-6-phosphate isomerase	1.63224
fig|431947.7.peg.1486	hypothetical protein	PGN_1502	DUF3298 and DUF4163 domain-containing protein	1.46497
fig|431947.7.peg.1487	hypothetical protein	PGN_1503	transcriptional repressor	1.44985
fig|431947.7.peg.1492	hypothetical protein	PGN_1509	DUF4010 domain-containing protein	1.49658
fig|431947.7.peg.1503	hypothetical protein	PGN_1520	hypothetical protein	2.40232
fig|431947.7.peg.1504	hypothetical protein	PGN_1521	hypothetical protein	2.36107
fig|431947.7.peg.1505	hypothetical protein	PGN_1522	hypothetical protein	2.18037
fig|431947.7.peg.1507	Polysaccharide export outer membrane protein	PGN_1523	polysaccharide biosynthesis/export family protein	1.1853
fig|431947.7.peg.1508	Tyrosine-protein kinase (EC 2.7.10.2)	PGN_1524	polysaccharide biosynthesis tyrosine autokinase Ptk1	1.15047
fig|431947.7.peg.1509	Protein tyrosine phosphatase (EC 3.1.3.48)	PGN_1525	polysaccharide biosynthesis protein-tyrosine phosphatase Php1	1.1987
fig|431947.7.peg.1517	Carbonic anhydrase 2C beta class (EC 4.2.1.1)	PGN_1533	putative carbonic anhydrase	1.63015
fig|431947.7.peg.1520	hypothetical protein	PGN_1536	hypothetical protein	1.88027
fig|431947.7.peg.1521	putative cation efflux system protein	PGN_1537	probable cation efflux system protein	1.78228
fig|431947.7.peg.1522	putative cation efflux system	PGN_1538	putative cation efflux system	1.54448
fig|431947.7.peg.1523	outer membrane protein TolC, putative	PGN_1539	TolC family protein	1.24895
fig|431947.7.peg.1524	RND efflux system, inner membrane transporter	PGN_1540	efflux RND transporter permease subunit	1.42663
fig|431947.7.peg.1525	hypothetical protein	PGN_1541	.	1.17717
fig|431947.7.peg.1526	Putative esterase	PGN_1542	esterase family protein	1.22084
fig|431947.7.peg.1527	hypothetical protein	PGN_1543	hypothetical protein	1.64469
fig|431947.7.peg.1528	hypothetical protein	PGN_1544	hypothetical protein	1.63085
fig|431947.7.peg.1530	hypothetical protein	PGN_1547	hypothetical protein	4.65456
fig|431947.7.peg.1532	ATP-dependent Clp protease proteolytic subunit ClpP (EC 3.4.21.92)	PGN_1549	ATP-dependent Clp endopeptidase proteolytic subunit ClpP	1.15701
fig|431947.7.peg.1533	ATP-dependent Clp protease ATP-binding subunit ClpX	PGN_1550	ATP-dependent Clp protease ATP-binding subunit ClpX	1.07815
fig|431947.7.peg.1535	Periplasmic chaperone and peptidyl-prolyl cis-trans isomerase of outer membrane proteins SurA (EC 5.2.1.8)	PGN_1552	peptidylprolyl isomerase	1.10985
fig|431947.7.peg.1539	hemagglutinin protein HagA	PGN_1556	putative hemagglutinin	2.44094
fig|431947.7.peg.1540	hypothetical protein	PGN_1557	hypothetical protein	2.10526
fig|431947.7.peg.1542	FIG034863: hypothetical protein	PGN_1561	hypothetical protein	1.4123
fig|431947.7.peg.1543	Cell division ZapA family protein	PGN_1562	cell division protein ZapA	1.47103
fig|431947.7.peg.1546	putative lipoprotein	PGN_1566	gliding motility lipoprotein GldH	1.12034
fig|431947.7.peg.1547	DNA recombination and repair protein RecF	PGN_1567	DNA replication and repair protein RecF	1.28223
fig|431947.7.peg.1548	Zn-ribbon-containing, possibly RNA-binding protein and truncated derivatives	PGN_1568	DUF721 domain-containing protein	1.48303
fig|431947.7.peg.1560	Site-specific tyrosine recombinase XerC / Ribosome hibernation promoting factor Hpf	PGN_1579	ribosome-associated translation inhibitor RaiA	1.20614
fig|431947.7.peg.1566	Excinuclease ABC subunit B	PGN_1585	excinuclease ABC subunit UvrB	1.39487
fig|431947.7.peg.1576	hypothetical protein	PGN_1595	DUF5063 domain-containing protein	1.43538
fig|431947.7.peg.1578	23S rRNA (cytosine(1962)-C(5))-methyltransferase (EC 2.1.1.191)	PGN_1597	class I SAM-dependent rRNA methyltransferase	1.18596
fig|431947.7.peg.1579	Transglycosylase	PGN_1598	transporter substrate-binding domain-containing protein	1.37659
fig|431947.7.peg.1581	hypothetical protein	PGN_1600	TPM domain-containing protein	1.10013
fig|431947.7.peg.1584	Aspartate carbamoyltransferase regulatory chain (PyrI)	PGN_1603	aspartate carbamoyltransferase regulatory subunit	1.15301
fig|431947.7.peg.1585	Aspartate carbamoyltransferase (EC 2.1.3.2)	PGN_1604	aspartate carbamoyltransferase	1.30455
fig|431947.7.peg.1586	hypothetical protein	PGN_1605	SIMPL domain-containing protein	1.3487
fig|431947.7.peg.1587	hypothetical protein	PGN_1606	hypothetical protein	1.41368
fig|431947.7.peg.1589	surface antigen, putative	PGN_1611	leucine-rich repeat domain-containing protein	1.3747
fig|431947.7.peg.1590	Beta-phosphoglucomutase (EC 5.4.2.6)	PGN_1612	HAD-IA family hydrolase	1.43109
fig|431947.7.peg.1591	ATP-dependent DNA helicase RecG (EC 3.6.4.12)	PGN_1613	ATP-dependent DNA helicase RecG	1.57885
fig|431947.7.peg.1592	UDP-glucose 4-epimerase (EC 5.1.3.2)	PGN_1614	UDP-glucose 4-epimerase	1.57103
fig|431947.7.peg.1593	GTP-binding protein EngB	PGN_1615	ribosome biogenesis GTP-binding protein YsxC	1.66243
fig|431947.7.peg.1594	hypothetical protein	PGN_1616	hypothetical protein	1.43391
fig|431947.7.peg.1595	hypothetical protein	PGN_1617	metallophosphoesterase family protein	1.27153
fig|431947.7.peg.1597	Mobile element protein	PGN_1619	transposase in ISPg1	2.53357
fig|431947.7.peg.1599	hypothetical protein	PGN_1622	hypothetical protein	1.78496
fig|431947.7.peg.1600	hypothetical protein	PGN_1623	hypothetical protein	1.33002
fig|431947.7.peg.1602	hypothetical protein	PGN_1625	hypothetical protein	1.17905
fig|431947.7.peg.1603	tRNA dimethylallyltransferase (EC 2.5.1.75)	PGN_1626	tRNA (adenosine(37)-N6)-dimethylallyltransferase MiaA	1.30248
fig|431947.7.peg.1604	hypothetical protein	PGN_1627	glycosyltransferase family 39 protein	1.26652
fig|431947.7.peg.1622	Mobile element protein	PGN_1644	transposase in ISPg1	1.8656
fig|431947.7.peg.1631	Electron transport complex protein RnfA	PGN_1654	MULTISPECIES: electron transport complex protein RnfA	1.11201
fig|431947.7.peg.1632	Electron transport complex protein RnfE	PGN_1655	MULTISPECIES: electron transport complex subunit E	1.10447
fig|431947.7.peg.1633	Electron transport complex protein RnfG	PGN_1656	RnfABCDGE type electron transport complex subunit G	1.21339
fig|431947.7.peg.1634	Electron transport complex protein RnfD	PGN_1657	RnfABCDGE type electron transport complex subunit D	1.13878
fig|431947.7.peg.1635	Electron transport complex protein RnfC	PGN_1658	electron transport complex subunit RsxC	1.0654
fig|431947.7.peg.1636	Electron transport complex protein RnfB	PGN_1659	Fe-S cluster domain-containing protein	1.13822
fig|431947.7.peg.1637	hypothetical protein	PGN_1660	MULTISPECIES: SoxR reducing system RseC family protein	1.15968
fig|431947.7.peg.1638	TPR-domain-containing protein	PGN_1661	hypothetical protein	1.74404
fig|431947.7.peg.1641	Phosphoribosylformylglycinamidine synthase, synthetase subunit (EC 6.3.5.3) / Phosphoribosylformylglycinamidine synthase, glutamine amidotransferase subunit (EC 6.3.5.3)	PGN_1666	phosphoribosylformylglycinamidine synthase	1.20876
fig|431947.7.peg.1642	Smf protein DNA processing chain A	PGN_1667	DNA-protecting protein DprA	1.19705
fig|431947.7.peg.1644	Mobile element protein	PGN_1669	transposase in ISPg1	2.20615
fig|431947.7.peg.1645	hypothetical protein	PGN_1670	conserved hypothetical protein with predicted lysozyme domain	2.71191
fig|431947.7.peg.1646	Chromate transport protein	PGN_1671	probable chromate transport protein	1.96265
fig|431947.7.peg.1662	hypothetical protein	PGN_1687	hypothetical protein	1.8735
fig|431947.7.peg.1663	Ribose-5-phosphate isomerase B (EC 5.3.1.6)	PGN_1688	putative ribose 5-phosphate isomerase B	1.92362
fig|431947.7.peg.1664	Transketolase (EC 2.2.1.1)	PGN_1689	transketolase	1.14526
fig|431947.7.peg.1665	hypothetical protein	PGN_1690	putative exported fucosidase	2.81549
fig|431947.7.peg.1670	Fructose-bisphosphate aldolase class I (EC 4.1.2.13)	PGN_1695	fructose-1,6-bisphosphate aldolase	1.71628
fig|431947.7.peg.1673	Zinc ABC transporter 2C substrate-binding protein ZnuA	PGN_1699	probable zinc ABC transporter zinc-binding protein	2.19451
fig|431947.7.peg.1674	Zinc ABC transporter 2C ATP-binding protein ZnuC	PGN_1700	probable metal uptake system ABC transporter ATP-binding protein	2.07877
fig|431947.7.peg.1675	Acetyltransferase 2C GNAT family	PGN_1701	hypothetical protein	1.73041
fig|431947.7.peg.1688	PAP2 superfamily protein	PGN_1713	phosphatase PAP2 family protein	1.18369
fig|431947.7.peg.1689	Transcription-repair coupling factor	PGN_1714	transcription-repair coupling factor	1.28271
fig|431947.7.peg.1700	Putative polysaccharide deacetylase	PGN_1725	polysaccharide deacetylase family protein	1.31117
fig|431947.7.peg.1702	Mobile element protein	PGN_1727	transposase in ISPg1	2.82788
fig|431947.7.peg.1709	hemagglutinin protein HagA	PGN_1733	hemagglutinin protein HagA	2.30344
fig|431947.7.peg.1712	Similar to glycogen synthase (EC 2.4.1.21)	PGN_1736	glycogen/starch synthase	1.09053
fig|431947.7.peg.1714	ATP-dependent DNA helicase RecS (RecQ family)	PGN_1737	ATP-dependent DNA helicase RecQ	1.89189
fig|431947.7.peg.1716	putative lipoprotein	PGN_1739	hypothetical protein	1.40407
fig|431947.7.peg.1717	RNA polymerase ECF-type sigma factor	PGN_1740	RNA polymerase sigma factor	1.46396
fig|431947.7.peg.1720	hypothetical protein	PGN_1744	hypothetical protein	2.07232
fig|431947.7.peg.1721	Cytochrome c nitrite reductase 2C small subunit NrfH	PGN_1745	putative NapC/NirT cytochrome c-type protein	1.57842
fig|431947.7.peg.1722	Cytochrome c552 precursor (EC 1.7.2.2)	PGN_1746	cytochrome c nitrite reductase catalytic subunit NrfA	1.8744
fig|431947.7.peg.1723	hypothetical protein	PGN_1747	cytochrome c biogenesis protein ResB	1.29338
fig|431947.7.peg.1724	cytochrome c biogenesis protein	PGN_1748	putative cytochrome c biogenesis protein CcsA	1.62845
fig|431947.7.peg.1725	Uncharacterized NAD(P)H oxidoreductase, YdeQ/YrkL/YwrO family	PGN_1749	NAD(P)H-dependent oxidoreductase	1.25412
fig|431947.7.peg.1726	3-deoxy-manno-octulosonate cytidylyltransferase (EC 2.7.7.38)	PGN_1750	3-deoxy-manno-octulosonate cytidylyltransferase	1.27164
fig|431947.7.peg.1727	DNA primase DnaG	PGN_1751	DNA primase	1.15016
fig|431947.7.peg.1728	2-oxoglutarate/2-oxoacid ferredoxin oxidoreductase 2C delta subunit 2C ferredoxin-like 4Fe-4S binding protein (EC 1.2.7.-)	PGN_1752	putative ferredoxin 4Fe-4S	1.77735
fig|431947.7.peg.1729	2-oxoglutarate/2-oxoacid ferredoxin oxidoreductase 2C alpha subunit (EC 1.2.7.-)	PGN_1753	2-ketoisovalerate ferredoxin reductase	1.59664
fig|431947.7.peg.1730	hypothetical protein	PGN_1754	hypothetical protein	1.48888
fig|431947.7.peg.1731	2-oxoglutarate/2-oxoacid ferredoxin oxidoreductase, beta subunit (EC 1.2.7.-)	PGN_1755	MULTISPECIES: 2-oxoglutarate oxidoreductase	1.32248
fig|431947.7.peg.1732	2-oxoglutarate/2-oxoacid ferredoxin oxidoreductase, gamma subunit (EC 1.2.7.-)	PGN_1756	MULTISPECIES: 2-oxoacid:acceptor oxidoreductase family protein	1.18081
fig|431947.7.peg.1734	Guanosine-3',5'-bis(diphosphate) 3'-pyrophosphohydrolase (EC 3.1.7.2) / GTP pyrophosphokinase (EC 2.7.6.5), (p)ppGpp synthetase II	PGN_1757	bifunctional (p)ppGpp synthetase/guanosine-3\\',5\\'-bis(diphosphate) 3\\'-pyrophosphohydrolase	1.40634
fig|431947.7.peg.1742	hypothetical protein	PGN_1767	immunoreactive 46 kDa antigen	2.75124
fig|431947.7.peg.1744	hypothetical protein	PGN_1770	hypothetical protein	1.09133
fig|431947.7.peg.1745	DNA polymerase I (EC 2.7.7.7)	PGN_1771	DNA polymerase I	1.62967
fig|431947.7.peg.1746	1 2C4-alpha-glucan (glycogen) branching enzyme 2C GH-13-type (EC 2.4.1.18)	PGN_1772	1,4-alpha-glucan branching enzyme	2.07472
fig|431947.7.peg.1747	hypothetical protein	PGN_1773	sodium/hydrogen antiporter	1.89949
fig|431947.7.peg.1748	hypothetical protein	PGN_1774	hypothetical protein	1.72687
fig|431947.7.peg.1749	hypothetical protein	PGN_1775	hypothetical protein	1.52622
fig|431947.7.peg.1752	hypothetical protein	PGN_1779	.	1.28758
fig|431947.7.peg.1753	RidA/YER057c/UK114 superfamily protein	PGN_1780	RidA family protein	1.15866
fig|431947.7.peg.1758	DNA polymerase III epsilon chain	PGN_1785	3\\'-5\\' exonuclease	1.122
fig|431947.7.peg.1759	DNA polymerase III beta subunit (EC 2.7.7.7)	PGN_1786	DNA polymerase III subunit beta	1.26381
fig|431947.7.peg.1766	hypothetical protein	PGN_1793	ATP-binding protein	1.42749
fig|431947.7.peg.1767	hypothetical protein	PGN_1794	hypothetical protein	2.07468
fig|431947.7.peg.1768	hypothetical protein	PGN_1795	hypothetical protein	2.29459
fig|431947.7.peg.1769	leucine-rich protein	PGN_1796	hypothetical protein	1.7975
fig|431947.7.peg.1775	UPF0102 protein YraN	PGN_1801	YraN family protein	1.33456
fig|431947.7.peg.1776	hemolysin	PGN_1802	GNAT family N-acetyltransferase	1.24028
fig|431947.7.peg.1777	hypothetical protein	PGN_1803	lysophospholipid acyltransferase family protein	1.2797
fig|431947.7.peg.1778	Na+/H+ antiporter NhaA type	PGN_1804	Na+/H+ antiporter NhaA	1.1795
fig|431947.7.peg.1779	Cysteinyl-tRNA synthetase (EC 6.1.1.16)	PGN_1805	cysteine--tRNA ligase	1.1377
fig|431947.7.peg.1784	alpha-L-fucosidase (EC 3.2.1.51)	PGN_1811	putative alpha-L-fucosidase	1.5447
fig|431947.7.peg.1785	Polyphosphate kinase (EC 2.7.4.1)	PGN_1812	polyphosphate kinase	1.65542
fig|431947.7.peg.1786	Ribosome LSU-associated GTP-binding protein HflX	PGN_1813	MULTISPECIES: GTPase HflX	1.45857
fig|431947.7.peg.1791	Rhs-family protein	PGN_1818	hypothetical protein	1.20136
fig|431947.7.peg.1792	hypothetical protein	PGN_1819	hypothetical protein	1.58784
fig|431947.7.peg.1793	hypothetical protein	PGN_1821	RHS repeat-associated core domain-containing protein	1.4866
fig|431947.7.peg.1795	hypothetical protein	PGN_1824	hypothetical protein	1.88239
fig|431947.7.peg.1796	hypothetical protein	PGN_1825	hypothetical protein	2.01288
fig|431947.7.peg.1798	S-adenosylmethionine synthetase (EC 2.5.1.6)	PGN_1827	methionine adenosyltransferase	1.30785
fig|431947.7.peg.1799	Thiamin pyrophosphokinase (EC 2.7.6.2)	PGN_1828	thiamine diphosphokinase	1.27408
fig|431947.7.peg.1803	Ribosome recycling factor	PGN_1832	ribosome recycling factor	1.11969
fig|431947.7.peg.1804	Uridylate kinase (EC 2.7.4.22)	PGN_1833	UMP kinase	1.15729
fig|431947.7.peg.1806	Mobile element protein	PGN_1836	IS982 family transposase	1.48602
fig|431947.7.peg.1807	hypothetical protein	PGN_1837	hypothetical protein	1.77051
fig|431947.7.peg.1808	Mobile element protein	PGN_1838	partial transposase in ISPg1	2.39964
fig|431947.7.peg.1809	Mobile element protein	PGN_1839	partial transposase in ISPg1	2.20039
fig|431947.7.peg.1843	hypothetical protein	PGN_1873	DUF3667 domain-containing protein	1.45508
fig|431947.7.peg.1845	3-phosphoshikimate 1-carboxyvinyltransferase (EC 2.5.1.19)	PGN_1874	3-phosphoshikimate 1-carboxyvinyltransferase	1.08481
fig|431947.7.peg.1848	TPR domain protein	PGN_1877	tetratricopeptide repeat protein	1.1896
fig|431947.7.peg.1849	hypothetical protein	PGN_1878	alpha/beta hydrolase	1.14518
fig|431947.7.peg.1850	hypothetical protein	PGN_1879	.	1.48444
fig|431947.7.peg.1851	Malate dehydrogenase (EC 1.1.1.37)	PGN_1880	malate dehydrogenase	1.77966
fig|431947.7.peg.1852	Uncharacterized UPF0118 transporter BT 2276	PGN_1882	probable permease	2.25955
fig|431947.7.peg.1853	Glutaminyl-tRNA synthetase (EC 6.1.1.18)	PGN_1883	glutamine--tRNA ligase/YqeY domain fusion protein	1.34133
fig|431947.7.peg.1854	putative alkaline phosphatase	PGN_1884	DedA family protein	1.23968
fig|431947.7.peg.1855	Uncharacterized membrane-anchored protein, YitT family	PGN_1885	YitT family protein	1.26202
fig|431947.7.peg.1857	hypothetical protein	PGN_1887	hypothetical protein	1.23568
fig|431947.7.peg.1870	hypothetical protein	PGN_1899	tetratricopeptide repeat protein	1.26332
fig|431947.7.peg.1871	hypothetical protein	PGN_1900	hypothetical protein	1.80376
fig|431947.7.peg.1872	Mobile element protein	PGN_1901	transposase in ISPg1	2.4809
fig|431947.7.peg.1873	Mu-like prophage protein gp29	PGN_1902	hypothetical protein	2.22573
fig|431947.7.peg.1874	DNA adenine methylase (EC 2.1.1.72)	PGN_1903	putative adenine-specific DNA methyltransferase	2.02165
fig|431947.7.peg.1882	Mobile element protein	PGN_1911	transposase in ISPg3	1.60724
fig|431947.7.peg.1893	Mobile element protein	PGN_1922	transposase in ISPg3	1.7693
fig|431947.7.peg.1894	CRISPR-associated protein Cas2	PGN_1924	hypothetical protein	1.84561
fig|431947.7.peg.1895	CRISPR-associated protein Cas1	PGN_1925	hypothetical protein	2.78113
fig|431947.7.peg.1896	Mobile element protein	PGN_1926	transposase in ISPg1	2.80016
fig|431947.7.peg.1898	CRISPR-associated RAMP Cmr6	PGN_1928	type III-B CRISPR module RAMP protein Cmr6	1.3278
fig|431947.7.peg.1899	CRISPR-associated RAMP Cmr5	PGN_1929	hypothetical protein	1.35501
fig|431947.7.peg.1900	CRISPR-associated RAMP Cmr4	PGN_1930	type III-B CRISPR module RAMP protein Cmr4	1.29484
fig|431947.7.peg.1901	CRISPR-associated RAMP Cmr3	PGN_1931	type III-B CRISPR module-associated protein Cmr3	1.33305
fig|431947.7.peg.1902	CRISPR-associated RAMP Cmr2	PGN_1932	hypothetical protein	1.59471
fig|431947.7.peg.1903	hypothetical protein	PGN_1933	hypothetical protein	1.86438
fig|431947.7.peg.1904	hypothetical protein	PGN_1934	hypothetical protein	2.19889
fig|431947.7.peg.1905	hypothetical protein	PGN_1935	hypothetical protein	1.55603
fig|431947.7.peg.1906	tRNA-5-carboxymethylaminomethyl-2-thiouridine(34) synthesis protein MnmG	PGN_1937	tRNA uridine-5-carboxymethylaminomethyl(34) synthesis enzyme MnmG	1.37078
fig|431947.7.peg.1907	Excinuclease ABC subunit C	PGN_1938	excinuclease ABC subunit UvrC	1.30794
fig|431947.7.peg.1908	D-aminoacyl-tRNA deacylase (EC 3.1.1.96)	PGN_1939	D-tyrosyl-tRNA(Tyr) deacylase	1.36198
fig|431947.7.peg.1909	hypothetical protein	PGN_1940	nucleotide pyrophosphohydrolase	1.16293
fig|431947.7.peg.1910	Deoxyribose-phosphate aldolase (EC 4.1.2.4)	PGN_1941	deoxyribose-phosphate aldolase	1.16924
fig|431947.7.peg.1911	hypothetical protein	PGN_1942	hypothetical protein	1.33928
fig|431947.7.peg.1912	Undecaprenyl diphosphate synthase, for quinones (EC 2.5.1.31) @ Decaprenyl diphosphate synthase (EC 2.5.1.91)	PGN_1943	polyprenyl synthetase family protein	1.28351
fig|431947.7.peg.1913	hypothetical protein	PGN_1944	WbqC family protein	1.34888
fig|431947.7.peg.1914	Signal peptidase I (EC 3.4.21.89)	PGN_1945	signal peptidase I	1.18803
fig|431947.7.peg.1915	Signal peptidase I (EC 3.4.21.89)	PGN_1946	signal peptidase I	1.25102
fig|431947.7.peg.1916	4-hydroxy-tetrahydrodipicolinate reductase (EC 1.17.1.8)	PGN_1947	4-hydroxy-tetrahydrodipicolinate reductase	1.21747
fig|431947.7.peg.1917	dNTP triphosphohydrolase 2C broad substrate specificity 2C subgroup 3	PGN_1948	deoxyguanosinetriphosphate triphosphohydrolase	2.01552
fig|431947.7.peg.1922	Phosphoglucomutase (EC 5.4.2.2)	PGN_1955	phosphomannomutase	1.69739
fig|431947.7.peg.1923	Mobile element protein	PGN_1957	transposase in ISPg1	2.40239
fig|431947.7.peg.1930	hypothetical protein	PGN_1965	hypothetical protein	1.25199
fig|431947.7.peg.1931	CRISPR-associated endoribonuclease Cas6	PGN_1966	hypothetical protein	1.56984
fig|431947.7.peg.1935	Methionyl-tRNA formyltransferase (EC 2.1.2.9)	PGN_1969	methionyl-tRNA formyltransferase	1.46263
fig|431947.7.peg.1936	hemagglutinin protein HagA	PGN_1970	Arg-gingipain RgpA	1.27255
fig|431947.7.peg.1937	Alpha-ribazole-5-phosphate phosphatase (EC 3.1.3.73)	PGN_1973	probable phosphoglycerate mutase	1.63139
fig|431947.7.peg.1941	hypothetical protein	PGN_1977	hypothetical protein	1.898
fig|431947.7.peg.1942	hypothetical protein	PGN_1978	hypothetical protein	3.00429
fig|431947.7.peg.1943	Helicase PriA essential for oriC/DnaA-independent DNA replication	PGN_1979	primosomal protein N	2.1658
fig|431947.7.peg.1947	tRNA (guanine(37)-N(1))-methyltransferase (EC 2.1.1.228)	PGN_1982	tRNA (guanosine(37)-N1)-methyltransferase TrmD	1.2173
fig|431947.7.peg.1953	hypothetical protein	PGN_1987	outer membrane beta-barrel protein	1.31569
fig|431947.7.peg.1954	Thioredoxin family protein	PGN_1988	TlpA family protein disulfide reductase	1.38409
fig|431947.7.peg.1955	GTP cyclohydrolase 1 type 2 homolog YbgI @ Bsu YqfO NIF3/CutA domain	PGN_1989	Nif3-like dinuclear metal center hexameric protein	1.31781
fig|431947.7.peg.1958	Putative helicase	PGN_1992	helix-turn-helix domain-containing protein	1.19262
fig|431947.7.peg.1959	hypothetical protein	PGN_1993	hypothetical protein	2.49621
fig|431947.7.peg.1960	hypothetical protein	PGN_1994	hypothetical protein	2.84358
fig|431947.7.peg.1961	hypothetical protein	PGN_1995	hypothetical protein	2.72064
fig|431947.7.peg.1962	4-hydroxy-tetrahydrodipicolinate synthase (EC 4.3.3.7)	PGN_1996	4-hydroxy-tetrahydrodipicolinate synthase	1.4909
fig|431947.7.peg.1963	Dethiobiotin synthase BioD (EC 6.3.3.3)	PGN_1997	ATP-dependent dethiobiotin synthetase BioD	1.21994
fig|431947.7.peg.1965	Putative dihydropyrimidine dehydrogenase [NADP+], similar to dihydroorotate dehydrogenase	PGN_1999	dihydroorotate dehydrogenase-like protein	1.1362
fig|431947.7.peg.1970	hypothetical protein	PGN_2005	hypothetical protein	1.1541
fig|431947.7.peg.1971	Nicotinate phosphoribosyltransferase (EC 6.3.4.21)	PGN_2006	nicotinate phosphoribosyltransferase	1.22992
fig|431947.7.peg.1972	Nicotinate-nucleotide adenylyltransferase (EC 2.7.7.18)	PGN_2007	nicotinate-nucleotide adenylyltransferase	1.47012
fig|431947.7.peg.1973	hypothetical protein	PGN_2008	hypothetical protein	1.79048
fig|431947.7.peg.1975	COG1649 predicted glycoside hydrolase	PGN_2010	family 10 glycosylhydrolase	1.14023
fig|431947.7.peg.1980	hypothetical protein	PGN_2016	hypothetical protein	1.61826
fig|431947.7.peg.1985	Orotidine 5'-phosphate decarboxylase (EC 4.1.1.23)	PGN_2021	orotidine-5\\'-phosphate decarboxylase	1.26599
fig|431947.7.peg.1986	Peptide chain release factor 1	PGN_2022	peptide chain release factor 1	1.25298
fig|431947.7.peg.1987	Phosphoribosylformylglycinamidine cyclo-ligase (EC 6.3.3.1)	PGN_2023	phosphoribosylformylglycinamidine cyclo-ligase	1.32822
fig|431947.7.peg.1988	putative hemagglutinin	PGN_2024	glucosaminidase domain-containing protein	1.304
fig|431947.7.peg.1989	hypothetical protein	PGN_2025	RloB domain-containing protein	1.30522
fig|431947.7.peg.2001	DNA protection during starvation protein	PGN_2037	DNA-binding protein from starved cells Dps	2.559
fig|431947.7.peg.2019	Glycerol-3-phosphate cytidylyltransferase (EC 2.7.7.39)	PGN_2054	MULTISPECIES: adenylyltransferase/cytidyltransferase family protein	1.16117
fig|431947.7.peg.2020	4-hydroxythreonine-4-phosphate dehydrogenase (EC 1.1.1.262)	PGN_2055	4-hydroxythreonine-4-phosphate dehydrogenase PdxA	1.20737
fig|431947.7.peg.2021	hypothetical protein	PGN_2056	DUF4837 family protein	1.11332
fig|431947.7.peg.2022	23S rRNA (adenine(2503)-C(2))-methyltransferase @ tRNA (adenine(37)-C(2))-methyltransferase (EC 2.1.1.192)	PGN_2057	23S rRNA (adenine(2503)-C(2))-methyltransferase RlmN	1.32073
fig|431947.7.peg.2023	hypothetical protein	PGN_2058	DUF1661 domain-containing protein	1.31108
fig|431947.7.peg.2027	Thymidylate synthase (EC 2.1.1.45)	PGN_2062	thymidylate synthase	1.22476
fig|431947.7.peg.2028	Zn-dependent protease with chaperone function PA4632	PGN_2064	M48 family metallopeptidase	1.37343
fig|431947.7.peg.2029	hypothetical protein	PGN_2065	putative Lys- and Rgp- gingipain domain protein	2.5542
fig|431947.7.peg.2035	hypothetical protein	PGN_2070	alpha-2-macroglobulin	1.47011
fig|431947.7.peg.2038	hypothetical protein	PGN_2073	NAD(P)-dependent oxidoreductase	1.26596
fig|431947.7.peg.2039	hypothetical protein	PGN_2074	hypothetical protein	1.97854
fig|431947.7.peg.2042	hypothetical protein	PGN_2078	.	1.26908
fig|431947.7.peg.2043	Mannose-1-phosphate guanylyltransferase (EC 2.7.7.13)	PGN_2079	mannose-1-phosphate guanylyltransferase	1.36762
fig|431947.7.peg.2045	1-deoxy-D-xylulose 5-phosphate synthase (EC 2.2.1.7)	PGN_2081	1-deoxy-D-xylulose-5-phosphate synthase	1.30633
fig|431947.7.peg.2046	Trk potassium uptake system protein TrkA	PGN_2082	Trk system potassium transporter TrkA	1.26339
fig|431947.7.peg.2047	Trk potassium uptake system protein TrkH	PGN_2083	TrkH family potassium uptake protein	1.31346
fig|431947.7.peg.2052	Glycosyltransferase	PGN_2087	glycosyltransferase family 2 protein	1.33606
fig|431947.7.peg.2053	hypothetical protein	PGN_2088	hypothetical protein	1.26785
fig|431947.7.peg.2054	hypothetical protein	PGN_2089	transcriptional regulator	1.45018
fig|431947.7.peg.1028	hypothetical protein	.	.	2.03951
fig|431947.7.peg.1067	hypothetical protein	.	.	2.48957
fig|431947.7.peg.108	hypothetical protein	.	.	1.16512
fig|431947.7.peg.1125	hypothetical protein	.	.	1.17346
fig|431947.7.peg.1134	hypothetical protein	.	.	1.918
fig|431947.7.peg.1201	hypothetical protein	.	.	1.64213
fig|431947.7.peg.123	Mobile element protein	.	.	1.87979
fig|431947.7.peg.1258	hypothetical protein	.	.	1.42722
fig|431947.7.peg.1372	hypothetical protein	.	.	1.37166
fig|431947.7.peg.1402	hypothetical protein	.	.	1.57545
fig|431947.7.peg.143	hypothetical protein	.	.	1.20354
fig|431947.7.peg.1437	hypothetical protein	.	.	1.25817
fig|431947.7.peg.1479	hypothetical protein	.	.	1.53852
fig|431947.7.peg.1482	hypothetical protein	.	.	1.65658
fig|431947.7.peg.1491	hypothetical protein	.	.	1.92451
fig|431947.7.peg.1506	hypothetical protein	.	.	2.08963
fig|431947.7.peg.1541	hypothetical protein	.	.	2.25317
fig|431947.7.peg.159	hypothetical protein	.	.	1.46136
fig|431947.7.peg.1598	hypothetical protein	.	.	1.9031
fig|431947.7.peg.1640	hypothetical protein	.	.	1.25576
fig|431947.7.peg.1685	hypothetical protein	.	.	1.23608
fig|431947.7.peg.1713	hypothetical protein	.	.	1.15747
fig|431947.7.peg.1733	hypothetical protein	.	.	1.66538
fig|431947.7.peg.1783	hypothetical protein	.	.	1.26205
fig|431947.7.peg.1844	hypothetical protein	.	.	1.27342
fig|431947.7.peg.1932	hypothetical protein	.	.	1.96887
fig|431947.7.peg.2034	hypothetical protein	.	.	2.00597
fig|431947.7.peg.206	hypothetical protein	.	.	2.09359
fig|431947.7.peg.237	hypothetical protein	.	.	1.20051
fig|431947.7.peg.351	hypothetical protein	.	.	2.17396
fig|431947.7.peg.352	hypothetical protein	.	.	2.25732
fig|431947.7.peg.408	hypothetical protein	.	.	1.14133
fig|431947.7.peg.416	hypothetical protein	.	.	1.37895
fig|431947.7.peg.467	hypothetical protein	.	.	1.40407
fig|431947.7.peg.502	hypothetical protein	.	.	1.727
fig|431947.7.peg.566	hypothetical protein	.	.	1.78595
fig|431947.7.peg.584	FIG00938992: hypothetical protein	.	.	2.49414
fig|431947.7.peg.649	hypothetical protein	.	.	1.41397
fig|431947.7.peg.73	hypothetical protein	.	.	1.18326
fig|431947.7.peg.736	hypothetical protein	.	.	1.1907
fig|431947.7.peg.740	hypothetical protein	.	.	1.59945
fig|431947.7.peg.773	hypothetical protein	.	.	1.79363
fig|431947.7.peg.8	hypothetical protein	.	.	1.29119
fig|431947.7.peg.827	hypothetical protein	.	.	1.88354
fig|431947.7.peg.894	Dihydroorotate dehydrogenase (NAD(+)), catalytic subunit (EC 1.3.1.14)	.	.	1.3804
fig|431947.7.peg.906	hypothetical protein	.	.	1.43874
fig|431947.7.peg.97	hypothetical protein	.	.	2.2073
fig|431947.7.peg.975	hypothetical protein	.	.	1.34902
fig|431947.7.peg.995	hypothetical protein	.	.	1.35768

## Sheet: Down-regulated cas3 mutant intr
Table S1. P. gingivalis differential expressed genes in the THP-1 infection experiment.
PATRIC annotation	PATRIC Product	RefSeq Locus Tag	RefSeq Product	Fold change
fig|431947.7.peg.5	hypothetical protein	PGN_0005	hypothetical protein	1.6459
fig|431947.7.peg.6	Multi antimicrobial extrusion protein (Na(+)/drug antiporter) 2C MATE family of MDR efflux pumps	PGN_0006	putative Na+driven multidrug efflux pump	2.35544
fig|431947.7.peg.12	Two-component transcriptional response regulator, LuxR family	PGN_0012	sigma-54-dependent Fis family transcriptional regulator	1.42674
fig|431947.7.peg.13	Two-component system sensor histidine kinase	PGN_0013	putative two-component system sensor histidine kinase	1.7147
fig|431947.7.peg.14	hypothetical protein	PGN_0014	hypothetical protein	1.37667
fig|431947.7.peg.17	Sulfate permease	PGN_0017	sulfate permease	1.19717
fig|431947.7.peg.18	Redox-sensing transcriptional repressor Rex	PGN_0020	redox-sensing transcriptional repressor Rex	1.72768
fig|431947.7.peg.19	Fumarylacetoacetate hydrolase family protein	PGN_0021	probable hydrolase	2.66917
fig|431947.7.peg.20	hypothetical protein	PGN_0022	hypothetical protein	2.76296
fig|431947.7.peg.21	hypothetical protein	PGN_0023	hypothetical protein	3.43523
fig|431947.7.peg.22	2-C-methyl-D-erythritol 2 2C4-cyclodiphosphate synthase (EC 4.6.1.12)	PGN_0024	2-C-methyl-D-erythritol 2,4-cyclodiphosphate synthase	2.41691
fig|431947.7.peg.32	LSU ribosomal protein L19p	PGN_0035	50S ribosomal protein L19	2.31673
fig|431947.7.peg.34	Serine hydroxymethyltransferase (EC 2.1.2.1)	PGN_0038	serine hydroxymethyltransferase	2.04909
fig|431947.7.peg.36	Chaperone protein HtpG	PGN_0041	heat shock protein 90	1.5716
fig|431947.7.peg.38	Cell division-associated, ATP-dependent zinc metalloprotease FtsH	PGN_0043	ATP-dependent metallopeptidase FtsH/Yme1/Tma family protein	1.15668
fig|431947.7.peg.42	FIG00899057: hypothetical protein	PGN_0048	PcfK-like family protein	1.47691
fig|431947.7.peg.43	Antirestriction protein ArdA	PGN_0049	probable anti-restriction protein	2.315
fig|431947.7.peg.44	FIG00897206: hypothetical protein	PGN_0050	PcfJ domain-containing protein	1.3467
fig|431947.7.peg.49	Conjugative transposon protein TraQ	PGN_0056	probable conserved protein found in conjugate transposon	1.83468
fig|431947.7.peg.50	DNA primase 2C TraP-type	PGN_0057	probable conserved protein found in conjugate transposon TraP	2.04029
fig|431947.7.peg.51	Conjugative transposon protein TraO	PGN_0058	probable conserved protein found in conjugate transposon	1.93978
fig|431947.7.peg.52	Conjugative transposon protein TraN	PGN_0059	conserved protein found in conjugate transposon TraN	1.81136
fig|431947.7.peg.54	Conjugative transposon protein TraL	PGN_0061	hypothetical protein	2.14115
fig|431947.7.peg.55	Conjugative transposon protein TraK	PGN_0062	putative conserved protein found in conjugate transposon TraK	2.06846
fig|431947.7.peg.56	Conjugative transposon protein TraJ	PGN_0063	conserved transmembrane protein found in conjugate transposon TraJ	1.99254
fig|431947.7.peg.57	Conjugative transposon protein TraI	PGN_0064	putative conserved protein found in conjugate transposon TraI	2.29882
fig|431947.7.peg.58	Conjugative transposon protein TraG	PGN_0065	TraG family conjugative transposon ATPase	1.30132
fig|431947.7.peg.59	Conjugative transposon protein TraF	PGN_0066	probable conserved transmembrane protein found in conjugate transposon TraF	1.88424
fig|431947.7.peg.60	Conjugative transposon protein TraE	PGN_0067	probable conserved transmembrane protein found in conjugate transposon TraE	1.60864
fig|431947.7.peg.61	Conjugative transposon protein TraD	PGN_0068	hypothetical protein	1.25053
fig|431947.7.peg.76	Hypothetical protein BF1253	PGN_0083	hypothetical protein	1.80181
fig|431947.7.peg.77	DNA topoisomerase III 2C Bacteroidales-type (EC 5.99.1.2)	PGN_0084	DNA topoisomerase I	1.81525
fig|431947.7.peg.92	Peptidase 2C M23/M37 family	PGN_0099	probable peptidase	2.0358
fig|431947.7.peg.94	1 2C4-dihydroxy-2-naphthoate polyprenyltransferase (EC 2.5.1.74)	PGN_0101	putative 1,4-dihydroxy-2-naphthoate octaprenyltransferase	1.56719
fig|431947.7.peg.99	Conjugative transposon protein TraJ	PGN_0105	hypothetical protein	1.94413
fig|431947.7.peg.114	hypothetical protein	PGN_0120	hypothetical protein	1.60438
fig|431947.7.peg.115	hypothetical protein	PGN_0121	hypothetical protein	1.71402
fig|431947.7.peg.116	hypothetical protein	PGN_0122	outer membrane lipoprotein Omp28	1.37555
fig|431947.7.peg.117	hypothetical protein	PGN_0123	T9SS type A sorting domain-containing protein	1.12538
fig|431947.7.peg.120	hypothetical protein	PGN_0127	hypothetical protein	2.13822
fig|431947.7.peg.127	Adenosylmethionine-8-amino-7-oxononanoate aminotransferase (EC 2.6.1.62)	PGN_0133	adenosylmethionine--8-amino-7-oxononanoate transaminase	1.26273
fig|431947.7.peg.128	Biotin synthase (EC 2.8.1.6)	PGN_0134	biotin synthase BioB	1.41589
fig|431947.7.peg.131	Tryptophanyl-tRNA synthetase (EC 6.1.1.2)	PGN_0137	tryptophan--tRNA ligase	1.24451
fig|431947.7.peg.134	Peptide-methionine (S)-S-oxide reductase MsrA (EC 1.8.4.11) / Peptide-methionine (R)-S-oxide reductase MsrB (EC 1.8.4.12)	PGN_0140	peptide-methionine (R)-S-oxide reductase MsrB	1.36845
fig|431947.7.peg.135	hypothetical protein	PGN_0141	hypothetical protein	1.20056
fig|431947.7.peg.144	ATP-dependent RNA helicase	PGN_0150	DEAD/DEAH box helicase	1.31982
fig|431947.7.peg.149	putative lipoprotein	PGN_0154	hypothetical protein	2.06398
fig|431947.7.peg.150	hypothetical protein	PGN_0156	hypothetical protein	2.06409
fig|431947.7.peg.151	2-iminoacetate synthase (ThiH) (EC 4.1.99.19)	PGN_0157	thiamine biosynthesis protein ThiH	2.00961
fig|431947.7.peg.152	Thiazole synthase (EC 2.8.1.10)	PGN_0158	thiazole synthase	1.49245
fig|431947.7.peg.153	Thiazole tautomerase TenI (EC 5.3.99.10) / Hydroxymethylpyrimidine phosphate kinase ThiD (EC 2.7.4.7) / Thiamin-phosphate pyrophosphorylase (EC 2.5.1.3)	PGN_0159	probable thiamin-phosphate pyrophosphorylase	1.99224
fig|431947.7.peg.154	Phosphomethylpyrimidine synthase ThiC (EC 4.1.99.17)	PGN_0160	thiamine biosynthesis protein ThiC	1.92301
fig|431947.7.peg.155	Sulfur carrier protein ThiS	PGN_0161	sulfur carrier protein ThiS	1.43311
fig|431947.7.peg.162	hypothetical protein	PGN_0166	hypothetical protein	2.83689
fig|431947.7.peg.163	SSU ribosomal protein S16p	PGN_0167	30S ribosomal protein S16	2.93041
fig|431947.7.peg.166	L-asparaginase I, cytoplasmic (EC 3.5.1.1)	PGN_0170	asparaginase	1.17735
fig|431947.7.peg.171	hypothetical protein	PGN_0176	DUF4494 domain-containing protein	1.12625
fig|431947.7.peg.172	hypothetical protein	PGN_0178	DUF3575 domain-containing protein	1.10463
fig|431947.7.peg.173	hypothetical protein	PGN_0179	60 kDa protein	1.87554
fig|431947.7.peg.174	hypothetical protein	PGN_0180	FimA type I fimbrilin	2.05244
fig|431947.7.peg.175	putative lipoprotein	PGN_0181	hypothetical protein	2.38977
fig|431947.7.peg.177	putative lipoprotein	PGN_0182	hypothetical protein	4.09689
fig|431947.7.peg.178	putative lipoprotein	PGN_0183	minor component FimC	5.44308
fig|431947.7.peg.179	putative lipoprotein	PGN_0184	minor component FimD	4.91449
fig|431947.7.peg.180	hypothetical protein	PGN_0185	minor component FimE	3.82774
fig|431947.7.peg.181	hypothetical protein	PGN_0186	hypothetical protein	1.8672
fig|431947.7.peg.182	FIG01269488: protein 2C clustered with ribosomal protein L32p	PGN_0187	hypothetical protein	2.19531
fig|431947.7.peg.183	LSU ribosomal protein L32p @ LSU ribosomal protein L32p 2C zinc-dependent	PGN_0188	50S ribosomal protein L32	1.67045
fig|431947.7.peg.184	3-oxoacyl-[acyl-carrier-protein] synthase 2C KASIII (EC 2.3.1.180)	PGN_0189	3-oxoacyl-(acyl carrier protein) synthase III	2.16139
fig|431947.7.peg.185	GTP-binding protein Era	PGN_0190	GTP-binding protein Era	2.67279
fig|431947.7.peg.186	GTP-binding protein EngA	PGN_0191	GTP-binding protein EngA	2.58104
fig|431947.7.peg.187	hypothetical protein	PGN_0192	hypothetical protein	2.14959
fig|431947.7.peg.188	Polysaccharide deacetylase	PGN_0193	putative polysaccharide deacetylase	1.88393
fig|431947.7.peg.189	tRNA (5-methylaminomethyl-2-thiouridylate)-methyltransferase (EC 2.1.1.61)	PGN_0194	hypothetical protein	2.09687
fig|431947.7.peg.197	leucine aminopeptidase precursor	PGN_0202	probable leucine aminopeptidase precursor	1.66803
fig|431947.7.peg.198	Sulfur acceptor protein => iron-sulfur cluster assembly SufE	PGN_0203	SufE family protein	1.37082
fig|431947.7.peg.199	Protoporphyrinogen IX oxidase 2C aerobic 2C HemY (EC 1.3.3.4)	PGN_0204	protoporphyrinogen oxidase	1.50974
fig|431947.7.peg.212	hypothetical protein	PGN_0216	hypothetical protein	3.40333
fig|431947.7.peg.223	Putative glycosyltransferase	PGN_0225	glycosyltransferase	1.2054
fig|431947.7.peg.224	hypothetical protein	PGN_0226	hypothetical protein	1.32816
fig|431947.7.peg.225	hypothetical protein	PGN_0227	glycosyltransferase family 4 protein	1.36756
fig|431947.7.peg.228	hypothetical protein	PGN_0231	probable delta-aminolevulinic acid dehydratase	2.1
fig|431947.7.peg.229	Glycosyl transferase 2C group 2 family	PGN_0232	probable glycosyl transferase family 2	1.957
fig|431947.7.peg.230	hypothetical protein	PGN_0233	hypothetical protein	1.92383
fig|431947.7.peg.231	UDP-N-acetylglucosamine 2-epimerase (EC 5.1.3.14)	PGN_0234	UDP-N-acetylglucosamine 2-epimerase	1.85862
fig|431947.7.peg.233	hypothetical protein	PGN_0236	outer membrane beta-barrel protein	1.38792
fig|431947.7.peg.240	Mannosyltransferase	PGN_0242	glycosyltransferase family 4 protein	1.25664
fig|431947.7.peg.248	Cytosol nonspecific dipeptidase (EC 3.4.13.18)	PGN_0250	aminoacyl-histidine dipeptidase	1.31365
fig|431947.7.peg.250	Membrane-bound lytic murein transglycosylase D	PGN_0252	putative membrane-bound lytic murein transglycosylase D	1.8321
fig|431947.7.peg.251	FIG00649665: hypothetical protein	PGN_0253	hypothetical protein	1.63748
fig|431947.7.peg.253	Chromosome (plasmid) partitioning protein ParB	PGN_0254	ParB/RepB/Spo0J family partition protein	1.27495
fig|431947.7.peg.254	Chromosome (plasmid) partitioning protein ParA	PGN_0255	putative ParA chromosome partitioning protein	1.6237
fig|431947.7.peg.255	N-carbamoylputrescine amidase (EC 3.5.1.53)	PGN_0256	carbon-nitrogen hydrolase	1.15654
fig|431947.7.peg.256	Agmatine deiminase (EC 3.5.3.12)	PGN_0257	putative arginine deiminase	1.57539
fig|431947.7.peg.270	Endothelin-converting enzyme 1 precursor (EC 3.4.24.71)	PGN_0271	M13 family metallopeptidase	1.33771
fig|431947.7.peg.271	hypothetical protein	PGN_0272	nucleotidyltransferase	1.48344
fig|431947.7.peg.272	hypothetical protein	PGN_0273	hypothetical protein	1.93226
fig|431947.7.peg.273	RNA polymerase ECF-type sigma factor	PGN_0274	putative RNA polymerase sigma-70 factor ECF subfamily	1.59211
fig|431947.7.peg.275	hypothetical protein	PGN_0276	hypothetical protein	1.69357
fig|431947.7.peg.276	Ribosome-associated heat shock protein implicated in the recycling of the 50S subunit (S4 paralog)	PGN_0277	putative heat shock protein 15	2.06451
fig|431947.7.peg.277	Peptidyl-tRNA hydrolase (EC 3.1.1.29)	PGN_0278	peptidyl-tRNA hydrolase	3.10691
fig|431947.7.peg.278	LSU ribosomal protein L25p	PGN_0279	50S ribosomal protein L25/general stress protein Ctc	2.65824
fig|431947.7.peg.279	Methionyl-tRNA synthetase (EC 6.1.1.10)	PGN_0281	methionine--tRNA ligase	1.48475
fig|431947.7.peg.280	5-nucleotidase (EC 3.1.3.5) 3B 2 2C3-cyclic-nucleotide 2-phosphodiesterase (EC 3.1.4.16) 3B Putative UDP-sugar hydrolase (EC 3.6.1.45)	PGN_0282	2',3'-cyclic-nucleotide 2'-phosphodiesterase precursor	1.53525
fig|431947.7.peg.281	exonuclease	PGN_0283	3\\'-5\\' exonuclease	1.19308
fig|431947.7.peg.284	hypothetical protein	PGN_0286	hypothetical protein frame-shifted with PGN0285	2.55798
fig|431947.7.peg.285	hypothetical protein	PGN_0287	Mfa1 fimbrilin	2.0439
fig|431947.7.peg.286	hypothetical protein	PGN_0288	hypothetical protein	2.33281
fig|431947.7.peg.287	putative lipoprotein	PGN_0289	hypothetical protein	2.84461
fig|431947.7.peg.288	hypothetical protein	PGN_0290	immunoreactive 32 kDa antigen	3.13552
fig|431947.7.peg.289	hypothetical protein	PGN_0291	hypothetical protein	2.42418
fig|431947.7.peg.295	hypothetical protein	PGN_0297	outer membrane beta-barrel protein	1.1473
fig|431947.7.peg.296	Undecaprenyl diphosphate synthase (EC 2.5.1.31)	PGN_0298	putative undecaprenyl diphosphate synthase	1.55134
fig|431947.7.peg.297	Outer membrane protein assembly factor YaeT	PGN_0299	outer membrane protein assembly factor	1.43554
fig|431947.7.peg.298	Periplasmic chaperone of outer membrane proteins Skp @ Outer membrane protein H precursor	PGN_0300	hypothetical protein	1.6697
fig|431947.7.peg.299	Outer membrane protein H precursor	PGN_0301	hypothetical protein	1.7489
fig|431947.7.peg.301	putative zinc protease	PGN_0303	putative zinc protease	1.56224
fig|431947.7.peg.302	hypothetical protein	PGN_0305	hypothetical protein	3.4199
fig|431947.7.peg.305	Membrane protein insertion efficiency factor YidD	PGN_0308	hypothetical protein	1.72517
fig|431947.7.peg.306	Ribonuclease P protein component (EC 3.1.26.5)	PGN_0309	ribonuclease P protein component	1.46856
fig|431947.7.peg.307	Uroporphyrinogen-III synthase (EC 4.2.1.75)	PGN_0310	putative uroporphyrinogen-III synthase	1.89411
fig|431947.7.peg.308	hypothetical protein	PGN_0311	hypothetical protein	1.89947
fig|431947.7.peg.309	hypothetical protein	PGN_0312	hypothetical protein	1.51269
fig|431947.7.peg.310	Peptide chain release factor 3	PGN_0313	peptide chain release factor 3	1.42559
fig|431947.7.peg.311	Formate efflux transporter FocA	PGN_0314	probable formate/nitrite transporter	2.37943
fig|431947.7.peg.317	RNA polymerase ECF-type sigma factor	PGN_0319	probable RNA polymerase sigma-70 factor ECF subfamily	2.05206
fig|431947.7.peg.318	hypothetical protein	PGN_0320	hypothetical protein	2.29776
fig|431947.7.peg.319	hypothetical protein	PGN_0321	hypothetical protein	2.39067
fig|431947.7.peg.320	hypothetical protein	PGN_0322	hypothetical protein	2.01404
fig|431947.7.peg.321	hypothetical protein	PGN_0323	hypothetical protein	1.52262
fig|431947.7.peg.333	hypothetical protein	PGN_0336	immunoreactive 23 kDa antigen	1.82341
fig|431947.7.peg.337	Carboxyl-terminal protease	PGN_0340	carboxyl-terminal processing protease	2.80371
fig|431947.7.peg.338	hypothetical protein	PGN_0341	hypothetical protein	2.03575
fig|431947.7.peg.339	Uracil-DNA glycosylase 2C family 1 (EC 3.2.2.27)	PGN_0342	uracil-DNA glycosylase	1.79726
fig|431947.7.peg.341	2-haloalkanoic acid dehalogenase (EC 3.8.1.2)	PGN_0344	probable haloacid dehalogenase-like hydrolase	2.94446
fig|431947.7.peg.342	putative lipoprotein	PGN_0345	hypothetical protein	1.993
fig|431947.7.peg.343	16S rRNA (cytidine(1402)-2-O)-methyltransferase (EC 2.1.1.198)	PGN_0346	putative methyltransferase	1.59593
fig|431947.7.peg.344	hypothetical protein	PGN_0347	hypothetical protein	1.67866
fig|431947.7.peg.353	Bacterial ribosome SSU maturation protein RimP	PGN_0353	ribosome assembly cofactor RimP	1.44364
fig|431947.7.peg.354	Transcription termination protein NusA	PGN_0354	transcription elongation factor NusA	1.95717
fig|431947.7.peg.355	Translation initiation factor 2	PGN_0355	translation initiation factor IF-2	2.05741
fig|431947.7.peg.356	hypothetical protein	PGN_0356	hypothetical protein	1.67715
fig|431947.7.peg.357	Iron-sulfur cluster assembly protein SufB	PGN_0357	cysteine desulfurase activator complex subunit SufB	2.53951
fig|431947.7.peg.358	Iron-sulfur cluster assembly ATPase protein SufC	PGN_0358	putative ABC transporter ATP-binding protein	2.61893
fig|431947.7.peg.359	Iron-sulfur cluster assembly protein SufD	PGN_0359	putative ABC transporter permease protein	2.54044
fig|431947.7.peg.360	Tyrosyl-tRNA synthetase (EC 6.1.1.1)	PGN_0360	tyrosine--tRNA ligase	1.30148
fig|431947.7.peg.361	Glycosyl transferase, group 2 family	PGN_0361	glycosyltransferase family 2 protein	1.27285
fig|431947.7.peg.367	Hydrogen peroxide-inducible genes activator => OxyR	PGN_0368	hydrogen peroxide-inducible genes activator	1.23061
fig|431947.7.peg.369	Hemolysins and related proteins containing CBS domains	PGN_0370	gliding motility-associated protein GldE	1.131
fig|431947.7.peg.370	hypothetical protein	PGN_0371	hypothetical protein	2.41199
fig|431947.7.peg.371	Thioredoxin	PGN_0373	putative thioredoxin	1.83428
fig|431947.7.peg.381	Putative sodium-dependent transporter	PGN_0383	transporter	1.37577
fig|431947.7.peg.386	Thiol peroxidase, Tpx-type (EC 1.11.1.15)	PGN_0388	MULTISPECIES: thiol peroxidase	1.05824
fig|431947.7.peg.387	Guanine deaminase (EC 3.5.4.3)	PGN_0389	nucleoside deaminase	1.43341
fig|431947.7.peg.388	hypothetical protein	PGN_0390	hypothetical protein	1.22652
fig|431947.7.peg.391	N(6)-L-threonylcarbamoyladenine synthase (EC 2.3.1.234)	PGN_0393	putative O-sialoglycoprotein endopeptidase	1.6286
fig|431947.7.peg.392	SSU ribosomal protein S20p	PGN_0394	30S ribosomal protein S20	1.19692
fig|431947.7.peg.393	3'-to-5' exoribonuclease RNase R	PGN_0396	ribonuclease R	1.28842
fig|431947.7.peg.396	hypothetical protein	PGN_0400	hypothetical protein	6.89855
fig|431947.7.peg.410	Cytochrome c-type biogenesis protein DsbD, protein-disulfide reductase (EC 1.8.1.8)	PGN_0411	thioredoxin family protein	1.29873
fig|431947.7.peg.411	Nucleoside triphosphate pyrophosphohydrolase MazG (EC 3.6.1.8)	PGN_0412	nucleoside triphosphate pyrophosphohydrolase	1.18553
fig|431947.7.peg.424	Mobile element protein	PGN_0425	.	1.48959
fig|431947.7.peg.430	ATP-binding protein	PGN_0430	putative ATP-binding component of ABC transporter protein	1.95089
fig|431947.7.peg.431	hypothetical protein	PGN_0431	hypothetical protein	1.85725
fig|431947.7.peg.433	Phosphoglycerate kinase (EC 2.7.2.3)	PGN_0433	phosphoglycerate kinase	1.14627
fig|431947.7.peg.439	hypothetical protein	PGN_0439	hypothetical protein	3.30978
fig|431947.7.peg.442	Mobile element protein	PGN_0442	IS982 family transposase	1.30876
fig|431947.7.peg.443	hypothetical protein	PGN_0443	hypothetical protein	2.25571
fig|431947.7.peg.445	Efflux transport system 2C outer membrane factor (OMF) lipoprotein	PGN_0444	probable outer membrane efflux protein	1.50745
fig|431947.7.peg.448	ABC transporter, permease protein	PGN_0447	ABC transporter permease	1.3741
fig|431947.7.peg.449	ABC transporter, ATP-binding protein	PGN_0448	ABC transporter ATP-binding protein	1.35133
fig|431947.7.peg.450	hypothetical protein	PGN_0449	hypothetical protein	1.27922
fig|431947.7.peg.468	Pimeloyl-[acyl-carrier protein] methyl ester esterase BioG (EC 3.1.1.85)	PGN_0468	hypothetical protein	1.64341
fig|431947.7.peg.476	Vitellogenin II precursor	PGN_0476	hypothetical protein	1.79884
fig|431947.7.peg.477	putative hemin receptor	PGN_0477	hypothetical protein	1.79323
fig|431947.7.peg.478	Mobile element protein	PGN_0478	partial transposase in ISPg4	1.54811
fig|431947.7.peg.480	putative lipoprotein	PGN_0481	hypothetical protein	1.85793
fig|431947.7.peg.481	hypothetical protein	PGN_0482	probable immunoreactive 23 kDa antigen	2.24282
fig|431947.7.peg.484	hypothetical protein	PGN_0485	hypothetical protein	1.96184
fig|431947.7.peg.485	Outer membrane lipoprotein carrier protein LolA	PGN_0486	hypothetical protein	1.51551
fig|431947.7.peg.486	DNA translocase FtsK	PGN_0487	DNA translocase FtsK	1.44388
fig|431947.7.peg.487	hypothetical protein	PGN_0488	AhpC/TSA family protein	1.10257
fig|431947.7.peg.488	DNA-damage-inducible protein F	PGN_0490	MATE family efflux transporter	1.09011
fig|431947.7.peg.489	Low molecular weight protein tyrosine phosphatase (EC 3.1.3.48)	PGN_0491	low molecular weight phosphotyrosine protein phosphatase	1.08057
fig|431947.7.peg.496	Methylmalonyl-CoA decarboxylase, alpha chain (EC 4.1.1.41)	PGN_0500	acyl-CoA carboxylase subunit beta	1.13327
fig|431947.7.peg.497	Lamin-tail domain (LTD) / Membrane protein associated with methylmalonyl-CoA decarboxylase	PGN_0501	lamin tail domain-containing protein	1.24999
fig|431947.7.peg.499	hypothetical protein	PGN_0502	hypothetical protein	1.12765
fig|431947.7.peg.510	hypothetical protein	PGN_0514	DUF4296 domain-containing protein	1.14068
fig|431947.7.peg.513	Isoleucyl-tRNA synthetase (EC 6.1.1.5)	PGN_0517	isoleucine--tRNA ligase	1.16565
fig|431947.7.peg.519	Diadenylate cyclase spyDAC; Bacterial checkpoint controller DisA with nucleotide-binding domain	PGN_0523	TIGR00159 family protein	1.21045
fig|431947.7.peg.520	putative membrane-associated phospholipid phosphatase 2C PAP2 superfamily	PGN_0524	hypothetical protein	1.50173
fig|431947.7.peg.521	Aerotolerance protein BatE	PGN_0525	tetratricopeptide repeat protein	1.45781
fig|431947.7.peg.522	Aerotolerance protein BatD	PGN_0526	aerotolerance-related exported protein BatD	1.60596
fig|431947.7.peg.523	Aerotolerance protein BatC	PGN_0527	probable aerotolerance-related exported protein BatC	1.95032
fig|431947.7.peg.524	Aerotolerance protein BatB	PGN_0528	putative aerotolerance-related exported protein BatB	2.23902
fig|431947.7.peg.525	Aerotolerance protein BatA	PGN_0529	aerotolerance-related membrane protein BatA	2.46878
fig|431947.7.peg.526	FIG00936810: hypothetical protein	PGN_0530	hypothetical protein	2.7874
fig|431947.7.peg.527	hypothetical protein PA3071	PGN_0531	putative von Willebrand factor type A	2.88263
fig|431947.7.peg.528	MoxR-like ATPase in aerotolerance operon	PGN_0532	magnesium chelatase subunit I	2.75916
fig|431947.7.peg.529	Quinolinate synthetase (EC 2.5.1.72)	PGN_0533	quinolinate synthase NadA	1.39058
fig|431947.7.peg.530	Quinolinate phosphoribosyltransferase [decarboxylating] (EC 2.4.2.19)	PGN_0534	carboxylating nicotinate-nucleotide diphosphorylase	1.25861
fig|431947.7.peg.531	L-aspartate oxidase (EC 1.4.3.16)	PGN_0535	L-aspartate oxidase	1.28604
fig|431947.7.peg.547	Protein DUF2149 2C predicted transporter component	PGN_0553	hypothetical protein	3.93909
fig|431947.7.peg.548	hypothetical transporter PduT for various metalloporphyrins	PGN_0554	hypothetical protein	3.78813
fig|431947.7.peg.549	Protein BF2544 2C predicted transporter component	PGN_0555	hypothetical protein	4.87813
fig|431947.7.peg.550	CobN-like chelatase BtuS for metalloporphyrine salvage	PGN_0556	putative cobalamin biosynthesis-related protein	4.17519
fig|431947.7.peg.551	TonB-Dependent Hemoglobin Receptor HmuR	PGN_0557	TonB-dependent receptor HmuR	7.23369
fig|431947.7.peg.552	Hemophore HmuY 2C recruits heme from host protein carriers	PGN_0558	hypothetical protein	5.49768
fig|431947.7.peg.554	hypothetical protein	PGN_0561	trypsin like proteinase PrtT	2.08816
fig|431947.7.peg.556	Superoxide dismutase [Mn/Fe] (EC 1.15.1.1)	PGN_0564	superoxide dismutase	1.47066
fig|431947.7.peg.557	UPF0246 protein YaaA	PGN_0565	hypothetical protein	2.68209
fig|431947.7.peg.558	Thioesterase family protein	PGN_0566	probable thioesterase protein	2.68473
fig|431947.7.peg.559	U32 family peptidase BT3072 2C annotated as collagenase	PGN_0567	collagenase	2.88255
fig|431947.7.peg.560	2-amino-4-hydroxy-6-hydroxymethyldihydropteridine pyrophosphokinase (EC 2.7.6.3)	PGN_0568	2-amino-4-hydroxy-6- hydroxymethyldihydropteridine pyrophosphokinase	1.96913
fig|431947.7.peg.561	S-adenosylmethionine:tRNA ribosyltransferase-isomerase (EC 2.4.99.17)	PGN_0569	S-adenosylmethionine:tRNA ribosyltransferase-isomerase	1.87576
fig|431947.7.peg.562	tRNA pseudouridine(55) synthase (EC 5.4.99.25)	PGN_0570	putative tRNA pseudouridine synthase B	1.65877
fig|431947.7.peg.563	Undecaprenyl-diphosphatase (EC 3.6.1.27)	PGN_0571	undecaprenyl-diphosphate phosphatase	1.41455
fig|431947.7.peg.579	hypothetical protein	PGN_0584	hypothetical protein	2.17189
fig|431947.7.peg.591	Conjugative transposon protein TraM	PGN_0595	conjugative transposon protein TraM	1.40533
fig|431947.7.peg.592	Conjugative transposon protein TraL	PGN_0596	conserved hypothetical protein found in conjugate transposon	2.02317
fig|431947.7.peg.593	Conjugative transposon protein TraK	PGN_0597	conjugative transposon protein TraK	1.48767
fig|431947.7.peg.594	Conjugative transposon protein TraJ	PGN_0598	conserved transmembrane protein found in conjugate transposon TraJ	1.67146
fig|431947.7.peg.606	FIG008208: hypothetical protein	PGN_0610	hypothetical protein	1.96187
fig|431947.7.peg.607	D-3-phosphoglycerate dehydrogenase (EC 1.1.1.95)	PGN_0611	D-3-phosphoglycerate dehydrogenase	2.01047
fig|431947.7.peg.608	Phosphoserine aminotransferase (EC 2.6.1.52)	PGN_0612	phosphoserine aminotransferase	2.124
fig|431947.7.peg.621	UDP-N-acetylglucosamine--N-acetylmuramyl-(pentapeptide) pyrophosphoryl-undecaprenol N-acetylglucosamine transferase (EC 2.4.1.227)	PGN_0627	undecaprenyldiphospho-muramoylpentapeptide beta-N-acetylglucosaminyltransferase	1.31535
fig|431947.7.peg.622	UDP-N-acetylmuramate--L-alanine ligase (EC 6.3.2.8)	PGN_0628	UDP-N-acetylmuramate--L-alanine ligase	1.40897
fig|431947.7.peg.627	UPF0126 inner membrane protein BT_1201	PGN_0633	trimeric intracellular cation channel family protein	1.34851
fig|431947.7.peg.628	3-methyl-2-oxobutanoate hydroxymethyltransferase (EC 2.1.2.11)	PGN_0634	MULTISPECIES: 3-methyl-2-oxobutanoate hydroxymethyltransferase	1.36428
fig|431947.7.peg.629	GMP synthase [glutamine-hydrolyzing], amidotransferase subunit (EC 6.3.5.2) / GMP synthase [glutamine-hydrolyzing], ATP pyrophosphatase subunit (EC 6.3.5.2)	PGN_0635	glutamine-hydrolyzing GMP synthase	1.15398
fig|431947.7.peg.630	LSU ribosomal protein L31p @ LSU ribosomal protein L31p, zinc-independent	PGN_0636	MULTISPECIES: type B 50S ribosomal protein L31	1.45676
fig|431947.7.peg.631	Serine protease	PGN_0637	putative heat shock-related protease htrA protein	1.83225
fig|431947.7.peg.632	RNA polymerase sigma factor RpoD	PGN_0638	RNA polymerase sigma factor RpoD	1.51209
fig|431947.7.peg.633	SSU ribosomal protein S6p	PGN_0639	30S ribosomal protein S6	1.97092
fig|431947.7.peg.634	SSU ribosomal protein S18p @ SSU ribosomal protein S18p 2C zinc-independent	PGN_0640	30S ribosomal protein S18	2.01435
fig|431947.7.peg.635	LSU ribosomal protein L9p	PGN_0641	50S ribosomal protein L9	1.89976
fig|431947.7.peg.643	hypothetical protein	PGN_0650	hypothetical protein	1.79757
fig|431947.7.peg.648	GTP-binding protein TypA/BipA	PGN_0658	GTP-binding elongation factor family protein TypA/BipA	1.6608
fig|431947.7.peg.653	ATP-dependent protease La (EC 3.4.21.53) Type I	PGN_0662	endopeptidase La	1.243
fig|431947.7.peg.654	hypothetical protein	PGN_0663	DUF1599 domain-containing protein	1.32247
fig|431947.7.peg.655	Uncharacterized protein BT_3928	PGN_0664	DoxX family protein	1.25784
fig|431947.7.peg.656	Triosephosphate isomerase (EC 5.3.1.1)	PGN_0665	triose-phosphate isomerase	1.10391
fig|431947.7.peg.657	hypothetical protein	PGN_0666	SPOR domain-containing protein	1.26317
fig|431947.7.peg.658	GTP cyclohydrolase I (EC 3.5.4.16) type 1	PGN_0667	GTP cyclohydrolase I	1.58779
fig|431947.7.peg.659	RNA-binding protein	PGN_0668	RNA-binding protein	2.93306
fig|431947.7.peg.662	Pyridoxine 5-phosphate synthase (EC 2.6.99.2)	PGN_0671	pyridoxine 5'-phosphate synthase	1.62486
fig|431947.7.peg.663	MotA/TolQ/ExbB proton channel family protein	PGN_0672	probable biopolymer transport protein	1.65507
fig|431947.7.peg.664	Biopolymer transport protein ExbD/TolR	PGN_0673	probable biopolymer transport protein	1.72464
fig|431947.7.peg.665	putative TonB-dependent receptor	PGN_0674	hypothetical protein	1.56444
fig|431947.7.peg.666	DJ-1/YajL/PfpI superfamily 2C includes chaperone protein YajL (former ThiJ) 2C parkinsonism-associated protein DJ-1 2C peptidases PfpI 2C Hsp31	PGN_0675	hypothetical protein	1.53652
fig|431947.7.peg.667	Ribosomal protein L11 methyltransferase	PGN_0676	ribosomal protein L11 methyltransferase	1.69637
fig|431947.7.peg.668	hypothetical protein	PGN_0677	MATE family efflux transporter	1.31608
fig|431947.7.peg.678	hypothetical protein	PGN_0688	hypothetical protein	1.83117
fig|431947.7.peg.679	hypothetical protein	PGN_0689	hypothetical protein	1.73081
fig|431947.7.peg.680	hypothetical protein	PGN_0690	hypothetical protein	1.68911
fig|431947.7.peg.681	Stress responsive alpha-beta barrel domain protein Dabb	PGN_0691	Dabb family protein	1.13238
fig|431947.7.peg.682	Phosphoserine phosphatase (EC 3.1.3.3)	PGN_0692	protein-serine phosphatase SerB	1.17759
fig|431947.7.peg.683	hypothetical protein	PGN_0693	T9SS type A sorting domain-containing protein	1.13437
fig|431947.7.peg.710	Hemerythrin domain protein	PGN_0722	hypothetical protein	1.79616
fig|431947.7.peg.711	Succinate-semialdehyde dehydrogenase 2C CoA-dependent	PGN_0723	succinate-semialdehyde dehydrogenase	1.57244
fig|431947.7.peg.713	hypothetical protein	PGN_0725	acetyl-CoA hydrolase/transferase family protein	1.23696
fig|431947.7.peg.716	hypothetical protein	PGN_0728	OmpA family protein	1.24185
fig|431947.7.peg.717	hypothetical protein	PGN_0729	OmpA family protein	1.14453
fig|431947.7.peg.733	hypothetical protein	PGN_0746	PAS domain-containing protein	1.40097
fig|431947.7.peg.734	Para-aminobenzoate synthase 2C amidotransferase component (EC 2.6.1.85)	PGN_0747	probable anthranilate synthase component II	1.61096
fig|431947.7.peg.743	hypothetical protein	PGN_0754	C40 family peptidase	1.08527
fig|431947.7.peg.747	Haloacid dehalogenase-like hydrolase	PGN_0757	HAD family phosphatase	1.281
fig|431947.7.peg.754	Riboflavin synthase eubacterial/eukaryotic (EC 2.5.1.9)	PGN_0764	riboflavin synthase	1.25129
fig|431947.7.peg.755	Nitroreductase family protein	PGN_0765	nitroreductase family protein	1.4585
fig|431947.7.peg.756	Cysteine desulfurase (EC 2.8.1.7) 3D> SufS	PGN_0766	aminotransferase class V	1.76377
fig|431947.7.peg.757	Ribonuclease HII (EC 3.1.26.4)	PGN_0767	ribonuclease HII	1.61317
fig|431947.7.peg.762	RNA methyltransferase, TrmH family	PGN_0772	RNA methyltransferase	1.29261
fig|431947.7.peg.763	Lactoylglutathione lyase (EC 4.4.1.5)	PGN_0773	VOC family protein	1.30875
fig|431947.7.peg.767	Glycosyl transferase 2C group 2 family	PGN_0777	probable glycosyl transferase	2.50256
fig|431947.7.peg.768	hypothetical protein	PGN_0778	membrane-associated protein PorT	1.91294
fig|431947.7.peg.769	Uracil phosphoribosyltransferase (EC 2.4.2.9)	PGN_0779	uracil phosphoribosyltransferase	1.77633
fig|431947.7.peg.770	Uncharacterized protease YdcP	PGN_0780	PrtQ, protease	1.6212
fig|431947.7.peg.771	DNA topoisomerase I (EC 5.99.1.2)	PGN_0781	DNA topoisomerase I	2.07411
fig|431947.7.peg.779	hypothetical protein	PGN_0789	hypothetical protein	1.29971
fig|431947.7.peg.781	Cell division trigger factor (EC 5.2.1.8)	PGN_0791	putative cell division trigger factor	2.00667
fig|431947.7.peg.782	Polyribonucleotide nucleotidyltransferase (EC 2.7.7.8)	PGN_0792	polynucleotide phosphorylase/polyadenylase	1.81711
fig|431947.7.peg.788	Acyl-CoA dehydrogenase	PGN_0799	acyl-CoA dehydrogenase family protein	1.21157
fig|431947.7.peg.789	Electron transfer flavoprotein, alpha subunit	PGN_0800	electron transfer flavoprotein subunit alpha/FixB family protein	1.37473
fig|431947.7.peg.790	Electron transfer flavoprotein, beta subunit	PGN_0801	electron transfer flavoprotein subunit beta/FixA family protein	1.32998
fig|431947.7.peg.791	tRNA threonylcarbamoyladenosine biosynthesis protein TsaB	PGN_0802	tRNA (adenosine(37)-N6)-threonylcarbamoyltransferase complex dimerization subunit type 1 TsaB	1.13679
fig|431947.7.peg.792	hypothetical protein	PGN_0803	biopolymer transporter ExbD	1.15405
fig|431947.7.peg.793	hypothetical protein	PGN_0804	biopolymer transporter ExbD	1.1924
fig|431947.7.peg.794	hypothetical protein	PGN_0805	hypothetical protein	1.13826
fig|431947.7.peg.800	hypothetical protein	PGN_0811	carboxypeptidase-like regulatory domain-containing protein	1.19734
fig|431947.7.peg.815	Glucosamine-6-phosphate deaminase (EC 3.5.99.6)	PGN_0827	glucosamine-6-phosphate deaminase	1.16482
fig|431947.7.peg.821	hypothetical protein	PGN_0832	gliding motility protein SprA	1.51989
fig|431947.7.peg.822	Holliday junction ATP-dependent DNA helicase RuvA (EC 3.6.4.12)	PGN_0833	Holliday junction DNA helicase RuvA	1.62092
fig|431947.7.peg.841	hypothetical protein	PGN_0849	hypothetical protein	1.87609
fig|431947.7.peg.844	surface antigen 2C putative	PGN_0852	immunoreactive 47 kDa antigen	2.01246
fig|431947.7.peg.852	hypothetical protein	PGN_0862	Type III restriction enzyme, res subunit	1.60353
fig|431947.7.peg.853	Type III restriction-modification system methylation subunit (EC 2.1.1.72)	PGN_0863	DNA methylase N-4/N-6	1.95408
fig|431947.7.peg.857	Rod shape-determining protein MreC	PGN_0867	rod shape-determining protein MreC	1.14294
fig|431947.7.peg.858	Rod shape-determining protein MreD	PGN_0868	rod shape-determining protein MreD	1.38927
fig|431947.7.peg.859	Peptidoglycan D 2CD-transpeptidase MrdA (EC 3.4.16.4)	PGN_0869	penicillin-binding protein 2	1.50687
fig|431947.7.peg.860	Rod shape-determining protein RodA	PGN_0870	rod shape-determining protein RodA	1.21951
fig|431947.7.peg.863	DNA-binding protein, histone-like family	PGN_0872	HU family DNA-binding protein	1.13084
fig|431947.7.peg.865	Chromosome segregation ATPases	PGN_0874	hypothetical protein	1.37359
fig|431947.7.peg.868	Helicase 2C SNF2/RAD54 family	PGN_0877	SNF2-related helicase	1.71328
fig|431947.7.peg.869	hypothetical protein	PGN_0878	hypothetical protein	1.28703
fig|431947.7.peg.871	Tryptophanase (EC 4.1.99.1)	PGN_0880	tryptophanase	1.76491
fig|431947.7.peg.875	LPS-assembly protein LptD @ Organic solvent tolerance protein precursor	PGN_0884	LPS-assembly protein LptD	1.19757
fig|431947.7.peg.880	Predicted cobalt transporter in Bacteroides Porphyromonas	PGN_0889	hypothetical protein	1.72778
fig|431947.7.peg.882	putative oxidoreductase 2C nitronate monooxygenase family	PGN_0891	dioxygenase	1.55958
fig|431947.7.peg.884	Fumarate hydratase class I (EC 4.2.1.2)	PGN_0893	fumarate hydratase class I anaerobic	1.50339
fig|431947.7.peg.888	peptidylarginine deiminase	PGN_0898	peptidylarginine deiminase PPAD	1.41492
fig|431947.7.peg.889	thiol protease/hemagglutinin PrtT precursor 2C putative	PGN_0900	thiol protease	2.55666
fig|431947.7.peg.890	6 2C7-dimethyl-8-ribityllumazine synthase (EC 2.5.1.78)	PGN_0901	6,7-dimethyl-8-ribityllumazine synthase	2.33135
fig|431947.7.peg.891	TPR domain protein	PGN_0902	hypothetical protein	1.50608
fig|431947.7.peg.910	excisionase	PGN_0920	putative partial excisionase	5.92041
fig|431947.7.peg.925	glycerate dehydrogenase	PGN_0936	D-2-hydroxyacid dehydrogenase	1.28125
fig|431947.7.peg.927	8-amino-7-oxononanoate synthase (EC 2.3.1.47)	PGN_0938	8-amino-7-oxononanoate synthase	1.29585
fig|431947.7.peg.930	hypothetical protein	PGN_0941	lipase	1.26217
fig|431947.7.peg.932	hypothetical protein	PGN_0942	hypothetical protein	1.76163
fig|431947.7.peg.933	Probable poly(beta-D-mannuronate) O-acetylase (EC 2.3.1.-)	PGN_0943	alginate O-acetyltransferase	1.66952
fig|431947.7.peg.935	Transcriptional regulator 2C AcrR family	PGN_0945	putative TetR family transcriptional regulator	4.36509
fig|431947.7.peg.936	Exporter protein 2C RND family	PGN_0946	hypothetical protein	4.23087
fig|431947.7.peg.937	hypothetical protein	PGN_0947	hypothetical protein	3.88266
fig|431947.7.peg.938	hypothetical protein	PGN_0948	hypothetical protein	3.4232
fig|431947.7.peg.939	Heterodimeric efflux ABC transporter 2C permease/ATP-binding subunit 1	PGN_0949	ABC transporter ATP-binding protein	3.29509
fig|431947.7.peg.940	Heterodimeric efflux ABC transporter 2C permease/ATP-binding subunit 2	PGN_0950	ABC transporter ATP-binding protein	2.00749
fig|431947.7.peg.953	Threonyl-tRNA synthetase (EC 6.1.1.3)	PGN_0962	threonine--tRNA ligase	1.48564
fig|431947.7.peg.954	Translation initiation factor 3	PGN_0963	translation initiation factor IF-3	1.8524
fig|431947.7.peg.955	LSU ribosomal protein L35p	PGN_0964	50S ribosomal protein L35	1.77419
fig|431947.7.peg.956	LSU ribosomal protein L20p	PGN_0965	50S ribosomal protein L20	2.11619
fig|431947.7.peg.961	RNA polymerase ECF-type sigma factor	PGN_0970	sigma-70 family RNA polymerase sigma factor	1.47576
fig|431947.7.peg.965	Shikimate 5-dehydrogenase I alpha (EC 1.1.1.25)	PGN_0974	shikimate dehydrogenase	1.23259
fig|431947.7.peg.968	Phosphate starvation-inducible protein PhoH, predicted ATPase	PGN_0977	PhoH family protein	1.23143
fig|431947.7.peg.970	S-adenosylmethionine:tRNA ribosyltransferase-isomerase (EC 2.4.99.17)	PGN_0981	S-adenosylmethionine:tRNA ribosyltransferase-isomerase	2.29202
fig|431947.7.peg.980	Inner membrane protein YihY, formerly thought to be RNase BN	PGN_0991	YihY/virulence factor BrkB family protein	1.35056
fig|431947.7.peg.987	(E)-4-hydroxy-3-methylbut-2-enyl-diphosphate synthase (flavodoxin) (EC 1.17.7.3)	PGN_0998	4-hydroxy-3-methylbut-2-en-1-yl diphosphate synthase	1.23799
fig|431947.7.peg.999	Calcium-transporting ATPase	PGN_1009	calcium-transporting ATPase	1.53472
fig|431947.7.peg.1004	Elongation factor G-like protein TM_1651	PGN_1014	elongation factor G	1.11389
fig|431947.7.peg.1009	Response regulator	PGN_1019	response regulator	2.49335
fig|431947.7.peg.1010	tRNA threonylcarbamoyladenosine biosynthesis protein TsaE	PGN_1020	probable ATP/GTP-binding transmembrane protein	2.44358
fig|431947.7.peg.1011	hypothetical protein	PGN_1021	hypothetical protein	2.23621
fig|431947.7.peg.1012	Thymidine kinase (EC 2.7.1.21)	PGN_1022	thymidine kinase	1.30556
fig|431947.7.peg.1013	Outer membrane lipoprotein e (P4) / NMN 5'-nucleotidase, extracellular (EC 3.1.3.5)	PGN_1023	5\\'-nucleotidase, lipoprotein e(P4) family	1.31351
fig|431947.7.peg.1014	Ribosome-binding factor A	PGN_1024	30S ribosome-binding factor RbfA	1.20449
fig|431947.7.peg.1025	hypothetical protein	PGN_1035	serine dehydratase subunit alpha family protein	1.16579
fig|431947.7.peg.1027	putative lipoprotein	PGN_1037	copper resistance protein NlpE N-terminal domain-containing protein	1.07792
fig|431947.7.peg.1031	hypothetical protein	PGN_1040	DUF4492 domain-containing protein	1.11564
fig|431947.7.peg.1032	Cytochrome d ubiquinol oxidase subunit I (EC 1.10.3.-)	PGN_1041	cytochrome ubiquinol oxidase subunit I	1.47524
fig|431947.7.peg.1033	Cytochrome d ubiquinol oxidase subunit II (EC 1.10.3.-)	PGN_1042	cytochrome d ubiquinol oxidase subunit II	1.35844
fig|431947.7.peg.1040	Alkaline phosphatase (EC 3.1.3.1)	PGN_1049	alkaline phosphatase	1.339
fig|431947.7.peg.1041	Xaa-Pro aminopeptidase (EC 3.4.11.9)	PGN_1050	hypothetical protein	1.61369
fig|431947.7.peg.1052	tRNA-5-carboxymethylaminomethyl-2-thiouridine(34) synthesis protein MnmE	PGN_1062	tRNA uridine-5-carboxymethylaminomethyl(34) synthesis GTPase MnmE	1.43922
fig|431947.7.peg.1071	Branched-chain amino acid aminotransferase (EC 2.6.1.42)	PGN_1080	branched-chain amino acid aminotransferase	1.06482
fig|431947.7.peg.1076	SSU ribosomal protein S1p	PGN_1088	30S ribosomal protein S1	2.96874
fig|431947.7.peg.1077	16S rRNA (guanine(966)-N(2))-methyltransferase (EC 2.1.1.171)	PGN_1089	probable methyltransferase	1.99044
fig|431947.7.peg.1081	hypothetical protein	PGN_1093	DUF3078 domain-containing protein	1.36496
fig|431947.7.peg.1082	Glycine dehydrogenase [decarboxylating] (glycine cleavage system P protein) (EC 1.4.4.2)	PGN_1094	aminomethyl-transferring glycine dehydrogenase	1.33949
fig|431947.7.peg.1086	7-cyano-7-deazaguanine synthase (EC 6.3.4.20)	PGN_1098	7-cyano-7-deazaguanine synthase QueC	1.23337
fig|431947.7.peg.1091	Chorismate synthase (EC 4.2.3.5)	PGN_1104	chorismate synthase	2.32605
fig|431947.7.peg.1092	FKBP-type peptidyl-prolyl cis-trans isomerase SlyD (EC 5.2.1.8)	PGN_1105	probable FKBP-type peptidyl-prolyl cis-trans isomerase	2.16594
fig|431947.7.peg.1093	hypothetical protein	PGN_1106	hypothetical protein	2.12244
fig|431947.7.peg.1094	hypothetical protein	PGN_1107	hypothetical protein	2.01155
fig|431947.7.peg.1097	Formate--tetrahydrofolate ligase (EC 6.3.4.3)	PGN_1111	formate--tetrahydrofolate ligase	3.47231
fig|431947.7.peg.1103	Putative aminotransferase BF2110	PGN_1116	putative aminotransferase	1.74654
fig|431947.7.peg.1104	Acetyl-CoA synthetase	PGN_1117	acetyl-CoA synthetase	1.76093
fig|431947.7.peg.1108	NAD(P) transhydrogenase N-domain of subunit alpha (EC 1.6.1.2)	PGN_1120	Re/Si-specific NAD(P)(+) transhydrogenase subunit alpha	1.43535
fig|431947.7.peg.1109	NAD(P) transhydrogenase C-domain of subunit alpha (EC 1.6.1.2)	PGN_1121	probable NADPH-NAD transhydrogenase alpha subunit	1.55007
fig|431947.7.peg.1110	NAD(P) transhydrogenase subunit beta (EC 1.6.1.2)	PGN_1122	NADPH-NAD transhydrogenase beta subunit	1.50963
fig|431947.7.peg.1143	1-deoxy-D-xylulose 5-phosphate reductoisomerase (EC 1.1.1.267)	PGN_1151	1-deoxy-D-xylulose-5-phosphate reductoisomerase	1.13432
fig|431947.7.peg.1154	Butyrate--acetoacetate CoA-transferase subunit A (EC 2.8.3.9)	PGN_1162	CoA transferase subunit A	1.29359
fig|431947.7.peg.1155	3-aminobutyryl-CoA ammonia-lyase (EC 4.3.1.14)	PGN_1163	hypothetical protein	1.73296
fig|431947.7.peg.1156	3-keto-5-aminohexanoate cleavage enzyme (EC 2.3.1.247)	PGN_1164	conserved hypothetical protein with prokaryotic DUF849 domain	1.52409
fig|431947.7.peg.1157	3,5-diaminohexanoate dehydrogenase (EC 1.4.1.11)	PGN_1165	MULTISPECIES: zinc-binding dehydrogenase	1.30518
fig|431947.7.peg.1158	Lysine 2,3-aminomutase (EC 5.4.3.2)	PGN_1166	lysine 2,3-aminomutase	1.21747
fig|431947.7.peg.1159	hypothetical protein clustered with lysine fermentation genes	PGN_1167	hypothetical protein	1.28894
fig|431947.7.peg.1160	MutS domain protein, family 2	PGN_1168	DNA mismatch repair protein MutS	1.25787
fig|431947.7.peg.1161	L-beta-lysine 5,6-aminomutase alpha subunit (EC 5.4.3.3) @ D-lysine 5,6-aminomutase alpha subunit (EC 5.4.3.4)	PGN_1169	lysine 5,6-aminomutase subunit alpha	1.2413
fig|431947.7.peg.1162	L-beta-lysine 5,6-aminomutase beta subunit (EC 5.4.3.3) @ D-lysine 5,6-aminomutase beta subunit (EC 5.4.3.4)	PGN_1170	cobalamin B12-binding domain-containing protein	1.30896
fig|431947.7.peg.1163	Butyrate--acetoacetate CoA-transferase subunit B (EC 2.8.3.9)	PGN_1171	CoA transferase subunit B	1.35768
fig|431947.7.peg.1164	Electron bifurcating butyryl-CoA dehydrogenase (NAD+ 2C ferredoxin)	PGN_1172	acyl-CoA dehydrogenase short-chain specific	1.54255
fig|431947.7.peg.1165	Electron bifurcating butyryl-CoA dehydrogenase, electron transfer flavoprotein beta	PGN_1173	electron transfer flavoprotein subunit beta/FixA family protein	1.37061
fig|431947.7.peg.1166	Electron bifurcating butyryl-CoA dehydrogenase, electron transfer flavoprotein alpha	PGN_1174	electron transfer flavoprotein subunit alpha/FixB family protein	1.34913
fig|431947.7.peg.1167	3-hydroxybutyryl-CoA dehydratase (EC 4.2.1.55)	PGN_1175	putative enoyl-CoA hydratase	1.61414
fig|431947.7.peg.1168	3-hydroxybutyryl-CoA dehydrogenase (EC 1.1.1.157)	PGN_1176	putative 3-hydroxybutyryl-CoA dehydrogenase	1.71397
fig|431947.7.peg.1170	Acetate kinase (EC 2.7.2.1)	PGN_1178	acetate kinase	2.3899
fig|431947.7.peg.1171	Phosphate acetyltransferase (EC 2.3.1.8)	PGN_1179	phosphotransacetylase	2.66889
fig|431947.7.peg.1173	Thiol:disulfide interchange protein	PGN_1181	AhpC/TSA family protein	1.12786
fig|431947.7.peg.1175	hypothetical protein	PGN_1183	hypothetical protein	2.96162
fig|431947.7.peg.1177	hypothetical protein	PGN_1185	hypothetical protein	1.57675
fig|431947.7.peg.1179	Two-component transcriptional response regulator RprY, OmpR family	PGN_1186	response regulator transcription factor	1.12999
fig|431947.7.peg.1183	RNA methyltransferase, TrmA family	PGN_1190	23S rRNA (uracil(1939)-C(5))-methyltransferase RlmD	1.22235
fig|431947.7.peg.1188	hypothetical protein	PGN_1195	hypothetical protein	2.85885
fig|431947.7.peg.1192	DNA-binding protein 2C histone-like family	PGN_1199	DNA-binding protein histone-like family	2.78412
fig|431947.7.peg.1197	Aspartate 1-decarboxylase (EC 4.1.1.11)	PGN_1204	aspartate alpha-decarboxylase	1.5243
fig|431947.7.peg.1198	Signal recognition particle protein Ffh	PGN_1205	signal recognition particle protein	1.72022
fig|431947.7.peg.1212	Asparaginyl-tRNA synthetase (EC 6.1.1.22)	PGN_1218	asparaginyl-tRNA synthetase	1.6673
fig|431947.7.peg.1213	LSU rRNA pseudouridine(2605) synthase (EC 5.4.99.22)	PGN_1219	ribosomal large subunit pseudouridine synthase B	1.89043
fig|431947.7.peg.1214	Adenylosuccinate lyase (EC 4.3.2.2) @ SAICAR lyase (EC 4.3.2.2)	PGN_1220	adenylosuccinate lyase	1.45148
fig|431947.7.peg.1216	hypothetical protein	PGN_1222	hypothetical protein	1.51847
fig|431947.7.peg.1217	Uracil permease @ Uracil:proton symporter UraA	PGN_1223	uracil permease	1.92202
fig|431947.7.peg.1225	Thioredoxin reductase (EC 1.8.1.9)	PGN_1232	MULTISPECIES: thioredoxin-disulfide reductase	1.2031
fig|431947.7.peg.1226	hypothetical protein	PGN_1233	sugar transferase	1.27169
fig|431947.7.peg.1227	hypothetical protein	PGN_1234	hypothetical protein	1.53204
fig|431947.7.peg.1228	O-antigen flippase Wzx	PGN_1235	lipopolysaccharide biosynthesis protein	1.41304
fig|431947.7.peg.1229	Pleiotropic regulatory protein	PGN_1236	regulator PorR	2.41994
fig|431947.7.peg.1230	hypothetical protein	PGN_1238	hypothetical protein	1.64421
fig|431947.7.peg.1231	Glycosyl transferase, group 2 family	PGN_1239	glycosyltransferase family 2 protein	1.34301
fig|431947.7.peg.1236	Peptide chain release factor 2	PGN_1244	peptide chain release factor 2	1.33764
fig|431947.7.peg.1237	Long-chain-fatty-acid--CoA ligase (EC 6.2.1.3)	PGN_1245	long-chain fatty acid--CoA ligase	1.26704
fig|431947.7.peg.1243	hypothetical protein	PGN_1253	hypothetical protein	2.29213
fig|431947.7.peg.1244	hypothetical protein	PGN_1254	hypothetical protein	1.64312
fig|431947.7.peg.1246	ADP-heptose:LPS heptosyltransferase	PGN_1255	putative heptosyltransferase	2.00302
fig|431947.7.peg.1247	hypothetical protein	PGN_1256	hypothetical protein	1.88909
fig|431947.7.peg.1256	hypothetical protein	PGN_1266	.	1.43753
fig|431947.7.peg.1264	1,4-dihydroxy-2-naphthoate polyprenyltransferase (EC 2.5.1.74)	PGN_1273	1,4-dihydroxy-2-naphthoate octaprenyltransferase	1.41505
fig|431947.7.peg.1274	Conjugative transposon protein TraN	PGN_1282	conserved protein found in conjugate transposon TraN	1.76638
fig|431947.7.peg.1275	Conjugative transposon protein TraO	PGN_1283	conserved protein found in conjugate transposon TraO	1.90744
fig|431947.7.peg.1276	DNA primase 2C TraP-type	PGN_1284	putative DNA primase involved in conjugation TraP	2.16255
fig|431947.7.peg.1277	Conjugative transposon protein TraQ	PGN_1285	conserved protein found in conjugate transposon TraQ	1.77015
fig|431947.7.peg.1290	Hcp transcriptional regulator HcpR (Crp/Fnr family)	PGN_1300	Crp/Fnr family transcriptional regulator	1.24216
fig|431947.7.peg.1291	Transcriptional regulator, MerR family	PGN_1301	MerR family transcriptional regulator	1.19066
fig|431947.7.peg.1292	hypothetical protein	PGN_1302	hypothetical protein	1.64875
fig|431947.7.peg.1293	hypothetical protein	PGN_1303	hypothetical protein	1.18298
fig|431947.7.peg.1294	ABC transporter, substrate-binding protein (cluster 9, phospholipid)	PGN_1304	MCE family protein	1.31019
fig|431947.7.peg.1296	iron dependent repressor 2C putative	PGN_1308	probable iron dependent repressor	1.82521
fig|431947.7.peg.1297	Ferrous iron transporter FeoB	PGN_1309	ferrous iron transport protein B	2.36823
fig|431947.7.peg.1298	Glycogen [starch] synthase 2C eukaryotic (EC 2.4.1.11)	PGN_1310	glycogen synthase	1.64518
fig|431947.7.peg.1299	K+-dependent Na+/Ca+ exchanger related-protein	PGN_1311	calcium/sodium antiporter	1.49441
fig|431947.7.peg.1300	Arginine pathway regulatory protein ArgR 2C repressor of arg regulon	PGN_1312	probable transcriptional regulator	1.61252
fig|431947.7.peg.1301	hypothetical protein	PGN_1313	hypothetical protein	2.28818
fig|431947.7.peg.1302	ATP-dependent DNA helicase UvrD/PcrA (EC 3.6.4.12)	PGN_1314	ATP-dependent DNA helicase	2.35753
fig|431947.7.peg.1303	hypothetical protein	PGN_1315	hypothetical protein	2.39699
fig|431947.7.peg.1304	Excinuclease ABC subunit A	PGN_1316	excinuclease ABC A subunit	1.58493
fig|431947.7.peg.1305	hypothetical protein	PGN_1317	T9SS C-terminal target domain-containing protein	1.40261
fig|431947.7.peg.1306	Phospholipid ABC transporter ATP-binding protein MlaF	PGN_1318	ATP-binding cassette domain-containing protein	1.32441
fig|431947.7.peg.1308	ABC-type transport system involved in resistance to organic solvents, permease component	PGN_1320	.	1.25898
fig|431947.7.peg.1310	hypothetical protein	PGN_1323	hypothetical protein	1.4686
fig|431947.7.peg.1319	Para-aminobenzoate synthase, aminase component (EC 2.6.1.85)	PGN_1332	aminodeoxychorismate synthase component I	1.43033
fig|431947.7.peg.1320	Aminodeoxychorismate lyase (EC 4.1.3.38)	PGN_1333	probable para-aminobenzoate synthase component I	2.03393
fig|431947.7.peg.1321	hypothetical protein	PGN_1334	hypothetical protein	2.33536
fig|431947.7.peg.1322	putative outer membrane receptor	PGN_1335	hypothetical protein	4.48664
fig|431947.7.peg.1323	hypothetical protein	PGN_1336	hypothetical protein	3.57042
fig|431947.7.peg.1324	Pyruvate 2Cphosphate dikinase (EC 2.7.9.1)	PGN_1338	pyruvate phosphate dikinase	1.64717
fig|431947.7.peg.1325	hypothetical protein	PGN_1339	hypothetical protein	2.92486
fig|431947.7.peg.1328	tRNA-i(6)A37 methylthiotransferase (EC 2.8.4.3)	PGN_1342	tRNA (N6-isopentenyl adenosine(37)-C2)-methylthiotransferase MiaB	1.39157
fig|431947.7.peg.1331	hypothetical protein	PGN_1344	hypothetical protein	1.36346
fig|431947.7.peg.1332	hypothetical protein	PGN_1345	hypothetical protein	1.29622
fig|431947.7.peg.1335	hypothetical protein	PGN_1348	DUF2807 domain-containing protein	1.28782
fig|431947.7.peg.1336	Prolyl oligopeptidase family protein	PGN_1349	S9 family peptidase	1.20433
fig|431947.7.peg.1337	hypothetical protein	PGN_1350	hypothetical protein	1.67333
fig|431947.7.peg.1339	hypothetical protein	PGN_1351	hypothetical protein	2.42275
fig|431947.7.peg.1341	hypothetical protein	PGN_1352	hypothetical protein	2.30125
fig|431947.7.peg.1342	hypothetical protein	PGN_1353	hypothetical protein	1.73775
fig|431947.7.peg.1343	Outer membrane assembly lipoprotein YfiO	PGN_1354	outer membrane protein assembly factor BamD	1.10729
fig|431947.7.peg.1345	hypothetical protein	PGN_1357	DUF4293 domain-containing protein	1.08195
fig|431947.7.peg.1355	hypothetical protein	PGN_1365	.	1.37864
fig|431947.7.peg.1358	hypothetical protein	PGN_1369	hypothetical protein	1.55593
fig|431947.7.peg.1359	L-threonine 3-dehydrogenase (EC 1.1.1.103)	PGN_1370	NAD-dependent nucleotide-diphosphate-sugar epimerase	2.06468
fig|431947.7.peg.1360	Repair of Iron Centers di-iron protein	PGN_1372	hypothetical protein	1.87861
fig|431947.7.peg.1361	Transcriptional regulator	PGN_1373	probable transcriptional regulator	1.56335
fig|431947.7.peg.1368	Alanyl-tRNA synthetase (EC 6.1.1.7)	PGN_1381	alanine--tRNA ligase	1.1959
fig|431947.7.peg.1375	ABC transporter 2C permease protein	PGN_1387	putative ABC transporter permease protein	1.74429
fig|431947.7.peg.1376	DNA ligase (NAD(+)) (EC 6.5.1.2)	PGN_1388	DNA ligase	1.65068
fig|431947.7.peg.1377	Acetyltransferase	PGN_1389	probable acetyltransferase	1.71356
fig|431947.7.peg.1378	Recombination protein RecR	PGN_1390	recombination protein RecR	1.79161
fig|431947.7.peg.1379	Ribonuclease G	PGN_1391	putative ribonuclease E	1.90527
fig|431947.7.peg.1380	hypothetical protein	PGN_1392	.	1.21225
fig|431947.7.peg.1381	Integration host factor alpha/beta	PGN_1393	MULTISPECIES: integration host factor subunit beta	1.31887
fig|431947.7.peg.1387	hypothetical protein	PGN_1399	hypothetical protein	3.46017
fig|431947.7.peg.1390	Delta-1-pyrroline-5-carboxylate dehydrogenase (EC 1.2.1.88)	PGN_1401	L-glutamate gamma-semialdehyde dehydrogenase	1.28124
fig|431947.7.peg.1391	hypothetical protein	PGN_1402	putative amidinotransferase	1.64241
fig|431947.7.peg.1392	Ornithine aminotransferase (EC 2.6.1.13)	PGN_1403	ornithine aminotransferase	1.63009
fig|431947.7.peg.1393	hypothetical protein	PGN_1404	.	1.21814
fig|431947.7.peg.1422	putative ferric aerobactin receptor	PGN_1437	TonB-dependent receptor	1.34953
fig|431947.7.peg.1423	uncharacterized protein with VanW-like domain	PGN_1440	VanW family protein	1.36305
fig|431947.7.peg.1424	NAD synthetase (EC 6.3.1.5) / Glutamine amidotransferase chain of NAD synthetase	PGN_1441	NAD(+) synthase	1.28337
fig|431947.7.peg.1429	Inner membrane protein translocase and chaperone YidC, long form	PGN_1446	membrane protein insertase YidC	1.32747
fig|431947.7.peg.1433	Heat shock protein 10 kDa family chaperone GroES	PGN_1451	MULTISPECIES: co-chaperone GroES	1.49494
fig|431947.7.peg.1434	Heat shock protein 60 kDa family chaperone GroEL	PGN_1452	chaperonin GroEL	1.68689
fig|431947.7.peg.1447	hypothetical protein	PGN_1466	arginine-specific cysteine proteinase RgpB	1.91185
fig|431947.7.peg.1448	Lipoyl synthase (EC 2.8.1.8)	PGN_1468	lipoyl synthase	1.38951
fig|431947.7.peg.1449	dipeptidyl peptidase IV	PGN_1469	S9 family peptidase	1.3451
fig|431947.7.peg.1450	tmRNA-binding protein SmpB	PGN_1470	SsrA-binding protein SmpB	1.22189
fig|431947.7.peg.1451	Lipopolysaccharide export system permease protein LptG	PGN_1471	LptF/LptG family permease	1.24326
fig|431947.7.peg.1452	Queuine tRNA-ribosyltransferase (EC 2.4.2.29)	PGN_1472	tRNA guanosine(34) transglycosylase Tgt	1.2084
fig|431947.7.peg.1456	5'-methylthioadenosine nucleosidase (EC 3.2.2.16) @ S-adenosylhomocysteine nucleosidase (EC 3.2.2.9)	PGN_1475	5\\'-methylthioadenosine/adenosylhomocysteine nucleosidase	1.25154
fig|431947.7.peg.1458	hypothetical protein	PGN_1476	hypothetical protein	4.46587
fig|431947.7.peg.1470	hypothetical protein	PGN_1488	DUF5606 domain-containing protein	1.26743
fig|431947.7.peg.1471	2-amino-3-ketobutyrate coenzyme A ligase (EC 2.3.1.29)	PGN_1489	glycine C-acetyltransferase	1.19883
fig|431947.7.peg.1474	Pantoate--beta-alanine ligase (EC 6.3.2.1)	PGN_1492	pantoate--beta-alanine ligase	1.22791
fig|431947.7.peg.1476	Oxygen-independent coproporphyrinogen-III oxidase-like protein YggW	PGN_1494	radical SAM family heme chaperone HemW	1.49099
fig|431947.7.peg.1477	Low-specificity L-threonine aldolase (EC 4.1.2.48)	PGN_1495	aminotransferase class V-fold PLP-dependent enzyme	1.3267
fig|431947.7.peg.1480	Epoxyqueuosine reductase (EC 1.17.99.6) QueG	PGN_1497	tRNA epoxyqueuosine(34) reductase QueG	1.2821
fig|431947.7.peg.1494	Hemolysins and related proteins containing CBS domains	PGN_1511	probable hemolysin	2.17382
fig|431947.7.peg.1495	Lipopolysaccharide export system protein LptC	PGN_1512	hypothetical protein	1.96376
fig|431947.7.peg.1496	TPR domain protein	PGN_1513	hypothetical protein	2.04057
fig|431947.7.peg.1497	Putative outer membrane protein	PGN_1514	hypothetical protein	2.20822
fig|431947.7.peg.1498	Pantothenate kinase type III 2C CoaX-like (EC 2.7.1.33)	PGN_1515	pantothenate kinase	2.80262
fig|431947.7.peg.1499	Molybdopterin-synthase adenylyltransferase (EC 2.7.7.80)	PGN_1516	probable molybdopterin biosynthesis MoeB protein	3.81925
fig|431947.7.peg.1500	Tripeptide aminopeptidase (EC 3.4.11.4)	PGN_1517	peptidase T	3.64061
fig|431947.7.peg.1501	Oligopeptide transporter 2C OPT family	PGN_1518	putative oligopeptide transporter	3.29258
fig|431947.7.peg.1502	hemagglutinin-related protein	PGN_1519	hemagglutinin-related protein	1.96487
fig|431947.7.peg.1511	hypothetical protein	PGN_1526	hypothetical protein	2.17186
fig|431947.7.peg.1512	hypothetical protein	PGN_1527	hypothetical protein	2.41809
fig|431947.7.peg.1513	hypothetical protein	PGN_1528	hypothetical protein	2.12883
fig|431947.7.peg.1514	2-oxoglutarate/2-oxoacid ferredoxin oxidoreductase, beta subunit (EC 1.2.7.-)	PGN_1529	2-oxoacid:ferredoxin oxidoreductase subunit beta	1.37074
fig|431947.7.peg.1515	2-oxoglutarate/2-oxoacid ferredoxin oxidoreductase, gamma subunit (EC 1.2.7.-) / 2-oxoglutarate/2-oxoacid ferredoxin oxidoreductase, alpha subunit (EC 1.2.7.-)	PGN_1530	2-oxoacid:acceptor oxidoreductase subunit alpha	1.4569
fig|431947.7.peg.1518	hypothetical protein	PGN_1534	hypothetical protein	2.16205
fig|431947.7.peg.1519	hypothetical protein	PGN_1535	hypothetical protein	2.0271
fig|431947.7.peg.1529	hypothetical protein	PGN_1546	hypothetical protein	4.22931
fig|431947.7.peg.1531	hypothetical protein	PGN_1548	DUF2807 domain-containing protein	1.2274
fig|431947.7.peg.1538	DNA mismatch repair protein MutL	PGN_1555	DNA mismatch repair endonuclease MutL	1.17592
fig|431947.7.peg.1551	DNA-directed RNA polymerase beta subunit (EC 2.7.7.6)	PGN_1570	DNA-directed RNA polymerase subunit beta'	2.68154
fig|431947.7.peg.1552	DNA-directed RNA polymerase beta subunit (EC 2.7.7.6)	PGN_1571	DNA-directed RNA polymerase subunit beta	2.6286
fig|431947.7.peg.1553	LSU ribosomal protein L7p/L12p (P1/P2)	PGN_1572	50S ribosomal protein L7/L12	2.07022
fig|431947.7.peg.1554	LSU ribosomal protein L10p (P0)	PGN_1573	50S ribosomal protein L10	2.31819
fig|431947.7.peg.1555	LSU ribosomal protein L1p (L10Ae)	PGN_1574	50S ribosomal protein L1	2.52337
fig|431947.7.peg.1556	LSU ribosomal protein L11p (L12e)	PGN_1575	50S ribosomal protein L11	2.77853
fig|431947.7.peg.1557	Transcription antitermination protein NusG	PGN_1576	putative transcription antitermination protein	3.02368
fig|431947.7.peg.1558	Protein translocase subunit SecE	PGN_1577	putative preprotein translocase SecE subunit	2.77637
fig|431947.7.peg.1559	Translation elongation factor Tu	PGN_1578	elongation factor Tu	1.86843
fig|431947.7.peg.1561	SSU ribosomal protein S21p	PGN_1580	30S ribosomal protein S21	1.84085
fig|431947.7.peg.1563	Intramembrane protease RasP/YluC, implicated in cell division based on FtsL cleavage	PGN_1582	RIP metalloprotease RseP	1.21374
fig|431947.7.peg.1568	Translation elongation factor Ts	PGN_1587	elongation factor Ts	2.40374
fig|431947.7.peg.1569	SSU ribosomal protein S2p (SAe)	PGN_1588	30S ribosomal protein S2	2.66609
fig|431947.7.peg.1570	SSU ribosomal protein S9p (S16e)	PGN_1589	30S ribosomal protein S9	2.69672
fig|431947.7.peg.1571	LSU ribosomal protein L13p (L13Ae)	PGN_1590	50S ribosomal protein L13	2.43835
fig|431947.7.peg.1606	hypothetical protein	PGN_1629	conserved hypothetical protein with integral membrane domain DUF6	2.81966
fig|431947.7.peg.1607	Transcription termination factor Rho	PGN_1630	transcription termination factor Rho	2.49156
fig|431947.7.peg.1608	DNA-binding protein 2C histone-like 2C putative	PGN_1631	piutative DNA-binding protein histone-like family	6.13794
fig|431947.7.peg.1609	hypothetical protein	PGN_1632	hypothetical protein	3.90238
fig|431947.7.peg.1610	Glutamate formiminotransferase (EC 2.1.2.5) @ Glutamate formyltransferase	PGN_1633	formiminotransferase-cyclodeaminase	4.36447
fig|431947.7.peg.1611	Imidazolonepropionase (EC 3.5.2.7)	PGN_1634	imidazolonepropionase	5.65221
fig|431947.7.peg.1612	hypothetical protein	PGN_1635	hypothetical protein	3.91248
fig|431947.7.peg.1613	hypothetical protein	PGN_1636	hypothetical protein	5.52002
fig|431947.7.peg.1614	Formiminotetrahydrofolate cyclodeaminase (EC 4.3.1.4)	PGN_1637	putative methenyltetrahydrofolate cyclohydrolase	6.07573
fig|431947.7.peg.1615	Histidine ammonia-lyase (EC 4.3.1.3)	PGN_1638	histidine ammonia-lyase	5.34146
fig|431947.7.peg.1616	hypothetical protein	PGN_1639	hypothetical protein	2.05363
fig|431947.7.peg.1617	Na+/H+-dicarboxylate symporter	PGN_1640	serine/threonine transporter	1.69504
fig|431947.7.peg.1618	putative periplasmic protein kinase ArgK and related GTPases of G3E family	PGN_1641	arginine/ornithine transport system ATPase	1.65369
fig|431947.7.peg.1619	hypothetical protein	PGN_1642	DUF1573 domain-containing protein	1.11683
fig|431947.7.peg.1620	hypothetical protein	PGN_1643	DUF1573 domain-containing protein	1.06806
fig|431947.7.peg.1623	hypothetical protein	PGN_1645	putative dipeptidyl-peptidase III	1.57107
fig|431947.7.peg.1624	Seryl-tRNA synthetase (EC 6.1.1.11)	PGN_1646	seryl-tRNA synthetase	2.92342
fig|431947.7.peg.1625	LSU ribosomal protein L27p	PGN_1647	50S ribosomal protein L27	3.23765
fig|431947.7.peg.1626	LSU ribosomal protein L21p	PGN_1648	50S ribosomal protein L21	3.23824
fig|431947.7.peg.1639	ISPg3 2C transposase	PGN_1662	partial transposase in ISPg3	3.10193
fig|431947.7.peg.1648	hypothetical protein	PGN_1673	hypothetical protein	1.84233
fig|431947.7.peg.1649	hypothetical protein	PGN_1674	hypothetical protein	2.79664
fig|431947.7.peg.1650	hypothetical protein	PGN_1675	hypothetical protein	3.07878
fig|431947.7.peg.1652	GldJ	PGN_1676	hypothetical protein	2.93282
fig|431947.7.peg.1653	hypothetical protein	PGN_1677	hypothetical protein	2.48899
fig|431947.7.peg.1654	hypothetical protein	PGN_1678	MULTISPECIES: DUF2795 domain-containing protein	1.45766
fig|431947.7.peg.1659	hypothetical protein	PGN_1682	probable ABC transporter permease protein	1.8097
fig|431947.7.peg.1660	ABC transporter 2C permease protein	PGN_1683	probable ABC transporter permease protein	2.0539
fig|431947.7.peg.1667	hypothetical protein	PGN_1692	DUF3343 domain-containing protein	1.37509
fig|431947.7.peg.1672	SSU ribosomal protein S15p (S13e)	PGN_1698	30S ribosomal protein S15	2.47972
fig|431947.7.peg.1676	Protein translocase subunit SecD / Protein translocase subunit SecF	PGN_1702	protein translocase subunit SecDF	1.18461
fig|431947.7.peg.1677	Ribonuclease III (EC 3.1.26.3)	PGN_1703	putative ribonuclease III	1.655
fig|431947.7.peg.1678	3-oxoacyl-[acyl-carrier-protein] synthase 2C KASII (EC 2.3.1.179)	PGN_1704	beta-ketoacyl-acyl-carrier-protein synthase II	2.03525
fig|431947.7.peg.1679	Acyl carrier protein	PGN_1705	putative acyl carrier protein	1.77903
fig|431947.7.peg.1680	Phosphoribosylglycinamide formyltransferase (EC 2.1.2.2)	PGN_1706	phosphoribosylglycinamide formyltransferase	1.49368
fig|431947.7.peg.1682	hypothetical protein	PGN_1707	hypothetical protein	1.86732
fig|431947.7.peg.1683	AAA+ ATPase superfamily protein YifB/ComM, associated with DNA recombination	PGN_1708	YifB family Mg chelatase-like AAA ATPase	1.23861
fig|431947.7.peg.1690	Heat shock protein GrpE	PGN_1715	nucleotide exchange factor GrpE	1.36012
fig|431947.7.peg.1691	Chaperone protein DnaJ	PGN_1716	molecular chaperone DnaJ	1.21766
fig|431947.7.peg.1692	hypothetical protein	PGN_1717	DUF59 domain-containing protein	1.27667
fig|431947.7.peg.1693	UDP-2,3-diacylglucosamine diphosphatase (EC 3.6.1.54)	PGN_1718	UDP-2,3-diacylglucosamine diphosphatase	1.39314
fig|431947.7.peg.1698	hypothetical protein	PGN_1723	DUF2029 domain-containing protein	1.15679
fig|431947.7.peg.1703	hemagglutinin protein HagA	PGN_1728	Lys-gingipain	1.15382
fig|431947.7.peg.1705	Acetyltransferase	PGN_1729	probable acetyltransferase	3.40575
fig|431947.7.peg.1706	hypothetical protein	PGN_1730	hypothetical protein	3.82907
fig|431947.7.peg.1711	hypothetical protein	PGN_1735	DUF4270 domain-containing protein	1.17723
fig|431947.7.peg.1715	Long-chain-fatty-acid--CoA ligase (EC 6.2.1.3)	PGN_1738	AMP-binding protein	1.27639
fig|431947.7.peg.1719	Enolase (EC 4.2.1.11)	PGN_1743	phosphopyruvate hydratase	1.72385
fig|431947.7.peg.1735	V-type ATP synthase subunit K (EC 3.6.3.14)	PGN_1758	putative v-type ATPase subunit K	2.62843
fig|431947.7.peg.1736	V-type ATP synthase subunit I (EC 3.6.3.14)	PGN_1759	putative v-type ATPase subunit I	3.1746
fig|431947.7.peg.1737	V-type ATP synthase subunit D (EC 3.6.3.14)	PGN_1760	V-type ATP synthase subunit D	2.62208
fig|431947.7.peg.1738	V-type ATP synthase subunit B (EC 3.6.3.14)	PGN_1761	V-type ATP synthase subunit B	2.96031
fig|431947.7.peg.1739	V-type ATP synthase subunit A (EC 3.6.3.14)	PGN_1762	V-type ATP synthase subunit A	3.19666
fig|431947.7.peg.1740	V-type ATP synthase subunit C (EC 3.6.3.14)	PGN_1763	hypothetical protein	2.67258
fig|431947.7.peg.1741	V-type ATP synthase subunit E (EC 3.6.3.14)	PGN_1764	putative v-type ATPase subunit E	2.07873
fig|431947.7.peg.1743	DNA-binding response regulator, AraC family	PGN_1768	response regulator	1.30716
fig|431947.7.peg.1751	Aminopeptidase C (EC 3.4.22.40)	PGN_1777	bleomycin hydrolase	2.32628
fig|431947.7.peg.1754	23S rRNA (guanosine(2251)-2'-O)-methyltransferase (EC 2.1.1.185)	PGN_1781	23S rRNA (guanosine(2251)-2\\'-O)-methyltransferase RlmB	1.14777
fig|431947.7.peg.1760	5-formyltetrahydrofolate cyclo-ligase (EC 6.3.3.2)	PGN_1787	5-formyltetrahydrofolate cyclo-ligase	1.18426
fig|431947.7.peg.1761	carboxy-terminal processing protease precursor	PGN_1788	S41 family peptidase	1.26661
fig|431947.7.peg.1762	dCMP deaminase (EC 3.5.4.12)	PGN_1789	putative deoxycytidylate deaminase	1.74645
fig|431947.7.peg.1763	hypothetical protein	PGN_1790	hypothetical protein	4.00528
fig|431947.7.peg.1764	Flavodoxin 1	PGN_1791	flavodoxin FldA	4.25846
fig|431947.7.peg.1771	hypothetical protein	PGN_1797	isoprenylcysteine carboxyl methyltransferase family protein	1.31199
fig|431947.7.peg.1773	hypothetical protein	PGN_1798	hypothetical protein	1.52013
fig|431947.7.peg.1774	Urocanate hydratase (EC 4.2.1.49)	PGN_1800	urocanate hydratase	1.56231
fig|431947.7.peg.1789	hypothetical protein	PGN_1816	hypothetical protein	1.09509
fig|431947.7.peg.1810	LSU ribosomal protein L17p	PGN_1840	50S ribosomal protein L17	2.60648
fig|431947.7.peg.1811	DNA-directed RNA polymerase alpha subunit (EC 2.7.7.6)	PGN_1841	DNA-directed RNA polymerase subunit alpha	2.63577
fig|431947.7.peg.1812	SSU ribosomal protein S4p (S9e) @ SSU ribosomal protein S4p (S9e) 2C zinc-independent	PGN_1842	30S ribosomal protein S4	2.44602
fig|431947.7.peg.1813	SSU ribosomal protein S11p (S14e)	PGN_1843	30S ribosomal protein S11	2.18117
fig|431947.7.peg.1814	SSU ribosomal protein S13p (S18e)	PGN_1844	30S ribosomal protein S13	1.99042
fig|431947.7.peg.1815	LSU ribosomal protein L36p @ LSU ribosomal protein L36p 2C zinc-independent	PGN_1845	50S ribosomal protein L36	1.94787
fig|431947.7.peg.1816	Translation initiation factor 1	PGN_1846	translation initiation factor IF-1	2.17601
fig|431947.7.peg.1817	Methionine aminopeptidase (EC 3.4.11.18)	PGN_1847	putative methionine aminopeptidase type I	2.10536
fig|431947.7.peg.1818	Protein translocase subunit SecY	PGN_1848	preprotein translocase subunit SecY	2.10146
fig|431947.7.peg.1819	LSU ribosomal protein L15p (L27Ae)	PGN_1849	50S ribosomal protein L15	2.26039
fig|431947.7.peg.1820	LSU ribosomal protein L30p (L7e)	PGN_1850	50S ribosomal protein L30	2.04554
fig|431947.7.peg.1821	SSU ribosomal protein S5p (S2e)	PGN_1851	30S ribosomal protein S5	1.98746
fig|431947.7.peg.1822	LSU ribosomal protein L18p (L5e)	PGN_1852	50S ribosomal protein L18	2.1171
fig|431947.7.peg.1823	LSU ribosomal protein L6p (L9e)	PGN_1853	50S ribosomal protein L6	2.35635
fig|431947.7.peg.1824	SSU ribosomal protein S8p (S15Ae)	PGN_1854	30S ribosomal protein S8	2.26226
fig|431947.7.peg.1825	SSU ribosomal protein S14p (S29e) @ SSU ribosomal protein S14p (S29e) 2C zinc-independent	PGN_1855	30S ribosomal protein S14	2.22199
fig|431947.7.peg.1826	LSU ribosomal protein L5p (L11e)	PGN_1856	50S ribosomal protein L5	2.50388
fig|431947.7.peg.1827	LSU ribosomal protein L24p (L26e)	PGN_1857	50S ribosomal protein L24	3.47333
fig|431947.7.peg.1828	LSU ribosomal protein L14p (L23e)	PGN_1858	50S ribosomal protein L14	4.16542
fig|431947.7.peg.1829	SSU ribosomal protein S17p (S11e)	PGN_1859	30S ribosomal protein S17	3.80924
fig|431947.7.peg.1830	LSU ribosomal protein L29p (L35e)	PGN_1860	50S ribosomal protein L29	3.36824
fig|431947.7.peg.1831	LSU ribosomal protein L16p (L10e)	PGN_1861	50S ribosomal protein L16	3.64721
fig|431947.7.peg.1832	SSU ribosomal protein S3p (S3e)	PGN_1862	30S ribosomal protein S3	3.79748
fig|431947.7.peg.1833	LSU ribosomal protein L22p (L17e)	PGN_1863	50S ribosomal protein L22	3.53208
fig|431947.7.peg.1834	SSU ribosomal protein S19p (S15e)	PGN_1864	30S ribosomal protein S19	3.18952
fig|431947.7.peg.1835	LSU ribosomal protein L2p (L8e)	PGN_1865	50S ribosomal protein L2	3.67916
fig|431947.7.peg.1836	LSU ribosomal protein L23p (L23Ae)	PGN_1866	50S ribosomal protein L23	3.58169
fig|431947.7.peg.1837	LSU ribosomal protein L4p (L1e)	PGN_1867	50S ribosomal protein L4	3.41768
fig|431947.7.peg.1838	LSU ribosomal protein L3p (L3e)	PGN_1868	50S ribosomal protein L3	3.34605
fig|431947.7.peg.1839	SSU ribosomal protein S10p (S20e)	PGN_1869	30S ribosomal protein S10	3.12418
fig|431947.7.peg.1840	Translation elongation factor G	PGN_1870	elongation factor G	2.98329
fig|431947.7.peg.1841	SSU ribosomal protein S7p (S5e)	PGN_1871	30S ribosomal protein S7	2.28361
fig|431947.7.peg.1842	SSU ribosomal protein S12p (S23e)	PGN_1872	30S ribosomal protein S12	2.19089
fig|431947.7.peg.1858	4-hydroxybutyrate CoA-transferase	PGN_1888	4-hydroxybutyrate CoA-transferase	1.77129
fig|431947.7.peg.1860	Uncharacterized protein Fjoh 4981 2C DUF4295-containing	PGN_1889	hypothetical protein	2.18522
fig|431947.7.peg.1861	LSU ribosomal protein L33p @ LSU ribosomal protein L33p 2C zinc-independent	PGN_1890	50S ribosomal protein L33	2.13803
fig|431947.7.peg.1862	LSU ribosomal protein L28p @ LSU ribosomal protein L28p 2C zinc-independent	PGN_1891	50S ribosomal protein L28	2.08387
fig|431947.7.peg.1868	putative chloride channel protein	PGN_1897	chloride channel protein	1.23723
fig|431947.7.peg.1869	hypothetical protein	PGN_1898	mechanosensitive ion channel	1.35946
fig|431947.7.peg.1876	hypothetical protein	PGN_1905	hypothetical protein	4.95187
fig|431947.7.peg.1878	hypothetical protein	PGN_1907	hypothetical protein	3.03804
fig|431947.7.peg.1879	hypothetical protein	PGN_1908	hypothetical protein	1.82195
fig|431947.7.peg.1880	hypothetical protein	PGN_1909	hypothetical protein	1.62153
fig|431947.7.peg.1886	hypothetical protein	PGN_1915	hypothetical protein	1.36245
fig|431947.7.peg.1887	Heterodimeric efflux ABC transporter 2C permease/ATP-binding subunit 2	PGN_1916	putative ABC transporter ATP-binding protein	2.19321
fig|431947.7.peg.1888	Heterodimeric efflux ABC transporter 2C permease/ATP-binding subunit 1	PGN_1917	putative ABC transporter ATP-binding protein	3.23107
fig|431947.7.peg.1889	hypothetical protein	PGN_1918	hypothetical protein	3.27161
fig|431947.7.peg.1890	hypothetical protein	PGN_1919	hypothetical protein	3.76303
fig|431947.7.peg.1891	Exporter protein 2C RND family	PGN_1920	hypothetical protein	3.85345
fig|431947.7.peg.1892	Transcriptional regulator 2C AcrR family	PGN_1921	probable transcriptional regulator	4.19452
fig|431947.7.peg.1919	hypothetical protein	PGN_1951	hypothetical protein	2.00249
fig|431947.7.peg.1920	TonB-dependent receptor 3B Outer membrane receptor for ferrienterochelin and colicins	PGN_1953	TonB-dependent outer membrane receptor	4.11699
fig|431947.7.peg.1925	CRISPR-associated protein Cas1	PGN_1960	type I-B CRISPR-associated endonuclease Cas1	1.22534
fig|431947.7.peg.1927	CRISPR-associated negative autoregulator Cas7/Cst2	PGN_1962	MULTISPECIES: hypothetical protein	1.15055
fig|431947.7.peg.1928	hypothetical protein	PGN_1963	hypothetical protein	1.45109
fig|431947.7.peg.1929	CRISPR-associated helicase Cas3	PGN_1964	probable CRISPR-associated helicase Cas3 core	38.6024
fig|431947.7.peg.1944	NADH-dependent reduced ferredoxin:NADP+ oxidoreductase subunit B	PGN_1980	putative NADPH-dependent glutamate synthase	1.71837
fig|431947.7.peg.1946	NADH-dependent reduced ferredoxin:NADP+ oxidoreductase subunit A	PGN_1981	ferredoxin-NADP(+) reductase subunit alpha	1.74475
fig|431947.7.peg.1949	hypothetical protein	PGN_1984	hypothetical protein	1.23692
fig|431947.7.peg.1950	N-acetylmuramoyl-L-alanine amidase	PGN_1985	probable N-acetylmuramoyl-L-alanine amidase	1.80168
fig|431947.7.peg.1956	FIG137478: Hypothetical protein	PGN_1990	hypothetical protein	1.4573
fig|431947.7.peg.1957	tRNA(Ile)-lysidine synthetase (EC 6.3.4.19)	PGN_1991	putative cell-cycle protein	2.03261
fig|431947.7.peg.1964	OmpA family protein	PGN_1998	OmpA family protein	1.13058
fig|431947.7.peg.1967	Two-component system sensor histidine kinase	PGN_2001	HAMP domain-containing histidine kinase	1.2538
fig|431947.7.peg.1969	hypothetical protein	PGN_2004	PspC domain-containing protein	1.28698
fig|431947.7.peg.1977	hypothetical protein	PGN_2012	TolC family protein	1.14939
fig|431947.7.peg.1979	Cation efflux system protein	PGN_2014	efflux RND transporter periplasmic adaptor subunit	1.23905
fig|431947.7.peg.1981	NAD(P)H-hydrate epimerase (EC 5.1.99.6) / ADP-dependent (S)-NAD(P)H-hydrate dehydratase (EC 4.2.1.136)	PGN_2017	bifunctional ADP-dependent NAD(P)H-hydrate dehydratase/NAD(P)H-hydrate epimerase	1.21768
fig|431947.7.peg.1982	Acyl-[acyl-carrier-protein]--UDP-N-acetylglucosamine O-acyltransferase (EC 2.3.1.129)	PGN_2018	acyl-ACP--UDP-N-acetylglucosamine O-acyltransferase	1.13907
fig|431947.7.peg.1983	UDP-3-O-[3-hydroxymyristoyl] N-acetylglucosamine deacetylase (EC 3.5.1.108) / 3-hydroxyacyl-[acyl-carrier-protein] dehydratase, FabZ form (EC 4.2.1.59)	PGN_2019	bifunctional UDP-3-O	1.18578
fig|431947.7.peg.1993	hypothetical protein	PGN_2029	PCMD domain-containing protein	1.46843
fig|431947.7.peg.1994	hypothetical protein	PGN_2030	PorT family protein	1.26999
fig|431947.7.peg.1996	alpha-galactosidase (EC 3.2.1.22)	PGN_2032	glycoside hydrolase family 27 protein	1.34966
fig|431947.7.peg.1997	DEAD-box ATP-dependent RNA helicase DeaD ( 3D CshA) (EC 3.6.4.13)	PGN_2033	ATP-dependent RNA helicase	2.96016
fig|431947.7.peg.1998	D-arabinose-5-phosphate isomerase (EC 5.3.1.13)	PGN_2034	probable sugar isomerase	2.47206
fig|431947.7.peg.2002	Efflux ABC transporter 2C permease protein	PGN_2038	hypothetical protein	1.62899
fig|431947.7.peg.2004	Efflux ABC transporter 2C permease protein	PGN_2039	hypothetical protein	1.85016
fig|431947.7.peg.2005	hypothetical protein	PGN_2040	hypothetical protein	1.87526
fig|431947.7.peg.2006	Efflux transport system 2C outer membrane factor (OMF) lipoprotein BT 3905	PGN_2041	putative alkaline protease AprF	1.92546
fig|431947.7.peg.2008	DNA mismatch repair protein MutS	PGN_2042	DNA mismatch repair protein MutS	1.41336
fig|431947.7.peg.2010	Phenylalanyl-tRNA synthetase beta chain (EC 6.1.1.20)	PGN_2045	phenylalanine--tRNA ligase subunit beta	1.38809
fig|431947.7.peg.2013	hypothetical protein	PGN_2048	hypothetical protein	3.49653
fig|431947.7.peg.2015	ATP-dependent helicase	PGN_2050	UvrD-helicase domain-containing protein	1.24526
fig|431947.7.peg.2030	Bis-ABC ATPase YheS	PGN_2066	ABC-F family ATP-binding cassette domain-containing protein	1.32047
fig|431947.7.peg.2031	hypothetical protein	PGN_2067	TPR domain protein	1.53523
fig|431947.7.peg.2032	Peptide deformylase (EC 3.5.1.88)	PGN_2068	peptide deformylase	1.63729
fig|431947.7.peg.2033	Putative pre-16S rRNA nuclease YqgF	PGN_2069	Holliday junction resolvase RuvX	1.38228
fig|431947.7.peg.2036	2-dehydropantoate 2-reductase (EC 1.1.1.169)	PGN_2071	probable ketopantoate reductase ApbA/PanE	1.70178
fig|431947.7.peg.2037	Bis-ABC ATPase YbiT	PGN_2072	ABC transporter ATP-binding protein	1.59646
fig|431947.7.peg.2044	hypothetical protein	PGN_2080	hypothetical protein	2.32325
fig|431947.7.peg.2055	hypothetical protein	PGN_2090	carboxypeptidase-like regulatory domain-containing protein	1.46776
fig|431947.7.peg.1102	hypothetical protein	.	.	1.29365
fig|431947.7.peg.1121	hypothetical protein	.	.	1.23305
fig|431947.7.peg.1178	hypothetical protein	.	.	1.80457
fig|431947.7.peg.1235	hypothetical protein	.	.	2.2509
fig|431947.7.peg.1240	hypothetical protein	.	.	3.25963
fig|431947.7.peg.1245	hypothetical protein	.	.	1.64836
fig|431947.7.peg.1329	hypothetical protein	.	.	1.46929
fig|431947.7.peg.1338	hypothetical protein	.	.	1.58784
fig|431947.7.peg.1340	hypothetical protein	.	.	2.4377
fig|431947.7.peg.1346	hypothetical protein	.	.	1.43728
fig|431947.7.peg.1374	hypothetical protein	.	.	1.9661
fig|431947.7.peg.1386	hypothetical protein	.	.	2.20463
fig|431947.7.peg.1388	hypothetical protein	.	.	1.90751
fig|431947.7.peg.1389	hypothetical protein	.	.	1.10938
fig|431947.7.peg.1457	hypothetical protein	.	.	1.51474
fig|431947.7.peg.1550	hypothetical protein	.	.	1.30133
fig|431947.7.peg.156	hypothetical protein	.	.	1.33271
fig|431947.7.peg.160	hypothetical protein	.	.	4.17552
fig|431947.7.peg.161	hypothetical protein	.	.	3.18037
fig|431947.7.peg.1621	hypothetical protein	.	.	1.17343
fig|431947.7.peg.1651	hypothetical protein	.	.	2.98283
fig|431947.7.peg.1681	hypothetical protein	.	.	1.63225
fig|431947.7.peg.1704	hypothetical protein	.	.	1.27348
fig|431947.7.peg.176	hypothetical protein	.	.	2.49557
fig|431947.7.peg.1859	hypothetical protein	.	.	2.87116
fig|431947.7.peg.1881	hypothetical protein	.	.	1.40677
fig|431947.7.peg.1945	hypothetical protein	.	.	1.73634
fig|431947.7.peg.1966	hypothetical protein	.	.	2.19484
fig|431947.7.peg.2003	hypothetical protein	.	.	2.11368
fig|431947.7.peg.2007	hypothetical protein	.	.	1.73637
fig|431947.7.peg.2011	hypothetical protein	.	.	3.72712
fig|431947.7.peg.2012	hypothetical protein	.	.	3.82954
fig|431947.7.peg.2014	hypothetical protein	.	.	2.27715
fig|431947.7.peg.2049	hypothetical protein	.	.	1.68755
fig|431947.7.peg.210	hypothetical protein	.	.	3.57966
fig|431947.7.peg.211	hypothetical protein	.	.	3.79807
fig|431947.7.peg.213	hypothetical protein	.	.	2.19715
fig|431947.7.peg.214	hypothetical protein	.	.	3.3156
fig|431947.7.peg.219	hypothetical protein	.	.	1.73329
fig|431947.7.peg.252	hypothetical protein	.	.	1.29685
fig|431947.7.peg.29	hypothetical protein	.	.	1.8159
fig|431947.7.peg.340	hypothetical protein	.	.	2.16941
fig|431947.7.peg.347	hypothetical protein	.	.	1.2637
fig|431947.7.peg.397	hypothetical protein	.	.	6.79186
fig|431947.7.peg.398	hypothetical protein	.	.	3.6301
fig|431947.7.peg.399	hypothetical protein	.	.	7.88284
fig|431947.7.peg.432	hypothetical protein	.	.	2.39522
fig|431947.7.peg.437	hypothetical protein	.	.	4.0803
fig|431947.7.peg.438	hypothetical protein	.	.	4.11877
fig|431947.7.peg.440	hypothetical protein	.	.	2.20726
fig|431947.7.peg.441	hypothetical protein	.	.	2.3111
fig|431947.7.peg.444	hypothetical protein	.	.	9.76209
fig|431947.7.peg.474	hypothetical protein	.	.	4.25321
fig|431947.7.peg.479	hypothetical protein	.	.	1.45766
fig|431947.7.peg.498	hypothetical protein	.	.	1.16952
fig|431947.7.peg.555	hypothetical protein	.	.	1.96032
fig|431947.7.peg.689	hypothetical protein	.	.	1.44908
fig|431947.7.peg.744	hypothetical protein	.	.	1.46663
fig|431947.7.peg.820	hypothetical protein	.	.	2.50888
fig|431947.7.peg.836	hypothetical protein	.	.	1.72947
fig|431947.7.peg.862	hypothetical protein	.	.	1.16685
fig|431947.7.peg.883	hypothetical protein	.	.	1.49831
fig|431947.7.peg.91	hypothetical protein	.	.	1.73541
fig|431947.7.peg.926	hypothetical protein	.	.	1.28548
fig|431947.7.peg.931	hypothetical protein	.	.	1.74004

## Sheet: THP-1 cells differentially expr
Table S1. Human differential expressed genes in the THP-1 infection experiment.
Gene name	Gene description	Fold change
RNA5S9	RNA, 5S ribosomal 9	21.7392
RNU7-77P	RNA, U7 small nuclear 77 pseudogene	12.2896			Up-regulated in cells infected with P. gingivalis wild-type
AC079598.2	makorin ring finger protein (MKRN) pseudogene	5.71635			Down-regulated in cells infected with P. gingivalis wild-type
MIR6771	microRNA 6771	5.68518
MIR6511A1	microRNA 6511a-1	5.48566
MIR6511A4	microRNA 6511a-4	5.48566
MIR6770-2	microRNA 6770-2	5.44703
MIR548L	microRNA 548l	5.40953
RNU6-936P	RNA, U6 small nuclear 936, pseudogene	5.39166
MIR1301	microRNA 1301	5.08884
RNY3P12	RNY3 pseudogene 12	4.92473
RNU6-701P	RNA, U6 small nuclear 701, pseudogene	4.90203
MIR4646	microRNA 4646	4.67542
AC090517.3	novel transcript	4.59806
AC005899.2	nudix (nucleoside diphosphate linked moiety X)-type motif 15 (NUDT15) pseudogene	4.54975
RNU6-541P	RNA, U6 small nuclear 541, pseudogene	4.46253
MIR29B1	microRNA 29b-1	4.42902
MIR320D1	microRNA 320d-1	4.39826
AC105233.6	RNA binding protein, fox-1 homolog (C. elegans) 1 (RBFOX1) pseudogene	4.18757
MIR499A	microRNA 499a	4.10752
MIR3685	microRNA 3685	4.01181
MIR574	microRNA 574	4.00511
MIR3190	microRNA 3190	3.93413
MIR3191	microRNA 3191	3.93413
RNU6-344P	RNA, U6 small nuclear 344, pseudogene	3.93208
AC092032.1	solute carrier family 25 (mitochondrial carrier; adenine nucleotide translocator), member 6 (SLC25A6) pseudogene	3.88566
MIR6884	microRNA 6884	3.87353
RNU6-177P	RNA, U6 small nuclear 177, pseudogene	3.85171
MIR5739	microRNA 5739	3.83131
MIR499B	microRNA 499b	3.79871
MIR591	microRNA 591	3.78947
MIR4651	microRNA 4651	3.71163
RNU6-1043P	RNA, U6 small nuclear 1043, pseudogene	3.65799
SNORD56B	small nucleolar RNA, C/D box 56B	3.59616
AC068587.1	novel pseudogene	3.59086
AC104692.2	nuclear protein, transcriptional regulator, 1-like, pseudogene	3.42724
RNU6-1153P	RNA, U6 small nuclear 1153, pseudogene	3.40405
AL121594.6	Unknown gene pseudogene	3.35852
RN7SKP56	RN7SK pseudogene 56	3.34984
MIR302B	microRNA 302b	3.34199
RNU6-1062P	RNA, U6 small nuclear 1062, pseudogene	3.31942
RNU5A-5P	RNA, U5A small nuclear 5, pseudogene	3.31435
MIR626	microRNA 626	3.2936
MIR548O2	microRNA 548o-2	3.27926
MIR4419A	microRNA 4419a	3.25475
RNU6-942P	RNA, U6 small nuclear 942, pseudogene	3.25427
MIR302C	microRNA 302c	3.23672
SNORA80D	small nucleolar RNA, H/ACA box 80D	3.23342
RN7SKP26	RN7SK pseudogene 26	3.16456
MIR6893	microRNA 6893	3.16164
RNU2-29P	RNA, U2 small nuclear 29, pseudogene	3.13875
AC106028.4	novel transcript	3.13308
RNU6-237P	RNA, U6 small nuclear 237, pseudogene	3.1308
MIR1256	microRNA 1256	3.11988
SNORA22C	small nucleolar RNA, H/ACA box 22C	3.11502
RNU7-84P	RNA, U7 small nuclear 84 pseudogene	3.10443
RNU6-653P	RNA, U6 small nuclear 653, pseudogene	3.09158
MIR4489	microRNA 4489	3.06573
MIR6842	microRNA 6842	3.05793
AC008814.1	prenyl (decaprenyl) diphosphate synthase, subunit 2 (PDSS2) pseudogene	3.04648
AC125388.1	ribosomal protein L39 (RPL39) pseudogene	3.02908
MIR635	microRNA 635	3.01958
RNU6-652P	RNA, U6 small nuclear 652, pseudogene	3.01038
MIR3615	microRNA 3615	2.99694
RNU6-260P	RNA, U6 small nuclear 260, pseudogene	2.98339
MIR4720	microRNA 4720	2.97929
RNU6-748P	RNA, U6 small nuclear 748, pseudogene	2.96421
MIR6876	microRNA 6876	2.94577
MIR3178	microRNA 3178	2.92895
AC103810.8	pleckstrin homology domain containing, family M (with RUN domain) member 1 (PLEKHM1) pseudogene	2.92636
RNU6-216P	RNA, U6 small nuclear 216, pseudogene	2.92085
SNORD77	Small Nucleolar RNA	2.91567
RNU6-928P	RNA, U6 small nuclear 928, pseudogene	2.90485
MIR6512	microRNA 6512	2.90362
RNU6-613P	RNA, U6 small nuclear 613, pseudogene	2.84299
RNU6-479P	RNA, U6 small nuclear 479, pseudogene	2.83628
RNU6-198P	RNA, U6 small nuclear 198, pseudogene	2.82939
RNU6-437P	RNA, U6 small nuclear 437, pseudogene	2.82572
SNORA41B	small nucleolar RNA, H/ACA box 41B	2.82366
SNORA37	small nucleolar RNA, H/ACA box 37	2.80691
AC113410.3	TEC	2.79462
RNU6-1141P	RNA, U6 small nuclear 1141, pseudogene	2.76798
SNORD116-7	small nucleolar RNA, C/D box 116-7	2.72415
RNU11-2P	RNA, U11 small nuclear 2, pseudogene	2.7217
RNU6-1019P	RNA, U6 small nuclear 1019, pseudogene	2.70614
SNORD111	small nucleolar RNA, C/D box 111	2.69232
AP000240.1	novel transcript, sense intronic BACH1	2.67071
SNORD116-24	small nucleolar RNA, C/D box 116-24	2.66836
MIR6889	microRNA 6889	2.65744
MIR664A	microRNA 664a	2.6503
AC009994.1	G protein-coupled receptor 128 (GPR128) pseudogene	2.63104
RNU6-258P	RNA, U6 small nuclear 258, pseudogene	2.61543
RN7SL145P	RNA, 7SL, cytoplasmic 145, pseudogene	2.61006
RNU6-638P	RNA, U6 small nuclear 638, pseudogene	2.60903
RNA5SP159	RNA, 5S ribosomal pseudogene 159	2.58754
UBL5P2	ubiquitin like 5 pseudogene 2	2.58708
MIR4688	microRNA 4688	2.58294
RNU4-59P	RNA, U4 small nuclear 59, pseudogene	2.56587
AC126124.1	pseudogene similar to part of aldo-keto reductase family 1, member B1 (aldose reductase) (AKR1B1)	2.55546
SNORA36B	small nucleolar RNA, H/ACA box 36B	2.55291
RNA5SP434	RNA, 5S ribosomal pseudogene 434	2.54954
RNU6-331P	RNA, U6 small nuclear 331, pseudogene	2.53288
RNA5SP268	RNA, 5S ribosomal pseudogene 268	2.50621
RNU4-87P	RNA, U4 small nuclear 87, pseudogene	2.50277
HOTAIRM1_5	HOX antisense intergenic RNA myeloid 1	2.49004
MIR628	microRNA 628	2.48942
SNORA11	small nucleolar RNA, H/ACA box 11	2.48192
SNORD18	Small nucleolar RNA SNORD18	2.47005
RNU4-21P	RNA, U4 small nuclear 21, pseudogene	2.469
RNA5SP295	RNA, 5S ribosomal pseudogene 295	2.45901
RNY4P10	RNY4 pseudogene 10	2.45821
AC026333.1	chemokine (C-C motif) receptor-like 2 (CCRL2) pseudogene	2.45371
SCARNA24	Small Cajal body specific RNA 24	2.44805
AP000763.2	mitochondrially encoded cytochrome c oxidase I (MT-COI) pseudogene	2.44703
MIR6755	microRNA 6755	2.44034
MIR4482	microRNA 4482	2.43685
AC006499.8	myxovirus (influenza virus) resistance 1, interferon-inducible protein p78 (mouse) (MX1) pseudogene	2.42409
MIR4747	microRNA 4747	2.4111
AC040904.1	novel transcript, sense intronic to VMP1	2.4095
CYCSP52	CYCS pseudogene 52	2.40287
MIR6844	microRNA 6844	2.38
RNU6-268P	RNA, U6 small nuclear 268, pseudogene	2.36798
AC092794.1	novel transcript, antisense to KRAS	2.35665
RNU6-658P	RNA, U6 small nuclear 658, pseudogene	2.3546
RNU6-941P	RNA, U6 small nuclear 941, pseudogene	2.34626
AC112484.5	novel transcript	2.32733
AC018692.3	member D1 ( FAM27D1) pseudogene	2.3257
AC132812.2	small nuclear ribonucleoprotein 200kDa (U5) (SNRNP200) pseudogene	2.32264
Vault	Vault RNA	2.32033
MIR4435-1	microRNA 4435-1	2.318
MIR5088	microRNA 5088	2.30513
AIG1P1	androgen induced 1 pseudogene 1	2.29877
RNU6-1198P	RNA, U6 small nuclear 1198, pseudogene	2.28627
AL603914.1	ribosomal protein L21 (RPL21) pseudogene	2.28186
MIR6785	microRNA 6785	2.27445
AC092910.2	riboflavin kinase (RFK) pseudogene	2.2735
RNU6-553P	RNA, U6 small nuclear 553, pseudogene	2.26269
MIR4469	microRNA 4469	2.26018
RNU6-94P	RNA, U6 small nuclear 94, pseudogene	2.25811
Z82243.1	novel transcript	2.25559
RNU6-90P	RNA, U6 small nuclear 90, pseudogene	2.24783
RNU6-957P	RNA, U6 small nuclear 957, pseudogene	2.24676
RNA5SP290	RNA, 5S ribosomal pseudogene 290	2.24583
RNU6-879P	RNA, U6 small nuclear 879, pseudogene	2.24075
MIR6832	microRNA 6832	2.24064
UQCRBP1	ubiquinol-cytochrome c reductase binding protein pseudogene 1	2.23249
MIR4644	microRNA 4644	2.22742
AC120349.2	TEC	2.2107
AC009032.1	novel transcript, sense intronic to NFAT5	2.19522
AL157871.3	NADH dehydrogenase (ubiquinone) 1 beta subcomplex, 3, 12kDa (NDUFB3) pseudogene	2.19413
MIR4774	microRNA 4774	2.19307
RNU6-57P	RNA, U6 small nuclear 57, pseudogene	2.1918
SNORD14C	small nucleolar RNA, C/D box 14C	2.17927
MIR5001	microRNA 5001	2.16956
AC026124.2	novel transcript, sense intronic to LEMD3	2.16845
RN7SL431P	RNA, 7SL, cytoplasmic 431, pseudogene	2.16745
AC100830.2	novel transcript, antisense to ornithine decarboxylase antizyme 2 OAZ2	2.16207
FDPSP7	farnesyl diphosphate synthase pseudogene 7	2.16186
AC008121.3	novel transcript, antisense to HIGD1C	2.15297
RNU7-20P	RNA, U7 small nuclear 20 pseudogene	2.15144
RNU6-975P	RNA, U6 small nuclear 975, pseudogene	2.14249
AC114737.2	pseudogene similar to part of chromosome 1 open reading frame 104 C1orf104	2.12775
RNU6-711P	RNA, U6 small nuclear 711, pseudogene	2.11157
MIR4326	microRNA 4326	2.10853
MIR3680-2	microRNA 3680-2	2.10791
RNU6-199P	RNA, U6 small nuclear 199, pseudogene	2.1045
SNORD30	Small nucleolar RNA SNORD30	2.09946
AC091544.7	novel transcript, antisense to FAM174B	2.09787
AC091544.3	late endosomal/lysosomal adaptor, MAPK and MTOR activator 3 (LAMTOR3) pseudogene	2.09021
MIR597	microRNA 597	2.07173
SNORD64	small nucleolar RNA, C/D box 64	2.07079
RNU4-8P	RNA, U4 small nuclear 8, pseudogene	2.06486
RNU6-780P	RNA, U6 small nuclear 780, pseudogene	2.06043
AP001120.2	novel transcript	2.05386
RPL36AP33	ribosomal protein L36a pseudogene 33	2.04944
MIR613	microRNA 613	2.04779
AP000553.4	novel pseudogene	2.04173
RN7SL15P	RNA, 7SL, cytoplasmic 15, pseudogene	2.04051
AL356776.1	nucleoporin 155kDa pseudogene	2.0402
AP001063.1	novel transcript	2.04019
MIR199A1	microRNA 199a-1	2.02949
AP002784.2	actin related protein 2/3 complex, subunit 3, 21kDa (ARPC3) pseudogene	2.02686
MIR22	microRNA 22	2.02489
AL137798.1	novel transcript	2.02421
AC103691.1	novel transcript, antisense to ANKDD1A	2.02164
SNORD73B	small nucleolar RNA, C/D box U73B	2.0193
FDPSP2	farnesyl diphosphate synthase pseudogene 2	2.01899
MIR9500	microRNA 9500	2.01851
MIR4746	microRNA 4746	2.0182
MIR645	microRNA 645	2.01543
AC104117.2	pseudogene similat to part of cold shock domain containing E1, RNA-binding CSDE1	2.0153
SNORA16	Small nucleolar RNA SNORA16B/SNORA16A family	2.00705
MIR6759	microRNA 6759	2.00437
SPHAR	S-phase response (cyclin related)	1.99944
MIR219A2	microRNA 219a-2	1.99664
RNU2-38P	RNA, U2 small nuclear 38, pseudogene	1.99319
RNU6-146P	RNA, U6 small nuclear 146, pseudogene	1.98747
MIR6716	microRNA 6716	1.98162
MIR4269	microRNA 4269	1.98161
MIR6824	microRNA 6824	1.98153
CR936218.1	novel transcript, antisense to a novel protein	1.97949
AC126755.6	novel transcript	1.9778
MIR4310	microRNA 4310	1.9765
MIR378E	microRNA 378e	1.96808
AC104451.1	pseudogene similar to part of aminopeptidase puromycin sensitive NPEPPS	1.9675
DDX3P2	DEAD-box helicase 3 pseudogene 2	1.96235
MIR4513	microRNA 4513	1.96227
AP002884.4	novel transcript	1.96179
SNORA46	small nucleolar RNA, H/ACA box 46	1.95879
AC022001.1	cystatin B (stefin B), pseudogene	1.95831
ATP5J2P4	ATP Synthase Membrane Subunit F Pseudogene 4	1.95738
RNU7-3P	RNA, U7 small nuclear 3 pseudogene	1.95662
RNU4-4P	RNA, U4 small nuclear 4, pseudogene	1.95198
RPL26P9	ribosomal protein L26 pseudogene 9	1.93729
VN1R84P	vomeronasal 1 receptor 84 pseudogene	1.93469
GCSHP3	glycine cleavage system protein H pseudogene 3	1.93115
SNORD70	small nucleolar RNA, C/D box 70	1.92818
RNU7-18P	RNA, U7 small nuclear 18 pseudogene	1.9235
RNU6-514P	RNA, U6 small nuclear 514, pseudogene	1.92098
RNU6-1316P	RNA, U6 small nuclear 1316, pseudogene	1.91986
MIR425	microRNA 425	1.91918
RN7SL809P	RNA, 7SL, cytoplasmic 809, pseudogene	1.91906
AC104692.1	pseudogene similar to phosphoserine phosphatase (PSPH)	1.91692
RN7SL398P	RNA, 7SL, cytoplasmic 398, pseudogene	1.91144
AL359921.2	novel transcript	1.91032
CYCSP10	CYCS pseudogene 10	1.90641
MIR6801	microRNA 6801	1.90516
DUTP2	deoxyuridine triphosphatase pseudogene 2	1.90415
RNU6-1255P	RNA, U6 small nuclear 1255, pseudogene	1.90292
SUMO1P3	SUMO1 pseudogene 3	1.90287
AC009974.1	novel transcript	1.89999
AP003072.2	aminoacyl tRNA synthetase complex-interacting multifunctional protein 2 (AIMP2) pseudogene	1.89705
RNU6-1283P	RNA, U6 small nuclear 1283, pseudogene	1.89603
QTRT1P1	queuine tRNA-ribosyltransferase catalytic subunit 1 pseudogene 1	1.89576
AL512430.2	ribosomal protein S20 (RPS20) pseudogene	1.89053
MIR5096	microRNA 5096	1.88852
AL512430.1	novel pseudogene	1.88825
RPL6P2	ribosomal protein L6 pseudogene 2	1.8819
AC023906.1	ribosomal protein S13 (RPS13) pseudogene	1.88107
HMGN2P35	high mobility group nucleosomal binding domain 2 pseudogene 35	1.87546
AC010627.1	pleckstrin homology domain containing, family A (phosphoinositide binding specific) member 1 (PLEKHA1) pseudogene	1.874
MIR6079	microRNA 6079	1.87158
RN7SL124P	RNA, 7SL, cytoplasmic 124, pseudogene	1.8713
AL353662.2	ribosomal protein S8 (RPS8) pseudogene	1.86969
RNA5SP155	RNA, 5S ribosomal pseudogene 155	1.86778
MIR6791	microRNA 6791	1.86691
MIR29C	microRNA 29c	1.86429
SCARNA3	small Cajal body-specific RNA 3	1.85904
RNU5E-1	RNA, U5E small nuclear 1	1.85763
AC013474.1	novel pseudogene	1.85735
AC130454.1	novel transcript	1.85527
MIR4292	microRNA 4292	1.85271
AC069282.1	pseudogene similar to part of TTK protein kinase TTK	1.85099
ENPP7P12	ectonucleotide pyrophosphatase/phosphodiesterase 7 pseudogene 12	1.85013
SNX18P7	sorting nexin 18 pseudogene 7	1.85009
RN7SL239P	RNA, 7SL, cytoplasmic 239, pseudogene	1.84988
YES1P1	YES1 pseudogene 1	1.84909
SNORA5B	small nucleolar RNA, H/ACA box 5B	1.84806
AL390728.3	SMT3 suppressor of mif two 3 homolog 3 (yeast) (SUMO3) pseudogene	1.84741
RN7SL731P	RNA, 7SL, cytoplasmic 731, pseudogene	1.84715
RNA5SP78	RNA, 5S ribosomal pseudogene 78	1.84455
AL451062.2	SMT3 suppressor of mif two 3 (yeast) family pseudogene	1.84252
MIR593	microRNA 593	1.83994
MIR6838	microRNA 6838	1.83662
RNU6-856P	RNA, U6 small nuclear 856, pseudogene	1.8358
TAGLN2P1	transgelin 2 pseudogene 1	1.83317
TXNP6	thioredoxin pseudogene 6	1.83089
AC083799.1	novel transcript, sense intronic to TMCC1	1.83018
MIR548AR	microRNA 548ar	1.8301
AP003117.1	novel transcript, sense intronic to PGCP	1.82975
AC109583.2	biliverdin reductase B (flavin reductase (NADPH) (BLVRB) pseudogene	1.82621
MIR601	microRNA 601	1.82142
AC007991.2	novel transcript	1.82058
SNORA11B	small nucleolar RNA, H/ACA box 11B	1.81887
AC100791.3	novel transcript, antisense to TBC1D16	1.81785
RWDD4P1	RWD domain containing 4 pseudogene 1	1.81554
RPS3AP24	ribosomal protein S3a pseudogene 24	1.81315
SCARNA20	small Cajal body-specific RNA 20	1.81202
MIR2110	microRNA 2110	1.81133
TAS2R30	taste 2 receptor member 30	1.80679
SNORA11F	small nucleolar RNA, H/ACA box 11F	1.80565
RNU6-469P	RNA, U6 small nuclear 469, pseudogene	1.80439
AL359697.1	novel transcript, sense intronic to DNAJC1	1.80371
TRGV4	T cell receptor gamma variable 4	1.8021
BNIP3P17	BCL2 interacting protein 3 pseudogene 17	1.80158
AC092535.4	novel transcript	1.80083
MIR6861	microRNA 6861	1.79954
RPL26P6	ribosomal protein L26 pseudogene 6	1.79766
MIR1249	microRNA 1249	1.79137
FAM45BP	Putative protein FAM45B	1.78525
DSTNP1	DSTN pseudogene 1	1.78109
RPS20P4	ribosomal protein S20 pseudogene 4	1.77907
SNORD107	small nucleolar RNA, C/D box 107	1.77317
MIR5692C2	microRNA 5692c-2	1.77189
MIR4261	microRNA 4261	1.7714
MIR374A	microRNA 374a	1.77038
AC003992.1	novel transcript, sense intronic to FOXP2	1.76994
H2AFZP3	H2A histone family member Z pseudogene 3	1.76883
MIR1207	microRNA 1207	1.76876
SNORA7	Small nucleolar RNA SNORA7	1.76432
AC234781.5	trimethyllysine hydroxylase, epsilon (TMLHE) pseudogene	1.76332
MIR4668	microRNA 4668	1.76117
SNORA9B	small nucleolar RNA, H/ACA box 9B	1.75973
TSEN15P2	tRNA splicing endonuclease subunit 15 pseudogene 2	1.75712
RNU7-124P	RNA, U7 small nuclear 124 pseudogene	1.75665
MIR4726	microRNA 4726	1.75426
HMGN1P8	high mobility group nucleosome binding domain 1 pseudogene 8	1.75194
AC018645.2	novel transcript	1.75072
MIR6834	microRNA 6834	1.75044
MT-TI	mitochondrially encoded tRNA-Ile (AUU/C)	1.74739
MIR6859-3	microRNA 6859-3	1.74254
RNY1P10	RNY1 pseudogene 10	1.74223
AC103706.3	mitochondrially encoded NADH 4L dehydrogenase (MT-ND4L) pseudogene	1.74143
SEPT7P6	Septin 7 Pseudogene 6	1.74043
RNU6-398P	RNA, U6 small nuclear 398, pseudogene	1.73889
AL080317.2	novel transcript, antisense to REV3L	1.7384
MIR3619	microRNA 3619	1.7358
HNRNPA1P49	heterogeneous nuclear ribonucleoprotein A1 pseudogene 49	1.73506
SNORD9	small nucleolar RNA, C/D box 9	1.73418
AC092139.2	novel transcript	1.73357
RN7SL650P	RNA, 7SL, cytoplasmic 650, pseudogene	1.73018
KCNQ1OT1_5	Long-non coding RNA	1.72891
DLEU2_3	Long-non coding RNA	1.72881
DLEU2_4	Long-non coding RNA	1.72707
AL627309.7	novel pseudogene	1.72534
RNU6-673P	RNA, U6 small nuclear 673, pseudogene	1.72148
RNA5SP237	RNA, 5S ribosomal pseudogene 237	1.72002
AC027763.1	Spi-C transcription factor (Spi-1/PU.1 related) (SPIC) pseudogene	1.71951
AC055822.1	novel transcript, antisense to MTFR1	1.71508
MIR621	microRNA 621	1.70953
MIR1229	microRNA 1229	1.70903
RNF113A	ring finger protein 113A	1.70728
MIR4655	microRNA 4655	1.70707
TECRP1	trans-2,3-enoyl-CoA reductase pseudogene 1	1.70691
AC020661.4	novel transcript, sense intronic to INO80	1.70635
RN7SL502P	RNA, 7SL, cytoplasmic 502, pseudogene	1.70603
MIR2467	microRNA 2467	1.70501
MIR194-1	microRNA 194-1	1.70388
MIR762	microRNA 762	1.70189
RPS27AP8	ribosomal protein S27a pseudogene 8	1.70083
TRGV7	T cell receptor gamma variable 7 (pseudogene)	1.7005
AC037459.4	novel transcript, sense intronic to SORBS3	1.70047
RNU6-151P	RNA, U6 small nuclear 151, pseudogene	1.69898
RNU6-135P	RNA, U6 small nuclear 135, pseudogene	1.69832
MIR16-1	microRNA 16-1	1.69832
AC012181.2	novel transcript, sense intronic to HERPUD1	1.69653
TUG1_4	Long-non coding RNA	1.69611
RNA5SP395	RNA, 5S ribosomal pseudogene 395	1.69606
GNG3	G protein subunit gamma 3	1.6943
AC136601.2	mitochondrial ribosomal protein L50 (MRPL50) pseudogene	1.69419
MIR24-2	microRNA 24-2	1.69381
AC023598.1		1.69372
AC037459.2	novel transcript, antisense to KIAA1967	1.68629
MT-TQ	mitochondrially encoded tRNA-Gln (CAA/G)	1.68259
SNORA43	Small nucleolar RNA SNORA43	1.68087
AC002543.1	novel pseudogene	1.68081
SNORA22	small nucleolar RNA, H/ACA box 22	1.68063
TPRKBP2	TP53RK binding protein pseudogene 2	1.68013
HSPE1P11	heat shock protein family E (Hsp10) member 1 pseudogene 11	1.67848
AC068491.3	novel transcript	1.67824
RIMKLBP2	ribosomal modification protein rimK like family member B pseudogene 2	1.67781
AL136981.2	novel zinc finger protein pseudogene	1.67596
RNU6-1082P	RNA, U6 small nuclear 1082, pseudogene	1.67494
SNORA71A	small nucleolar RNA, H/ACA box 71A	1.67355
AC000068.3	novel transcript, antisense to UFD1L	1.67214
MIR4258	microRNA 4258	1.67111
MIR223	microRNA 223	1.67045
RN7SL57P	RNA, 7SL, cytoplasmic 57, pseudogene	1.66809
RN7SL646P	RNA, 7SL, cytoplasmic 646, pseudogene	1.66795
TRIM60P18	tripartite motif containing 60 pseudogene 18	1.66649
MIR617	microRNA 617	1.66399
AC133965.1	ribosomal protein S14 (RPS14) pseudogene	1.66228
RGS17P1	regulator of G protein signaling 17 pseudogene 1	1.66211
VTRNA1-1	vault RNA 1-1	1.65959
AC107075.1	eukaryotic translation initiation factor 3, subunit E (EIF3E) pseudogene	1.65794
MIR3181	microRNA 3181	1.65779
AC005412.1	gap junction protein, alpha 4, 37kDa (GJA4) pseudogene	1.6568
NDUFA3P2	NADH:ubiquinone oxidoreductase subunit A3 pseudogene 2	1.65597
AC100830.3	novel transcript, antisense to ornithine decarboxylase antizyme 2 OAZ2	1.65492
AC022826.1	regulator of G-protein signaling 10 (RGS10) pseudogene	1.65389
AP001885.1	tetratricopeptide repeat domain 3 (TTC3) pseudogene	1.65337
AP000769.2	novel transcript	1.65308
AC005230.1	tetratricopeptide repeat domain 7B (TTC7B) pseudogene	1.65227
AL137798.3	ring finger protein 123 (RNF123) pseudogene	1.65122
SNORD65	small nucleolar RNA, C/D box 65	1.65119
MIR711	microRNA 711	1.65062
RNU4-38P	RNA, U4 small nuclear 38, pseudogene	1.64933
RNU6-1190P	RNA, U6 small nuclear 1190, pseudogene	1.6486
AL139174.1	methylmalonic aciduria (cobalamin deficiency) cblD type, with homocystinuria (MMADHC) pseudogene	1.6486
AC003989.2	pseudogene similar to part of adenosine deaminase, tRNA-specific 2, TAD2 homolog (S. cerevisiae) (ADAT2)	1.64606
SNORD38	Small nucleolar RNA SNORD38	1.64453
AC025171.4	novel transcript	1.64144
AC067817.1	novel transcript	1.63813
SNORD42B	small nucleolar RNA, C/D box 42B	1.63705
AC020978.4	novel transcript, sense intronic to ESRP2	1.63517
RNU6-998P	RNA, U6 small nuclear 998, pseudogene	1.63403
SNORD116-20	small nucleolar RNA, C/D box 116-20	1.63372
RNU6-200P	RNA, U6 small nuclear 200, pseudogene	1.63216
AL133406.1	ribosomal protein L7 (RPL7) pseudogene	1.62747
FAM133DP	family with sequence similarity 133 member D, pseudogene	1.62734
RNA5SP394	RNA, 5S ribosomal pseudogene 394	1.62712
AC051619.8	novel transcript	1.62613
RNY1P4	RNY1 pseudogene 4	1.62492
TRGJP2	T cell receptor gamma joining P2	1.62386
MIR1255A	microRNA 1255a	1.62169
ARL4AP5	ADP ribosylation factor like GTPase 4A pseudogene 5	1.61939
MIR6506	microRNA 6506	1.61564
AC087499.6	tyrosine 3-monooxygenase/tryptophan 5-monooxygenase activation protein, theta polypeptide (YWHAQ) pseudogene	1.61537
DLEU1_1	Long-non coding RNA	1.61402
MIRLET7B	microRNA let-7b	1.6137
NKG7	natural killer cell granule protein 7	1.6105
SLPI	secretory leukocyte peptidase inhibitor	1.60996
OSTCP8	oligosaccharyltransferase complex subunit pseudogene 8	1.60992
AP001318.4	lincRNA	1.60927
RN7SL338P	RNA, 7SL, cytoplasmic 338, pseudogene	1.60778
MIR8075	microRNA 8075	1.60676
RNA5SP82	RNA, 5S ribosomal pseudogene 82	1.60174
AC146507.2	ribosomal protein L21 (RPL21) pseudogene	1.60036
MIR6793	microRNA 6793	1.60035
AL022238.1	novel pseudogene	1.59852
MIR27A	microRNA 27a	1.59752
MIR630	microRNA 630	1.59745
MIR2278	microRNA 2278	1.5961
HMGN2P5	high mobility group nucleosomal binding domain 2 pseudogene 5	1.59486
MIR3153	microRNA 3153	1.59413
MIR1204	microRNA 1204	1.59042
AL451007.1	ribosomal protein L37 (RPL37) pseudogene	1.58999
AC010542.2	novel transcript	1.58974
AL929472.2	novel transcript	1.58966
AC083855.1	ribosomal protein L13a (RPL13A) pseudogene	1.58935
AF213884.1	ribosomal protein L21 (RPL21) pseudogene	1.58923
CAP2P1	cyclase associated actin cytoskeleton regulatory protein 2 pseudogene 1	1.58922
AC009245.1	ribosomal protein L6 (RPL6) pseudogene	1.587
MIR616	microRNA 616	1.58628
RN7SL657P	RNA, 7SL, cytoplasmic 657, pseudogene	1.58583
RN7SL473P	RNA, 7SL, cytoplasmic 473, pseudogene	1.58568
MIR4263	microRNA 4263	1.58533
MIR6859-2	microRNA 6859-2	1.58506
AC115223.1	ribosomal protein L6 (RPL6) pseudogene	1.58429
SNORD4A	small nucleolar RNA, C/D box 4A	1.58248
AC130324.3	novel transcript, antisense to TEFM	1.58203
MIR6728	microRNA 6728	1.58185
MIR4435-2	microRNA 4435-2	1.58112
MIR3142	microRNA 3142	1.58047
RNU4-49P	RNA, U4 small nuclear 49, pseudogene	1.57956
AL512604.1	ribosomal protein L21 (RPL21) pseudogene	1.57946
AC109471.3	novel transcript	1.57945
AC025040.1	novel transcript, antisense to ATP8B4	1.57897
DLEU2_5	Long-non coding RNA	1.57646
AC093788.1	novel transcript	1.57633
AC010655.2	novel transcript	1.5758
AL449043.1	novel transcript	1.57391
SNORA8	small nucleolar RNA, H/ACA box 8	1.57343
SNORD12B	small nucleolar RNA, C/D box 12B	1.57341
MIR2052	microRNA 2052	1.57325
AC134349.2	taste receptor, type 2, member 18 pseudogene	1.57297
AC015660.3	novel transcript	1.57176
DLEU1_2	Long-non coding RNA	1.57149
MTCO1P11	MT-CO1 pseudogene 11	1.57041
RN7SL329P	RNA, 7SL, cytoplasmic 329, pseudogene	1.57015
AC008738.7	novel transcript	1.56794
AC018878.1	novel transcript	1.5669
AL136370.1		1.56656
AC073592.6	novel transcript	1.56553
POU5F1P5	POU class 5 homeobox 1 pseudogene 5	1.56468
AL512288.2	interferon-induced transmembrane protein pseudogene	1.56461
RNU6-130P	RNA, U6 small nuclear 130, pseudogene	1.56429
MIR378A	microRNA 378a	1.56413
SEPT14P2	septin 14 pseudogene 2	1.56222
AC012557.1	novel transcript	1.56222
AC009779.5	novel transcript, antisense to ITGA7	1.56197
AC011611.5	density-regulated protein (DENR) pseudogene	1.5618
IL23A	interleukin 23 subunit alpha	1.56035
SNORA70G	small nucleolar RNA, H/ACA box 70G	1.56029
MIR222HG	miR222/221 cluster host gene	1.56024
RNU6-681P	RNA, U6 small nuclear 681, pseudogene	1.55962
RNU6-100P	RNA, U6 small nuclear 100, pseudogene	1.5588
AP001059.2	novel transcript	1.55875
RNU6-407P	RNA, U6 small nuclear 407, pseudogene	1.55667
AL355297.2	novel transcript, antisense to ARID1B	1.55521
PSMA6P1	proteasome subunit alpha 6 pseudogene 1	1.55408
AC087286.3	novel transcript, antisense to AKAP13	1.55372
MIR6825	microRNA 6825	1.553
AL022067.1	novel transcript, sense intronic to PRDM1	1.55282
MIR7976	microRNA 7976	1.55138
PLIN2	perilipin 2	1.55137
RPL12P1	ribosomal protein L12 pseudogene 1	1.54989
AP005131.2	novel transcript, antisense C18orf1	1.54816
HMGA1P2	high mobility group AT-hook 1 pseudogene 2	1.54655
RNY3P13	RNY3 pseudogene 13	1.54423
AC098934.3	cytochrome c oxidase subunit VIIc (COX7C) pseudogene	1.54399
AC018630.1	iron-responsive element binding protein 2 (IREB2)	1.54385
TAF9B	TATA-box binding protein associated factor 9b	1.54381
RNA5SP221	RNA, 5S ribosomal pseudogene 221	1.54344
AC135721.2	neighbor of BRCA1 gene 1 (NBR1) pseudogene	1.54265
AC020656.1	novel transcript, antisense to LYZ	1.54196
PTGS2	prostaglandin-endoperoxide synthase 2	1.54042
MIR4700	microRNA 4700	1.54031
SNORA30	small nucleolar RNA, H/ACA box 30	1.5401
AC010980.2	novel transcript	1.53993
AC138393.3	novel transcript	1.53872
RNVU1-4	RNA, variant U1 small nuclear 4	1.53871
MIR4800	microRNA 4800	1.53853
HOTAIRM1_3	HOXA transcript antisense RNA, myeloid-specific 1	1.53777
AC005034.5	novel transcript, sense intronic to MRPL19	1.53756
MIR3658	microRNA 3658	1.53702
AC087481.1	transmembrane protein 183A (TMEM183A) pseudogene	1.53684
RNU6ATAC7P	RNA, U6atac small nuclear 7, pseudogene	1.53652
KCNQ1OT1_3	antisense lncRNA	1.53636
RNU6-1127P	RNA, U6 small nuclear 1127, pseudogene	1.53487
snoU13	Small nucleolar RNA U13	1.53483
MIR1200	microRNA 1200	1.53409
AC064799.1	ribosomal protein L17 (RPL17) pseudogene	1.5337
AP002383.3	serine/arginine-rich splicing factor 8 (SRSF8) pseudogene	1.53342
KF455155.1	GABA(A) receptor-associated protein-like 2 (GABARAPL2) pseudogene	1.53253
H3F3BP1	H3 histone, family 3B pseudogene 1	1.5322
CHCHD4P5	coiled-coil-helix-coiled-coil-helix domain containing 4 pseudogene 5	1.532
AC006033.2	novel transcript	1.53163
AC007038.2	novel transcript, antisense to KANSL1L	1.52994
AL133445.2	novel transcript, sense intronic to KIAA0247	1.52865
AC131971.1	novel transcript, antisense to NAP1L4	1.52781
AC103706.2	mitochondrially encoded NADH dehydrogenase 3 (MT-ND3) pseudogene	1.52681
AC023813.2	ribosomal L24 domain containing 1 (RSL24D1) pseudogene	1.52661
RNU7-1	RNA, U7 small nuclear 1	1.52652
ZEB2_AS1_4	Long-non coding RNA	1.52616
AC091132.1	novel transcript	1.52552
AC022558.3	novel transcript, antisense to BTBD1	1.52542
AC013290.1	ribosomal protein L10a (RPL10A) pseudogene	1.52453
RPS12P20	ribosomal protein S12 pseudogene 20	1.52423
AC006027.1	novel transcript, antisense to NOD1	1.52313
SNORA16B	small nucleolar RNA, H/ACA box 16B	1.52276
MIR20A	microRNA 20a	1.52246
AL021707.8	novel transcript, sense intronic to SUN2	1.52132
AP003072.5	novel transcript	1.52082
AP002004.1	dynein, axonemal, heavy chain 2 (DNAH2) pseudogene	1.52074
AL158050.1	Wilms' tumour 1-associating protein (WTAP) pseudogene	1.51914
HIF1A-AS2	HIF1A Antisense RNA 2	1.51908
AL445363.3	TEC	1.5174
PGAM4	phosphoglycerate mutase family member 4	1.51587
AC018797.3	novel transcript, antisense to UBE2D3	1.5157
MIR6859-1	microRNA 6859-1	1.51515
RNU6-595P	RNA, U6 small nuclear 595, pseudogene	1.51472
AC138969.4	phospholipase A2, group X (PLA2G10) pseudogene	1.5134
HIF1A	hypoxia inducible factor 1 subunit alpha	1.51275
RPL4P6	ribosomal protein L4 pseudogene 6	1.5097
RNA5SP363	RNA, 5S ribosomal pseudogene 363	1.50738
AC022400.4	novel transcript	1.50715
MIR155HG	MIR155 host gene	1.50642
SNORA19	small nucleolar RNA, H/ACA box 19	1.50568
AC006001.4	translocase of outer mitochondrial membrane 20 homolog (yeast) (TOMM20) pseudogene	1.50564
AL603910.1	novel transcript	1.50425
SNORA77B	small nucleolar RNA, H/ACA box 77B	1.50324
RPS26P21	ribosomal protein S26 pseudogene 21	1.50255
MIR4712	microRNA 4712	1.50222
SNORD101	small nucleolar RNA, C/D box 101	1.50074
AC121251.1	pseudogene similar to part of chromosome 11 open reading frame 48 C11orf48	1.50001
AL138478.1	novel transcript	1.49958
AC092139.3	novel transcript	1.49841
AL121672.2	novel transcript	1.49831
AC012358.1	novel transcript	1.49813
SNORA44	small nucleolar RNA, H/ACA box 44	1.49709
RNU6-105P	RNA, U6 small nuclear 105, pseudogene	1.49652
RN7SKP64	RN7SK pseudogene 64	1.49565
ASH1L-IT1	ASH1L intronic transcript 1	1.49542
AC004771.4	novel transcript, antisense to CAMTA2	1.49514
DLEU2_1	Long-non coding RNA	1.49513
AC114781.3	tumor protein, translationally-controlled 1 (TPT1) pseudogene	1.49423
AC091117.1	novel transcript, antisense to SORD	1.49243
AC022973.1	SnoRNA	1.49207
AC067931.1	TEC	1.49139
SNORA29	small nucleolar RNA, H/ACA box 29	1.49053
AP003469.4	novel transcript	1.49003
MIR550A2	microRNA 550a-2	1.48978
hsa-mir-550a-2	miR-550a-2 stem-loop	1.48978
MIR6810	microRNA 6810	1.48916
BTF3P12	basic transcription factor 3 pseudogene 12	1.48901
AC010655.4	novel transcript, readthrough between HILPDA-METTL2B	1.48812
AC008873.1	TEC	1.48775
AC004847.1	novel transcript, overlapping MYO1G	1.4866
SLC30A4	solute carrier family 30 member 4	1.48582
AC027309.2	coiled-coil domain containing 72 (CCDC72) pseudogene	1.48567
RHOQP1	ras homolog family member Q pseudogene 1	1.48288
AC090018.1	ribosomal protein L31 (RPL31) pseudogene	1.48231
AC090515.4	novel transcript, antisense to FAM63B	1.48181
AL034397.3	novel transcript, antisense VSIG4	1.48115
RNU6-890P	RNA, U6 small nuclear 890, pseudogene	1.48032
AC090971.1	novel transcript, antisense to TMOD3	1.47853
SNORD116-17	small nucleolar RNA, C/D box 116-17	1.47846
NAMPT	nicotinamide phosphoribosyltransferase	1.4782
AC000078.1	ribosomal protein L8 (RPL8) pseudogene	1.47733
RNU6-946P	RNA, U6 small nuclear 946, pseudogene	1.47681
AC010615.1	zinc finger protein pseudogene	1.47643
AC090772.4	TEC	1.47637
AC124312.5	novel transcript	1.47495
MIR7641-2	MicroRNA 641-2	1.47431
AC110769.3	TEC	1.4739
AC127024.4	novel transcript, sense intronic CRLF3	1.47369
AP000223.1	novel transcript, antisense to MRPL39	1.47307
RGS1	regulator of G protein signaling 1	1.47254
AC092953.2	novel transcript, antisense to ATP11B	1.47243
SLC26A3	solute carrier family 26 member 3	1.47172
FTX_5	XIST regulator (non-protein coding)	1.47106
AC003080.1	ribosomal protein L8 (RPL8) pseudogene	1.46984
AC114402.2	SNF7 domain containing 2 (SNF7DC20) pseudogene	1.46852
RNU6-272P	RNA, U6 small nuclear 272, pseudogene	1.46794
RNU6ATAC	RNA, U6atac small nuclear (U12-dependent splicing)	1.46722
AC002553.4	processed pseudogene	1.46682
RPS14P4	ribosomal protein S14 pseudogene 4	1.46597
ACA59	Small nucleolar RNA ACA59	1.46496
FKBP1AP1	FKBP prolyl isomerase 1A pseudogene 1	1.46413
AC020890.1	lincRNA	1.4618
FCF1P2	FCF1 pseudogene 2	1.46137
AL603839.4	TEC	1.46089
AL365203.1	pseudogene similar to part of integrin, beta 2 (antigen CD18 (p95), lymphocyte function-associated antigen 1; macrophage antigen 1 (mac-1) beta subunit) (ITGB2)	1.46042
RPS5P2	ribosomal protein S5 pseudogene 2	1.45963
AC090774.4	pseudogene	1.45931
AC124312.4	TEC	1.45892
pRNA	Promoter-associated RNAs	1.45884
MIR3918	microRNA 3918	1.45879
LYZ	lysozyme	1.45863
AC243585.2	novel transcript, antisense DDX52	1.45787
AC096586.1	novel transcript, antisense to GNPDA2	1.45719
AC087499.1	contactin associated protein-like 3B (CNTNAP3B) pseudogene	1.45673
RNF185-AS1	RNF185 antisense RNA 1	1.4565
RNU1-57P	RNA, U1 small nuclear 57, pseudogene	1.45577
EVI2A	ecotropic viral integration site 2A	1.45418
AL034380.1	novel transcript	1.4533
RNU6-1188P	RNA, U6 small nuclear 1188, pseudogene	1.45327
RNU6-322P	RNA, U6 small nuclear 322, pseudogene	1.45302
AC003101.2	novel transcript	1.45301
AC009716.1	novel transcript, antisense to ZFN156	1.45227
HIGD1AP16	HIG1 hypoxia inducible domain family member 1A pseudogene 16	1.45223
CCL4L2	C-C motif chemokine ligand 4 like 2	1.45205
SNORA1	small nucleolar RNA, H/ACA box 1	1.45148
SNORD116	Small nucleolar RNA SNORD116	1.45128
RNU6-1016P	RNA, U6 small nuclear 1016, pseudogene	1.45044
AL356057.1	LSM14A, SCD6 homolog A (S. cerevisiae) (LSM14A) pseudogene	1.45003
AP000757.1	novel transcript, antisense to FXYD6	1.44944
AL137129.1	novel transcript	1.44881
AP001065.1	SnoRNA	1.44824
GPR52	G protein-coupled receptor 52	1.44814
RNU6-824P	RNA, U6 small nuclear 824, pseudogene	1.44795
FAM13A-AS1_1	lncRNA	1.44448
AC009716.2	TEC	1.4435
AC025580.2	novel transcript, antisense to SLC30A4	1.44291
FTX_4	XIST regulator (non-protein coding)	1.44267
AC010733.2	novel transcript	1.44261
RNA5SP344	RNA, 5S ribosomal pseudogene 344	1.44244
IL1B	interleukin 1 beta	1.44214
AC139495.2	POM121 membrane glycoprotein-like 1 (POM121L1) pseudogene	1.44184
AC018529.3	TEC	1.44045
RN7SL648P	RNA, 7SL, cytoplasmic 648, pseudogene	1.4396
RAB8B	RAB8B, member RAS oncogene family	1.43948
AC093909.6	tec	1.43878
PRR34-AS1	PRR34 antisense RNA 1	1.43853
BACH1-IT1	BACH1 intronic transcript 1	1.43815
RNU1-87P	RNA, U1 small nuclear 87, pseudogene	1.4379
AP001059.3	novel transcript	1.43761
RN7SKP219	RN7SK pseudogene 219	1.43729
SNORD34	small nucleolar RNA, C/D box 34	1.43703
THBS1	thrombospondin 1	1.43607
OCLM	oculomedin	1.43605
AL117350.1	novel transcript	1.43584
AL391832.1	novel transcript	1.43548
AP003392.1	novel transcript, antisense to CCDC84	1.43449
RCSD1	RCSD domain containing 1	1.43385
HILPDA	hypoxia inducible lipid droplet associated	1.43384
AC108449.3	novel transcript, antisense to KIF13B	1.43346
RNA5SP217	RNA, 5S ribosomal pseudogene 217	1.43343
MARK2P8	microtubule affinity regulating kinase 2 pseudogene 8	1.43314
AC242498.1	RAP1, GTP-GDP dissociation stimulator 1 (RAP1GDS1) pseudogene	1.43212
AL117694.1	lincRNA	1.43181
SNORD36A	small nucleolar RNA, C/D box 36A	1.4317
SBDS	SBDS ribosome maturation factor	1.43148
MIR4315-1	microRNA 4315-1	1.43135
RNA5SP493	RNA, 5S ribosomal pseudogene 493	1.43124
AL031985.4	novel transcript	1.43118
AP003084.1	immunoglobin superfamily, member 21 (IGSF21) pseudogene	1.43097
AL132656.1	novel pseudogene	1.43036
AC127502.2	novel transcript	1.43023
AC011939.3	novel transcript, antisense to SLC24A1	1.42975
MIR3143	microRNA 3143	1.42963
AC011933.1	ribosomal protein L36a (RPL36A) pseudogene	1.42895
AL590139.1	H3 histone, family 3B (H3.3B) (H3F3B) pseudogene	1.428
MIR4439	microRNA 4439	1.42783
HK2	hexokinase 2	1.42722
TIMM9P2	TIMM9 pseudogene 2	1.42703
MIR7854	microRNA 7854	1.42644
AC025423.4	novel transcript	1.42585
MIR4685	microRNA 4685	1.42546
AL035446.1	novel transcript	1.42525
KCNJ13	potassium voltage-gated channel subfamily J member 13	1.42524
AC009065.7	novel transcript	1.42521
RNU1-125P	RNA, U1 small nuclear 125, pseudogene	1.42497
AC008770.4	zinc finger protein 844	1.42496
AC004771.1	novel transcript, antisense to KIF1C	1.42441
RPL23AP34	ribosomal protein L23a pseudogene 34	1.42403
AL356095.2	novel transcript	1.42395
AC007390.2	novel transcript	1.42357
MIR6766	microRNA 6766	1.42287
IPCEF1	interaction protein for cytohesin exchange factors 1	1.42283
ARRDC3	arrestin domain containing 3	1.42283
SNORA17B	small nucleolar RNA, H/ACA box 17B	1.42269
PIGCP1	phosphatidylinositol glycan anchor biosynthesis class C pseudogene 1	1.42162
AC008040.5	novel transcript	1.42043
RNA5SP294	RNA, 5S ribosomal pseudogene 294	1.4204
RNU4ATAC12P	RNA, U4atac small nuclear 12, pseudogene	1.41831
EIF3FP1	eukaryotic translation initiation factor 3 subunit F pseudogene 1	1.41782
TTC28-AS1_2	TTC28 Antisense RNA 1	1.41762
RN7SL288P	RNA, 7SL, cytoplasmic 288, pseudogene	1.41656
SUMO4	small ubiquitin like modifier 4	1.41646
AC013828.1	coiled-coil domain containing 111 (CCDC111) pseudogene	1.41633
S100A12	S100 calcium binding protein A12	1.41591
AC007878.1	novel transcript	1.41566
AC093591.1	ribosomal protein L21 (RPL21) pseudogene	1.41534
MIR19B1	microRNA 19b-1	1.41513
MAP10	prothymosin alpha pseudogene 10	1.41459
AURKAPS1	Long-non coding RNA	1.41449
MYB-AS1	MYB antisense RNA 1	1.41437
AL157827.1	pseudogene similar to part of cytochrome c oxidase I MTCO1	1.4143
RN7SL141P	RNA, 7SL, cytoplasmic 141, pseudogene	1.41336
SNORA25	small nucleolar RNA, H/ACA box 25	1.41317
TRAJ23	T cell receptor alpha joining 23	1.41267
AC233992.1	novel transcript	1.41235
AC092145.1	novel transcript, antisense to COTL1	1.41185
SNORA10	small nucleolar RNA, H/ACA box 10	1.41026
STK17B	serine/threonine kinase 17b	1.40994
AC090948.3	novel transcript, antisense to RFTN1	1.40878
AC234781.1	novel transcript	1.40858
AC099494.3	novel transcript	1.40822
AC138645.1	lincRNA	1.408
AC091132.3	TEC	1.40738
LUZP6	leucine zipper protein 6	1.40673
CCSAP	centriole, cilia and spindle associated protein	1.40653
MIR19A	microRNA 19a	1.40652
AC010834.3	novel transcript	1.40615
AL031985.3	novel transcript, sense overlapping with ZNF643	1.40539
AL136320.1	novel transcript	1.40527
AC005261.4	PPPDE peptidase domain containing 1 pseudogene	1.40514
RN7SL382P	RNA, 7SL, cytoplasmic 382, pseudogene	1.40496
AL121761.1	novel transcript	1.40486
MIR4423	microRNA 4423	1.40481
AL606534.3	novel transcript	1.40463
AC104836.1	novel transcript	1.40434
AC011979.1	ribosomal protein L21 (RPL21) pseudogene	1.40428
RNU6-91P	RNA, U6 small nuclear 91, pseudogene	1.40342
DLEU2_6	Long-non coding RNA	1.40257
SPDYE1	speedy/RINGO cell cycle regulator family member E1	1.4021
PSMD6-AS1	PSMD6 antisense RNA 1	1.40187
AP003692.1	novel transcript	1.40147
CELF2-AS1	CELF2 antisense RNA 1	1.40064
AC023389.2	RNA terminal phosphate cyclase-like 1 (RCL1) pseudogene	1.40054
AC012170.3	novel transcript	1.39971
AC018797.1	mannosidase, beta A, lysosomal-like (MANBAL) pseudogene	1.39957
MIR5581	microRNA 5581	1.39947
MIR6807	microRNA 6807	1.39928
PNRC2P1	proline rich nuclear receptor coactivator 2 pseudogene 1	1.39911
SND1-IT1	SND1 intronic transcript 1	1.39905
AC024940.3	ribosomal protein L13a (RPL13A) pseudogene	1.39899
AL356273.3	TEC	1.39894
PMCH	pro-melanin concentrating hormone	1.3986
AC127459.1	novel transcript	1.39852
SNX18P3	sorting nexin 18 pseudogene 3	1.3982
RNY3P15	RNY3 pseudogene 15	1.39799
ZBTB10	zinc finger and BTB domain containing 10	1.39777
AP000919.4	novel transcript, antisense to LPIN2	1.39749
MTRF1L	mitochondrial translational release factor 1 like	1.39687
RPL17P50	ribosomal protein L17 pseudogene 50	1.39655
AC080075.1	novel transcript, antisense to abl interactor 2 (ABI2)	1.3956
SNORD116-4	small nucleolar RNA, C/D box 116-4	1.39544
RNVU1-3	RNA, variant U1 small nuclear 3	1.39497
RNU2-6P	RNA, U2 small nuclear 6, pseudogene	1.39488
AL365205.2	LncRNA	1.39463
FOS	Fos proto-oncogene, AP-1 transcription factor subunit	1.39458
SLC25A36	solute carrier family 25 member 36	1.39413
SNORA80B	small nucleolar RNA, H/ACA box 80B	1.39405
AC122718.1	family with sequence similarity 133, member B (FAM133B) pseudogene	1.39374
ACBD3-AS1	ACBD3 antisense RNA 1	1.39342
AC113935.1	ribosomal protein L17 (RPL17) pseudogene	1.39281
PRKD3	protein kinase D3	1.39243
TIMM10B	translocase of inner mitochondrial membrane 10B	1.39213
AL365330.1	novel transcript, antisense to LRRC47	1.39172
LINC01268	long intergenic non-protein coding RNA 1268	1.39012
AC243829.4	novel transcript, antisense CCL3	1.39008
RNU6-10P	RNA, U6 small nuclear 10, pseudogene	1.38999
AC073896.3	novel transcript, antisense to CNPY2	1.38995
RSC1A1	regulator of solute carriers 1	1.38988
AC007038.1	novel transcript	1.38972
AC018904.1	novel transcript, antisense to ADAM10	1.38963
AC016405.1	novel transcript	1.38876
AC008149.1	novel transcript, antisense to ELK3	1.3881
MIR6723	microRNA 6723	1.38744
MIR7705	microRNA 7705	1.38742
AC011933.4	novel transcript, antisense to GRB2	1.38703
NABP1	nucleic acid binding protein 1	1.38701
MIR7111	microRNA 7111	1.38699
AC025423.2	ribosomal L24 domain containing 1 (RSL24D1) pseudogene	1.38685
AC087854.1	novel transcript	1.38601
ANKRD18A	ankyrin repeat domain 18A	1.38578
HECA	hdc homolog, cell cycle regulator	1.38553
MIR7848	microRNA 7848	1.38532
AL590632.1	ribosomal protein S24 (RPS24) pseudogene	1.38529
RNU6-335P	RNA, U6 small nuclear 335, pseudogene	1.38472
AC091132.5	novel transcript	1.38452
DRAM2	DNA damage regulated autophagy modulator 2	1.38446
AC136624.3	acid phosphatase 1, soluble (ACP1) pseudogene	1.38352
AC096921.1	ectodermal-neural cortex (ENC1) pseudogene	1.38312
AC092964.1	novel transcript	1.38266
AC023906.5	novel transcript, antisense to MAPK6	1.38249
AC092535.1	LncRNA	1.38248
AC008993.2	TEC	1.38241
GPR183	G protein-coupled receptor 183	1.38201
AL035252.4	TEC	1.38156
AL121672.1	novel transcript	1.38147
AC245884.3	LSM6 homolog, U6 small nuclear RNA associated (S. cerevisiae) (LSM6) pseudogene	1.38125
RPL35AP31	ribosomal protein L35a pseudogene 31	1.38105
TWF1	twinfilin actin binding protein 1	1.38071
AC093278.2	novel transcript, overlapping ZNF366	1.3805
MIR6835	microRNA 6835	1.38046
SNORD116-22	small nucleolar RNA, C/D box 116-22	1.38036
ANXA6	annexin A6	1.37985
AP001372.3	novel transcript	1.37963
AC092683.2	novel transcript	1.37954
AL772307.1	novel transcript	1.37941
AC127024.5	novel transcript	1.3786
AC106707.2	ribosomal protein S12 (RPS12) pseudogene	1.37784
TUG1_3	Long-non coding RNA	1.37761
SEMA4C	semaphorin 4C	1.37641
AC012170.2	novel transcript, antisense to USP8	1.3763
CCL3	C-C motif chemokine ligand 3	1.37625
AC009812.4	novel transcript	1.3762
MIR1206	microRNA 1206	1.37599
AL163051.2		1.37585
AC079209.2	novel transcript	1.37488
CFLAR-AS1	CFLAR antisense RNA 1	1.37487
AC022079.1	novel transcript, sense intronic to CCDC91	1.37452
AL360270.3	novel transcript, antisense to LRIF1	1.37388
AC008764.3	novel transcript, antisense SLC35E1	1.37376
AC114501.1	novel pseudogene	1.37369
AC136601.1	novel transcript	1.37321
BACH1-IT2	BACH1 intronic transcript 2	1.37319
AC018665.1	TEC	1.37277
AC092620.2	novel transcript	1.37256
PWAR5	Prader Willi/Angelman region RNA 5	1.37249
AP002360.2	lincRNA	1.37224
AC002400.1	cyclin Y-like 1 (CCNYL1) pseudogene	1.37189
AC009318.2	novel transcript, antisense to FAR2	1.37181
AC012181.3	Sense intronic ncRNA	1.37181
AL035658.1	novel transcript, antisense to EP300	1.37167
AC015914.2	coiled-coil domain containing 11 (CCDC11)	1.3714
RN7SL656P	RNA, 7SL, cytoplasmic 656, pseudogene	1.37137
SEC62-AS1	SEC62 antisense RNA 1	1.37126
AC092299.1	novel pseudogene	1.37092
AC087284.1	novel transcript, sense intronic to ZNF710	1.37064
AL133453.1	novel transcript, antisense to ERO1L	1.37011
SMG8	SMG8 nonsense mediated mRNA decay factor	1.36993
AC089999.3		1.36957
RLF	rearranged L-myc fusion	1.36938
AC073569.3	novel transcript, antisense to PPP1R12A	1.36915
BTF3P7	basic transcription factor 3 pseudogene 7	1.3687
AC243829.1	novel transcript, antisense CCL3L3	1.3685
AC113191.1	Family with sequence similarity 9, member C (FAM9C) pseudogene	1.36847
SNAPC5	small nuclear RNA activating complex polypeptide 5	1.36832
CCNE2	cyclin E2	1.36832
MIR3662	microRNA 3662	1.3678
JAGN1	jagunal homolog 1	1.36775
AC078889.1	novel transcript	1.36736
AC012157.1	LncRNA	1.36719
AC008124.1	novel transcript	1.36668
ANXA1	annexin A1	1.36638
MTATP8P1	MT-ATP8 pseudogene 1	1.36604
AC024940.5	NADH dehydrogenase (ubiquinone) 1 alpha subcomplex, 4, 9kDa (NDUFA4) pseudogene	1.36575
RRS1	ferric chelate reductase 1	1.36575
TCTEX1D1	Tctex1 domain containing 1	1.36522
RNU6-914P	RNA, U6 small nuclear 914, pseudogene	1.36469
FEN1	flap structure-specific endonuclease 1	1.36463
AC092115.2	novel transcript	1.36449
AC022973.3	novel transcript	1.364
MIR664B	microRNA 664b	1.36396
AL139421.1	ribosomal protein L39 (RPL39) pseudogene	1.36366
SLC9A3-AS1	SLC9A3 antisense RNA 1	1.3636
RHEBP1	RHEB pseudogene 1	1.36343
SNORD116-18	small nucleolar RNA, C/D box 116-18	1.36317
MIR4741	microRNA 4741	1.36313
RN7SKP95	RN7SK pseudogene 95	1.36308
AL354953.1	novel transcript, antisense to NMNAT2	1.36291
AC243756.2		1.36279
LRRC37A	leucine rich repeat containing 37A	1.36269
MSH5	mutS homolog 5	1.36162
EMC3-AS1	EMC3 antisense RNA 1	1.36045
GYPC	glycophorin C (Gerbich blood group)	1.36027
LYST	lysosomal trafficking regulator	1.36025
Z94721.1	novel transcript	1.36024
HOXA13	homeobox A13	1.36015
EIF4BP3	eukaryotic translation initiation factor 4B pseudogene 3	1.36002
ZNF385D-AS1	ZNF385D antisense RNA 1	1.35941
CD93	CD93 molecule	1.35923
MIR3161	microRNA 3161	1.35866
CCL3L3	C-C motif chemokine ligand 3 like 3	1.35849
PTGES3P1	prostaglandin E synthase 3 pseudogene 1	1.35839
AL138999.1	novel transcript, sense intronic to STARD13	1.35833
AC091132.6	Putative protein LRRC37A4	1.35829
RNU4ATAC11P	RNA, U4atac small nuclear 11, pseudogene	1.35797
MIOS	meiosis regulator for oocyte development	1.35789
CD83	CD83 molecule	1.35737
SMIM10L1	small integral membrane protein 10 like 1	1.35703
CCR2	C-C motif chemokine receptor 2	1.35648
AC234772.3		1.35622
SNORA20	small nucleolar RNA, H/ACA box 20	1.35567
NUP58	nucleoporin 58	1.35499
AC058791.1	novel transcript	1.35481
MS4A7	membrane spanning 4-domains A7	1.3548
AC025031.4	novel transcript	1.35425
AP002340.1	novel transcript	1.35413
MSH5-SAPCD1	MSH5-SAPCD1 readthrough (NMD candidate)	1.35411
AC074367.1	family with sequence similarity 54, member A (FAM54A) pseudogene	1.35388
AC113361.1	novel transcript	1.35386
KMT2E	lysine methyltransferase 2E	1.35385
IRAK3	interleukin 1 receptor associated kinase 3	1.35347
OGN	osteoglycin	1.35342
C9orf84	shortage in chiasmata 1	1.35339
REL	REL proto-oncogene, NF-kB subunit	1.35286
NFIL3	nuclear factor, interleukin 3 regulated	1.35276
FBXL5	F-box and leucine rich repeat protein 5	1.35262
RN7SL800P	RNA, 7SL, cytoplasmic 800, pseudogene	1.35259
PTGER4	prostaglandin E receptor 4	1.35251
FUT11	fucosyltransferase 11	1.35233
LINC00996	long intergenic non-protein coding RNA 996	1.35227
AC022973.4	novel transcript	1.35226
AC000068.2	novel transcript, antisense to UFD1L	1.35198
EGLN1	egl-9 family hypoxia inducible factor 1	1.35175
NDUFB1	NADH:ubiquinone oxidoreductase subunit B1	1.35175
MS4A6E	membrane spanning 4-domains A6E	1.35139
AL353149.1	vomeronasal 1 receptor 1 (VN1R1) pseudogene	1.35136
MIR4785	microRNA 4785	1.35128
AC009630.2	novel transcript, antisense to GINS4	1.35102
RNU6-850P	RNA, U6 small nuclear 850, pseudogene	1.35063
TMEM14EP	transmembrane protein 14E, pseudogene	1.35033
RN7SL333P	RNA, 7SL, cytoplasmic 333, pseudogene	1.35022
BLOC1S6	biogenesis of lysosomal organelles complex 1 subunit 6	1.34946
NFKBIZ	NFKB inhibitor zeta	1.34942
SNORA3	Small nucleolar RNA MBI-28	1.34941
CU639417.2	TEC	1.34927
MDM2	MDM2 proto-oncogene	1.34901
RNU1-106P	RNA, U1 small nuclear 106, pseudogene	1.34834
MT-ND4	mitochondrially encoded NADH:ubiquinone oxidoreductase core subunit 4	1.34827
AC090617.5	novel transcript	1.34821
LINC01578	long intergenic non-protein coding RNA 1578	1.34796
AL136164.2	novel transcript	1.34784
RN7SL199P	RNA, 7SL, cytoplasmic 199, pseudogene	1.34783
KCNRG	potassium channel regulator	1.34772
AC011511.4	novel transcript	1.34715
BNIP2	BCL2 interacting protein 2	1.34711
LRRC8D	leucine rich repeat containing 8 VRAC subunit D	1.34708
MIR6748	microRNA 6748	1.34703
FERP1	FER tyrosine kinase pseudogene 1	1.34703
PRMT1P1	protein arginine methyltransferase 1 pseudogene 1	1.34685
AC016831.5	novel transcript	1.34628
AL390726.5	STRA6-like (Stra6l) pseudogene	1.346
AL513475.1	5'-nucleotidase domain containing 1 (NT5DC1) pseudogene	1.34589
RNU5B-1	RNA, U5B small nuclear 1	1.34581
AF127577.1	novel transcript	1.34573
AL391832.2	novel transcript	1.34565
TNF-α	tumor necrosis factor	1.34545
RNU2-28P	RNA, U2 small nuclear 28, pseudogene	1.34532
ANKRD10-IT1	ANKRD10 intronic transcript 1	1.34528
AL513523.1	adipose differentiation-related protein (ADFP) pseudogene	1.34522
AC026202.2	novel transcript, antisense to ARL8B	1.34508
LIMD1	LIM domains containing 1	1.3444
MIR6087	microRNA 6087	1.34416
AC068491.2	novel transcript	1.34396
MIR5187	microRNA 5187	1.34383
AC079316.2	TEC	1.34372
AC013286.1	novel transcript, antisense to C10orf11	1.34354
MS4A14	membrane spanning 4-domains A14	1.3435
DLEU2	deleted in lymphocytic leukemia 2	1.34332
EIF4EBP3	eukaryotic translation initiation factor 4E binding protein 3	1.3432
SNORD3C	small nucleolar RNA, C/D box 3C	1.34309
LST1	leukocyte specific transcript 1	1.34299
AL589935.1	novel transcript, antisense OGFRL1	1.34279
MT-ND4L	mitochondrially encoded NADH:ubiquinone oxidoreductase core subunit 4L	1.34278
AC144521.1	novel transcript, sense intronic to SATB1	1.34265
AC006547.3	novel transcript, antisense to C22orf25	1.34265
AC037198.3	sense intronic ncRNA	1.3425
HERPUD1	homocysteine inducible ER protein with ubiquitin like domain 1	1.34217
NAMPTP1	nicotinamide phosphoribosyltransferase pseudogene 1	1.34203
CXCL8	C-X-C motif chemokine ligand 8	1.34183
SPAG5	sperm associated antigen 5	1.34163
AC098484.1	novel transcript	1.34163
RPS15AP10	ribosomal protein S15a pseudogene 10	1.3415
AC016629.1	interleukin 9 receptor (IL9R) pseudogene	1.34147
MBNL1	muscleblind like splicing regulator 1	1.34131
SNORA28	small nucleolar RNA, H/ACA box 28	1.3413
BACH1-IT3	BACH1 intronic transcript 3	1.34125
AC134669.2		1.34099
MT-ND5	mitochondrially encoded NADH:ubiquinone oxidoreductase core subunit 5	1.34094
AL035411.1	adenylate kinase 2 (AK2) pseudogene	1.34058
HINT3	histidine triad nucleotide binding protein 3	1.34045
CBX5P1	chromobox 5 pseudogene 1	1.34039
ATP8B4	ATPase phospholipid transporting 8B4 (putative)	1.34034
AL662884.1	novel transcript	1.34026
EEF1DP3	eukaryotic translation elongation factor 1 delta pseudogene 3	1.33977
AP000943.4		1.33949
AL390208.1	novel transcript, antisense to SESN1	1.33922
AC015871.3	ribonucleotide reductase M2 (RRM2) pseudogene	1.33914
AC007728.3	novel transcript	1.33898
MTMR11	myotubularin related protein 11	1.33867
CDK19	cyclin dependent kinase 19	1.33841
AC068722.2	novel transcript	1.33823
AC087821.2	mitochondrially encoded cytochrome b (MT-CYB) pseudogene	1.33818
AC097534.1	novel transcript	1.3381
OGFRL1	opioid growth factor receptor like 1	1.33809
AL133243.2	novel transcript, sense intronic to BIRC6	1.33802
AL050343.1	Small nucleolar RNA SNORA26	1.33801
KDM3A	lysine demethylase 3A	1.33768
RPS16P5	ribosomal protein S16 pseudogene 5	1.33742
SPTLC1P1	serine palmitoyltransferase long chain base subunit 1 pseudogene 1	1.33706
AC008937.2	novel transcript	1.33702
LRRC37A2	leucine rich repeat containing 37 member A2	1.3369
AC084876.1	novel transcript, antisense to GIT2	1.33643
Z83843.1	novel transcript, sense intronic FTX	1.33606
AP000763.3	novel transcript	1.33588
AP003392.2	potassium channel tetramerisation domain containing 6 (KCTD6) pseudogene	1.33585
GCLM	glutamate-cysteine ligase modifier subunit	1.33583
HMGN2P3	high mobility group nucleosomal binding domain 2 pseudogene 3	1.33572
AC127496.6	novel transcript, antisense to CHMP6	1.33565
MYB	MYB proto-oncogene, transcription factor	1.33563
AC010226.1	novel transcript	1.33562
AC138393.1	septin 7 (SEPT7) pseudogene	1.33557
LRRC37A3	leucine rich repeat containing 37 member A3	1.33542
S100A10	S100 calcium binding protein A10	1.33535
AC008074.1	novel pseudogene	1.33523
BTBD7	BTB domain containing 7	1.33507
ETFRF1	electron transfer flavoprotein regulatory factor 1	1.33503
MT-ND2	mitochondrially encoded NADH:ubiquinone oxidoreductase core subunit 2	1.33491
SNORD3B-2	small nucleolar RNA, C/D box 3B-2	1.33458
CNOT8	CCR4-NOT transcription complex subunit 8	1.33457
SNORA58B	small nucleolar RNA, H/ACA box 58B	1.33447
MIR130B	microRNA 130b	1.33439
MIR6890	microRNA 6890	1.33407
AC018529.2	novel transcript, antisense to MBP	1.33339
BACH1-AS1	BACH1 antisense RNA 1	1.33327
AC103810.2	novel transcript, antisense to LRRC37A3	1.33308
ZNF655	zinc finger protein 655	1.33284
PLEK	pleckstrin	1.33264
SERINC4	serine incorporator 4	1.33256
AL353807.4	ATP synthase, H+ transporting, mitochondrial Fo complex, subunit F2 (ATP5J2) pseudogene	1.33182
PIK3CG	phosphatidylinositol-4,5-bisphosphate 3-kinase catalytic subunit gamma	1.33179
SNORA38	small nucleolar RNA, H/ACA box 38	1.33163
SNORD3D	small nucleolar RNA, C/D box 3D	1.33142
AC108688.1	DnaJ (Hsp40) homolog, subfamily B, member 6 (DNAJB6) pseudogene	1.33116
P4HA1	prolyl 4-hydroxylase subunit alpha 1	1.33116
AL663070.1	ribosomal protein S2 (RPS2) pseudogene	1.33076
EVI2B	ecotropic viral integration site 2B	1.33072
PHLPP1	PH domain and leucine rich repeat protein phosphatase 1	1.33059
MAML2	mastermind like transcriptional coactivator 2	1.33026
PRKAB2	protein kinase AMP-activated non-catalytic subunit beta 2	1.32966
ST3GAL1	ST3 beta-galactoside alpha-2,3-sialyltransferase 1	1.3296
AP001273.1	novel transcript	1.32937
RRM1-AS1	RRM1 antisense RNA 1	1.32933
AC007952.4	novel transcript	1.3293
AC114546.3	TEC	1.32926
RNA5SP195	RNA, 5S ribosomal pseudogene 195	1.32921
CD80	CD80 molecule	1.32883
GEN1	GEN1 Holliday junction 5' flap endonuclease	1.32875
RNF145	ring finger protein 145	1.32872
AC007679.2	ribosomal protein L27 (RPL27) pseudogene	1.32839
HIPK1	homeodomain interacting protein kinase 1	1.32824
ERBIN	erbb2 interacting protein	1.32818
ABHD16B	abhydrolase domain containing 16B	1.3279
SEC62	SEC62 homolog, preprotein translocation factor	1.32775
AC020931.1	novel transcript, antisense to C19orf66	1.32694
SRGN	serglycin	1.32689
C8orf44	lncRNA	1.32672
CDKN2AIP	CDKN2A interacting protein	1.32639
AC008781.1	novel transcript	1.32597
AC131009.3	novel transcript, sense intronic to PUS1	1.32596
PLAC8	placenta associated 8	1.32574
AL080317.3		1.32533
RNU6-9	RNA, U6 small nuclear 9	1.32508
AP1S2	adaptor related protein complex 1 subunit sigma 2	1.32503
BIRC6-AS1	BIRC6 antisense RNA 1	1.32501
RPS3AP5	ribosomal protein S3A pseudogene 5	1.32495
ASPM	abnormal spindle microtubule assembly	1.32473
MBNL1-AS1	MBNL1 antisense RNA 1	1.32441
AC116913.1	novel transcript, antisense to MAP2K1	1.32439
JMJD1C	jumonji domain containing 1C	1.32431
AC079328.3		1.32427
AL049869.3	novel transcript, antisense to HSPA2	1.3242
BNIP3	BCL2 interacting protein 3	1.32419
PRKAA1	protein kinase AMP-activated catalytic subunit alpha 1	1.32417
AF230666.1	novel transcript, antisense to PHF20L1	1.32377
FLI1	Fli-1 proto-oncogene, ETS transcription factor	1.32375
TNFAIP6	TNF alpha induced protein 6	1.32373
RN7SKP80	RN7SK pseudogene 80	1.32366
AC023509.2	novel transcript, antisense to ATF7	1.32352
FAM95C	family with sequence similarity 95 member C	1.3235
AC010245.1	novel transcript	1.32346
LYN	LYN proto-oncogene, Src family tyrosine kinase	1.32338
AVL9	AVL9 cell migration associated	1.3233
AL161725.1	novel transcript	1.32304
AL592429.1	DnaJ (Hsp40) homolog, subfamily C, member 7 (DNAJC7) pseudogene	1.32284
TOP2A	DNA topoisomerase II alpha	1.3227
LINC00622	long intergenic non-protein coding RNA 622	1.32267
SASH1	SAM and SH3 domain containing 1	1.32195
ZC3H12C	zinc finger CCCH-type containing 12C	1.32181
AL158832.1	novel transcript	1.32175
DHFRP1	dihydrofolate reductase pseudogene 1	1.3217
AC026401.3	novel transcript	1.32167
AC092683.1	novel transcript	1.32143
MIR1291	microRNA 1291	1.32131
TIMMDC1	translocase of inner mitochondrial membrane domain containing 1	1.32101
FBXO11	F-box protein 11	1.3207
ZBTB1	zinc finger and BTB domain containing 1	1.32043
ZMYM4-AS1	ZMYM4 antisense RNA 1	1.32042
AC010336.4	novel transcript, antisense to MAP2K7	1.32019
AC092747.4	novel transcript	1.32016
ZNF736	zinc finger protein 736	1.32012
MIR21	microRNA 21	1.3201
AC027373.1	novel transcript, overlapping YWHAZ	1.31989
SNORD116-13	small nucleolar RNA, C/D box 116-13	1.31974
COX7B	cytochrome c oxidase subunit 7B	1.31962
MEFV	MEFV innate immuity regulator, pyrin	1.31953
SNORD14B	small nucleolar RNA, C/D box 14B	1.31946
AC007383.3	novel transcript	1.31906
TNFAIP8	TNF alpha induced protein 8	1.31887
AL603839.2	novel transcript	1.31885
AL118506.1	novel transcript, antisense to ABHD16B	1.31883
AC009511.1	novel transcript	1.31871
SNORA67	small nucleolar RNA, H/ACA box 67	1.31867
MCEMP1	mast cell expressed membrane protein 1	1.31794
PHC3	polyhomeotic homolog 3	1.31776
FGFR1OP2	FGFR1 oncogene partner 2	1.31746
UBE2K	ubiquitin conjugating enzyme E2 K	1.31723
AC096772.1	novel transcript	1.31714
SNORA54	small nucleolar RNA, H/ACA box 54	1.3169
AC087260.1	novel transcript, antisense to SOX5	1.31686
HIPK3	homeodomain interacting protein kinase 3	1.31631
FAM105A	OTU deubiquitinase with linear linkage specificity like	1.3162
AL604028.2	ribosomal protein L7a (RPL7A) pseudogene	1.3162
AC026347.1	novel transcript	1.3161
OMG	oligodendrocyte myelin glycoprotein	1.31594
DOCK8	dedicator of cytokinesis 8	1.31542
TRIM13	tripartite motif containing 13	1.3153
LINC01410	long intergenic non-protein coding RNA 1410	1.31518
EIF1B	eukaryotic translation initiation factor 1B	1.3151
KYNU	kynureninase	1.31509
TLR8	toll like receptor 8	1.31432
TNFSF13B	TNF superfamily member 13b	1.31426
SNORA71D	small nucleolar RNA, H/ACA box 71D	1.31407
AL390726.3	novel transcript	1.31391
AL132989.1	novel transcript, sense overlapping PSMA3	1.31378
UBR5	ubiquitin protein ligase E3 component n-recognin 5	1.31372
AC104051.1	novel transcript	1.31371
AC025569.1	novel transcript, antisense to PTPRB	1.31365
MT-TM	mitochondrially encoded tRNA-Met (AUA/G)	1.31359
AC005332.9	novel transcript	1.31356
AC012073.1	novel transcript, antisense to ADCY3	1.31343
SCARNA8	small Cajal body-specific RNA 8	1.31328
AC021078.1	novel transcript	1.31325
TRIM38	tripartite motif containing 38	1.31313
DDX10P1	DEAD-box helicase 10 pseudogene 1	1.31305
AC091564.6	novel transcript	1.31276
AC106760.1	novel pseudogene	1.31271
MTND2P28	MT-ND2 pseudogene 28	1.31259
BLOC1S4	biogenesis of lysosomal organelles complex 1 subunit 4	1.31257
KCTD20	potassium channel tetramerization domain containing 20	1.31257
UBE2W	ubiquitin conjugating enzyme E2 W	1.31256
ARL8B	ADP ribosylation factor like GTPase 8B	1.31251
AC135457.1	novel transcript, antisense to PAIP2	1.31248
DPYD-AS1	DPYD antisense RNA 1	1.3123
TAGAP	T cell activation RhoGTPase activating protein	1.31222
PIK3AP1	phosphoinositide-3-kinase adaptor protein 1	1.31222
ZNF292	zinc finger protein 292	1.31161
SYK	spleen associated tyrosine kinase	1.31143
MT-TH	mitochondrially encoded tRNA-His (CAU/C)	1.31123
KRCC1	lysine rich coiled-coil 1	1.31117
AC011944.2	tec	1.31116
FAM60A	SIN3-HDAC complex associated factor	1.31033
RNF141	ring finger protein 141	1.31016
FAM111A	family with sequence similarity 111 member A	1.30979
MIR5193	microRNA 5193	1.30969
LINC02256	long intergenic non-protein coding RNA 2256	1.30952
AC125603.2	novel transcript	1.30947
FRY	FRY microtubule binding protein	1.30892
DMTF1	cyclin D binding myb like transcription factor 1	1.30872
MAP3K1	mitogen-activated protein kinase kinase kinase 1	1.30872
AC012358.3	novel transcript, antisense to CCDC88A	1.30871
BCYRN1	brain cytoplasmic RNA 1	1.3087
AC008770.3	novel transcript, sense overlapping with ZNF700	1.30833
STAG3L2	stromal antigen 3-like 2 (pseudogene)	1.30827
PHBP12	prohibitin pseudogene 12	1.30812
AF131215.1	ribosomal protein L17 (RPL17) pseudogene	1.30802
RN7SL801P	RNA, 7SL, cytoplasmic 801, pseudogene	1.30795
SH3BP5-AS1	SH3BP5 antisense RNA 1	1.30769
AL020996.3	novel transcript, antisense to MTFR1L	1.30753
EFNA5	ephrin A5	1.30738
ARF4	ADP ribosylation factor 4	1.30736
AC090796.1	novel transcript	1.30735
AL390726.2	novel transcript	1.30722
COPB1	coatomer protein complex subunit beta 1	1.30714
TMX2P1	thioredoxin related transmembrane protein 2 pseudogene 1	1.30709
GSAP	gamma-secretase activating protein	1.30708
TOR1AIP2	torsin 1A interacting protein 2	1.30699
LIMD1-AS1	LIMD1 antisense RNA 1	1.30697
AC016746.1	novel transcript, antisense to SATB homeobox 2	1.30679
AC025048.6	adaptor-related protein complex 1, sigma 2 subunit (AP1S2) pseudogene	1.30657
AC055876.1	taspase, threonine aspartase, 1 (TASP1) pseudogene	1.30654
MKRN5P	makorin ring finger protein 5, pseudogene	1.30652
RN7SL558P	RNA, 7SL, cytoplasmic 558, pseudogene	1.30636
PIM2	Pim-2 proto-oncogene, serine/threonine kinase	1.30635
NDRG1	N-myc downstream regulated 1	1.3063
AC083798.2	novel transcript, antisense to KPNA1	1.30629
MRPL52	mitochondrial ribosomal protein L52	1.30598
CREB1	cAMP responsive element binding protein 1	1.30587
TMEM39A	transmembrane protein 39A	1.3058
FOXD1-AS1	FOXD1 antisense RNA 1	1.30569
AC091057.3	novel transcript	1.30559
TGFBR1	transforming growth factor beta receptor 1	1.30554
CCNC	cyclin C	1.30553
AC073655.2	novel transcript, antisense to PLXNC1	1.30552
AC108449.2	novel transcript, sense intronic to HMBOX1	1.30529
NSF	N-ethylmaleimide sensitive factor, vesicle fusing ATPase	1.30517
KLHL42	kelch like family member 42	1.30508
RPS26P3	ribosomal protein S26 pseudogene 3	1.30504
SIKE1	suppressor of IKBKE 1	1.30489
AL139317.3	novel transcript, antisense to GNPNAT1	1.3047
ZNF700	zinc finger protein 700	1.30466
AP001767.4	TEC	1.30465
MIR1254-1	microRNA 1254-1	1.30455
ARHGAP11B	Rho GTPase activating protein 11B	1.30453
SNORD49B	small nucleolar RNA, C/D box 49B	1.30451
MIR30C1	microRNA 30c-1	1.3042
IGFBP4	insulin like growth factor binding protein 4	1.30413
AC004980.1	pseudogene similar to part of postmeiotic segregation increased 2-like 3 PMS2L3	1.30395
RASA1	RAS p21 protein activator 1	1.30388
CAMK2D	calcium/calmodulin dependent protein kinase II delta	1.30366
AC073610.2	novel protein	1.3036
SAP30	Sin3A associated protein 30	1.30356
CDK6	cyclin dependent kinase 6	1.30341
CCL4	C-C motif chemokine ligand 4	1.30333
ZFP69B	ZFP69 zinc finger protein B	1.30324
CPM	carboxypeptidase M	1.30323
AC066613.2	novel transcript, antisense to DMXL2	1.30312
KMT2C	lysine methyltransferase 2C	1.30305
CCDC144NL	coiled-coil domain containing 144 family, N-terminal like	1.30304
TAB2	stabilin 2	1.30301
CDH12P1	cadherin 12 pseudogene 1	1.30267
PDCD6IPP2	PDCD6IP pseudogene 2	1.30262
NSD3	nuclear receptor binding SET domain protein 3	1.30261
SGTB	small glutamine rich tetratricopeptide repeat containing beta	1.30256
TMEM165	transmembrane protein 165	1.30252
Z97652.1	novel transcript, antisense to CRAMP1L	1.30235
SETD5	SET domain containing 5	1.30224
AC015849.3	novel transcript, antisense TAF15	1.3022
MIR23A	microRNA 23a	1.30212
U3	Small nucleolar RNA U3	1.30212
AC009283.1	novel transcript	1.30192
ZNF280D	zinc finger protein 280D	1.30174
ARHGAP9	Rho GTPase activating protein 9	1.30171
SEC22B	SEC22 homolog B, vesicle trafficking protein (gene/pseudogene)	1.30166
PICALM	phosphatidylinositol binding clathrin assembly protein	1.30151
IKZF1	IKAROS family zinc finger 1	1.30141
AL445183.3	pseudogene similar to part of related RAS viral (r-ras) oncogene homolog 2 (RRAS2)	1.30132
CBWD2	COBW domain containing 2	1.30128
AC022973.2	ribosomal protein L15 (RPL15) pseudogene	1.30113
C1orf56	chromosome 1 open reading frame 56	1.30111
RNA5-8SN1	RNA, 5.8S ribosomal N1	1.30102
AC108863.1	LncRNA	1.30094
COX20	cytochrome c oxidase assembly factor COX20	1.30083
RAP1B	RAP1B, member of RAS oncogene family	1.30074
THAP9-AS1	THAP9 antisense RNA 1	1.30068
MFSD2A	major facilitator superfamily domain containing 2A	1.30067
SNORD83A	small nucleolar RNA, C/D box 83A	1.30064
YEATS2	YEATS domain containing 2	1.30064
PECAM1	platelet and endothelial cell adhesion molecule 1	1.30044
RNF144B	ring finger protein 144B	1.29989
AL157838.1	novel transcript, antisense to ZNF217	1.2998
SCMH1	Scm polycomb group protein homolog 1	1.29969
RNU7-4P	RNA, U7 small nuclear 4 pseudogene	1.29958
RNU6-1237P	RNA, U6 small nuclear 1237, pseudogene	1.29921
TAF9	TATA-box binding protein associated factor 9	1.29919
GNG5	G protein subunit gamma 5	1.29895
MT-TR	mitochondrially encoded tRNA-Arg (CGN)	1.29884
RPS3AP38	ribosomal protein S3a pseudogene 38	1.29882
AC245100.4	phosphodiesterase 4D interacting protein (PDE4DIP) pseudogene	1.2987
RNY1P13	RNY1 pseudogene 13	1.29866
TSC22D2	TSC22 domain family member 2	1.29859
AC066613.1	novel transcript, antisense to DMXL2	1.29842
AC011939.1	DnaJ (Hsp40) homolog, subfamily B, member 14 pseudogene	1.29804
MIR6764	microRNA 6764	1.29774
AC114760.2	novel transcript, antisense to STK17B	1.29719
AL138759.1	novel transcript	1.29719
AL606760.2	novel transcript, antisense to CPT2	1.29713
YWHAZP3	tyrosine 3-monooxygenase/tryptophan 5-monooxygenase activation protein zeta pseudogene 3	1.29705
AC020900.1	novel transcript	1.29672
GLIPR1	GLI pathogenesis related 1	1.29667
AC012513.3	TEC	1.29663
DOK1	docking protein 1	1.29646
ATG7	autophagy related 7	1.29643
FAM49B	family with sequence similarity 49 member B	1.2964
SMC4	proteasome 26S subunit, ATPase 4	1.29636
STAG3L3	stromal antigen 3-like 3 (pseudogene)	1.29635
FCF1P5	FCF1 pseudogene 5	1.29635
LPAR6	lysophosphatidic acid receptor 6	1.29622
AL390728.2	peroxisomal biogenesis factor 5 (PEX5) pseudogene	1.2962
AGPAT4-IT1	AGPAT4 Intronic Transcript 1 (Non-Protein Coding)	1.29612
AC069208.1	Long-non coding RNA	1.29607
LGALS8	galectin 8	1.29595
PPP1R12A	protein phosphatase 1 regulatory subunit 12A	1.29589
ST3GAL3	ST3 beta-galactoside alpha-2,3-sialyltransferase 3	1.29582
PRR4	proline rich 4	1.29571
OIP5-AS1	OIP5 antisense RNA 1	1.29567
MIR6731	microRNA 6731	1.29563
SNORA32	small nucleolar RNA, H/ACA box 32	1.29553
TMED7	transmembrane p24 trafficking protein 7	1.29551
AC217777.1	lincRNA	1.29547
AL117339.4	novel transcript	1.29545
LMAN1	lectin, mannose binding 1	1.2954
Z99129.4	TEC	1.29529
MAPK1IP1L	mitogen-activated protein kinase 1 interacting protein 1 like	1.29522
IFNAR2	interferon alpha and beta receptor subunit 2	1.2952
ZNF217	zinc finger protein 217	1.29512
mascRNA-menRNA	non-coding RNA	1.29507
RPL3P4	ribosomal protein L3 pseudogene 4	1.29463
FAR1	fatty acyl-CoA reductase 1	1.29457
WDR26	WD repeat domain 26	1.29456
RLIM	ring finger protein, LIM domain interacting	1.29448
LRRC58	leucine rich repeat containing 58	1.2943
LINC00278	long intergenic non-protein coding RNA 278	1.29416
LBR	lamin B receptor	1.29413
GALNT4	beta-1,4-N-acetyl-galactosaminyltransferase 4	1.294
AC000123.3	TEC	1.29391
EYA3	EYA transcriptional coactivator and phosphatase 3	1.29373
MARCH7	membrane associated ring-CH-type finger 7	1.29355
AC099850.2	novel protein	1.29341
ANKZF1	ankyrin repeat and zinc finger peptidyl tRNA hydrolase 1	1.29325
FAM92A	family with sequence similarity 92 member A	1.29306
AC090948.2	novel transcript, antisense to RFTN1	1.29305
AL049840.3	novel transcript, antisense to KLC1	1.29297
NEMP1	nuclear envelope integral membrane protein 1	1.2927
MCOLN3	mucolipin 3	1.29265
FEM1C	fem-1 homolog C	1.29256
TANK	TRAF family member associated NFKB activator	1.2919
UBE2E1	ubiquitin conjugating enzyme E2 E1	1.2919
H2AFV	H2A histone family member V	1.29181
AC017083.4	novel pseudogene	1.2918
EXOSC9	exosome component 9	1.29179
SMAP2	small ArfGAP2	1.29163
FTX	FTX transcript, XIST regulator	1.29147
CBWD1	COBW domain containing 1	1.29139
AC135983.2	WAS protein homolog associated with actin, golgi membranes and microtubules (WHAMM) pseudogene	1.29134
AC068587.6	RNA binding protein, fox-1 homolog (C. elegans) 1 (RBFOX1) pseudogene	1.29107
AC073569.1	novel transcript, antisense to PPP1R12A	1.29106
PARP8	poly(ADP-ribose) polymerase family member 8	1.29098
PAN3	poly(A) specific ribonuclease subunit PAN3	1.29094
EDEM3	ER degradation enhancing alpha-mannosidase like protein 3	1.29089
EXOC8	exocyst complex component 8	1.29077
AP003354.2		1.29065
PLGLB1	plasminogen like B1	1.29054
RPE	ribulose-5-phosphate-3-epimerase	1.29034
SNORA74D	small nucleolar RNA, H/ACA box 74D	1.29028
CEP170	centrosomal protein 170	1.29022
GNAQ	G protein subunit alpha q	1.29019
RGPD1	RANBP2 like and GRIP domain containing 1	1.29001
AZI2	5-azacytidine induced 2	1.28978
UBE2R2	ubiquitin conjugating enzyme E2 R2	1.28966
AC092427.1	ribosomal protein L21 (RPL21) pseudogene	1.28935
MIER1	MIER1 transcriptional regulator	1.28902
ZNF789	zinc finger protein 789	1.28883
PRAL	p53 regulation associated lncRNA	1.2888
TEX30	testis expressed 30	1.28876
RPS2P36	ribosomal protein S2 pseudogene 36	1.28857
RAB7B	RAB7B, member RAS oncogene family	1.28848
SRGAP2D	SLIT-ROBO Rho GTPase activating protein 2D (pseudogene)	1.28843
FGL2	fibrinogen like 2	1.28838
TMF1	TATA element modulatory factor 1	1.28803
AC241585.2	TEC	1.28792
LYST-AS1	LYST antisense RNA 1	1.28787
AC011472.3	novel transcript, sense intronic to TSPAN16	1.28756
RPL23AP17	ribosomal protein L23a pseudogene 17	1.28752
RNA5-8SN5	RNA, 5.8S ribosomal N5	1.28736
AL136980.1	novel transcript	1.28719
AC103810.3	Rho GTPase-activating protein 27-like protein pseudogene	1.28692
ZNF189	zinc finger protein 189	1.28668
BAIAP2-AS1	Long-non coding RNA	1.28654
AL136038.2	novel transcript	1.28654
SMARCE1	SWI/SNF related, matrix associated, actin dependent regulator of chromatin, subfamily e, member 1	1.28647
NCOA7	nuclear receptor coactivator 7	1.28644
MOB1A	MOB kinase activator 1A	1.28636
FOXN2	forkhead box N2	1.28629
GRB2	growth factor receptor bound protein 2	1.28628
AC021092.1	novel transcript, antisense to ZNF225 and ZNF224	1.28626
ZNF37A	zinc finger protein 37A	1.28586
AC084337.2	novel transcript	1.28581
SLC25A24	solute carrier family 25 member 24	1.28564
NUPL2	nucleoporin 42	1.28564
SCARNA4	small Cajal body-specific RNA 4	1.28563
POC1B-GALNT4	POC1B-GALNT4 readthrough	1.28547
NONOP2	non-POU domain containing, octamer-binding pseudogene 2	1.28537
HNMT	histamine N-methyltransferase	1.28523
TUG1	taurine up-regulated 1	1.28521
SNORA7B	small nucleolar RNA, H/ACA box 7B	1.28477
SPEN	spen family transcriptional repressor	1.28461
ETNK1	ethanolamine kinase 1	1.28459
TMEM30A	transmembrane protein 30A	1.28403
NFE2L2	nuclear factor, erythroid 2 like 2	1.28387
WSB1	WD repeat and SOCS box containing 1	1.28382
PPCS	phosphopantothenoylcysteine synthetase	1.28369
TMEM173	transmembrane protein 173	1.28363
SNORD6	small nucleolar RNA, C/D box 6	1.28362
TAOK1	TAO kinase 1	1.28361
VPS37A	VPS37A subunit of ESCRT-I	1.2836
TMEM168	transmembrane protein 168	1.28329
ZRANB2-AS1	ZRANB2 antisense RNA 1	1.2831
UHMK1	U2AF homology motif kinase 1	1.28278
AC124312.3	novel transcript, SNORD host	1.28242
UBAC2	UBA domain containing 2	1.28241
PAG1	phosphoprotein membrane anchor with glycosphingolipid microdomains 1	1.28239
U91328.3	novel transcript	1.28232
CD44-AS1	CD44 antisense RNA 1	1.28221
AL390726.4	cytochrome P450, family 4, subfamily F family pseudogene	1.28221
THAP5P1	THAP domain containing 5 pseudogene 1	1.28206
CCNA2	cyclin A2	1.28196
RNA5-8SN4	RNA, 5.8S ribosomal N4	1.28182
ZFAND3	zinc finger AN1-type containing 3	1.28181
KRR1	KRR1 small subunit processome component homolog	1.28168
PHLDA1	pleckstrin homology like domain family A member 1	1.28151
PHF10	PHD finger protein 10	1.28142
NCBP2-AS2	NCBP2 antisense 2 (head to head)	1.28133
FKBP5	FKBP prolyl isomerase 5	1.28132
PDE7A	phosphodiesterase 7A	1.28095
RGS2	regulator of G protein signaling 2	1.28093
AC073896.2	novel transcript, antisense to CNPY2 and CS	1.28083
KCNQ3	potassium voltage-gated channel subfamily Q member 3	1.28066
CEP350	centrosomal protein 350	1.2805
TMEM131L	transmembrane 131 like	1.28021
ZBTB33	zinc finger and BTB domain containing 33	1.27998
PNRC1	proline rich nuclear receptor coactivator 1	1.27995
PLEKHG2	pleckstrin homology and RhoGEF domain containing G2	1.27994
LINC00094	BRD3 opposite strand	1.27948
AC004542.2	novel transcript	1.27937
AL359921.1	novel transcript	1.27926
AC005154.1	pseudogene similar to part of transient receptor potential cation channel, subfamily C, member 6 TRPC6	1.27926
BIRC6	baculoviral IAP repeat containing 6	1.27922
ANLN	anillin actin binding protein	1.27921
SNORA1B	small nucleolar RNA, H/ACA box 1B	1.27918
CCDC107	coiled-coil domain containing 107	1.27906
OAZ2	ornithine decarboxylase antizyme 2	1.279
MED13L	mediator complex subunit 13L	1.27888
RGPD2	RANBP2 like and GRIP domain containing 2	1.27877
LYPLAL1	lysophospholipase like 1	1.2787
WAC	WW domain containing adaptor with coiled-coil	1.27838
USP3	ubiquitin specific peptidase 3	1.27834
PTBP3	polypyrimidine tract binding protein 3	1.27796
AC239800.3	NHP2 non-histone chromosome protein 2-like 1 (S. cerevisiae) (NHP2L1) pseudogene	1.27793
THBD	thrombomodulin	1.27784
METTL21A	methyltransferase like 21A	1.27778
AC004223.3	RAD51L3-RFFL readthrough	1.27768
MIR3142HG	MIR3142 host gene	1.27739
AC089999.2	novel transcript, sense intronic to TPCN1	1.27734
AC008659.1	novel transcript	1.27734
PPP2R2A	protein phosphatase 2 regulatory subunit Balpha	1.27731
SLC11A2	solute carrier family 11 member 2	1.27719
RPS15AP29	ribosomal protein S15a pseudogene 29	1.27718
RC3H1	ring finger and CCCH-type domains 1	1.27717
AC009133.4	novel transcript, antisense to KIF22	1.27693
ELF1	E74 like ETS transcription factor 1	1.27693
FNDC3B	fibronectin type III domain containing 3B	1.27686
OTUD1	OTU deubiquitinase 1	1.27661
AC092301.1	novel transcript, antisense to SYMPK	1.27656
TLR2	toll like receptor 2	1.27646
ZFP36	ZFP36 ring finger protein	1.27628
RNF19A	ring finger protein 19A, RBR E3 ubiquitin protein ligase	1.27626
PAPD4	terminal nucleotidyltransferase 2	1.27607
ZMYM2	zinc finger MYM-type containing 2	1.27599
LCP1	Charcot-Leyden crystal protein pseudogene 1	1.2757
MIR7703	microRNA 7703	1.27569
TNPO1	transportin 1	1.27566
CNOT7	CCR4-NOT transcription complex subunit 7	1.27566
RAB7A	RAB7A, member RAS oncogene family	1.27548
MORF4L1P3	mortality factor 4 like 1 pseudogene 3	1.27539
RBBP4	RB binding protein 4, chromatin remodeling factor	1.27524
RNA5SP244	RNA, 5S ribosomal pseudogene 244	1.27523
AC118555.1	novel transcript, antisense to SMYD3	1.2751
EDEM1	ER degradation enhancing alpha-mannosidase like protein 1	1.27493
TTC14	tetratricopeptide repeat domain 14	1.27455
CDH12P2	cadherin 12 pseudogene 2	1.27455
AL355336.1	novel transcript	1.27446
AL354989.1	novel transcript	1.27438
VN1R83P	vomeronasal 1 receptor 83 pseudogene	1.27416
AL049840.2	novel transcript, antisense to KLC1	1.27408
MIR3187	microRNA 3187	1.27387
KIFC1	kinesin family member C1	1.27369
MED13	mediator complex subunit 13	1.27368
AC009951.2	Pseudogene	1.27351
DMAP1	DNA methyltransferase 1 associated protein 1	1.27339
SLAMF7	SLAM family member 7	1.27338
AC253536.3	novel transcript	1.27331
AC018690.1	novel transcript	1.27308
EMB	embigin	1.27275
SRGAP2B	SLIT-ROBO Rho GTPase activating protein 2B	1.27269
PTBP2	polypyrimidine tract binding protein 2	1.27265
AC115989.1	novel transcript, antisense to AL3A2	1.27261
MYO1G	myosin IG	1.27256
UNC50	unc-50 inner nuclear membrane RNA binding protein	1.27253
B4GALT5	beta-1,4-galactosyltransferase 5	1.27242
AP002907.1	novel transcript, antisense to UBR5	1.2724
MYL12B	myosin light chain 12B	1.27233
ZFP69	ZFP69 zinc finger protein	1.27229
AP001157.1		1.27212
RPL18P10	ribosomal protein L18 pseudogene 10	1.27197
SLC25A32	solute carrier family 25 member 32	1.27184
MIR555	microRNA 555	1.27184
AP001318.3	Fc fragment of IgG, low affinity IIa, receptor (CD32) (FCGR2A) pseudogene	1.27175
DMXL2	Dmx like 2	1.27164
FAM205C	family with sequence similarity 205 member C	1.27157
AC008993.1	TEC	1.27149
MTMR14	myotubularin related protein 14	1.27145
PTK2B	protein tyrosine kinase 2 beta	1.27138
AC020659.2	novel transcript	1.27132
AF250324.1	novel transcript	1.27131
LRMDA	leucine rich melanocyte differentiation associated	1.27095
CFLAR	CASP8 and FADD like apoptosis regulator	1.27084
SLC25A51	solute carrier family 25 member 51	1.27081
ATP5C1	ATP synthase F1 subunit gamma	1.27054
ETS2	ETS proto-oncogene 2, transcription factor	1.27043
SNORD10	small nucleolar RNA, C/D box 10	1.27029
AP000873.4	novel transcript, sense overlapping PCF11	1.27005
NPIPB13	nuclear pore complex interacting protein family, member B13	1.26979
WASHC4	WASH complex subunit 4	1.26966
ZNF521	zinc finger protein 521	1.26955
AL591895.1	novel transcript	1.26935
GTF3A	general transcription factor IIIA	1.26927
LINC00477	long intergenic non-protein coding RNA 477	1.26904
SDCBP	syndecan binding protein	1.26903
BAZ1A	bromodomain adjacent to zinc finger domain 1A	1.26901
RNU6-892P	RNA, U6 small nuclear 892, pseudogene	1.26888
SRGAP2C	SLIT-ROBO Rho GTPase activating protein 2C	1.26876
C17orf62	cytochrome b-245 chaperone 1	1.26865
GLS	glutaminase	1.26864
AC012379.1	novel transcript, antisense to CEP152	1.26862
MR1	myotubularin related protein 1	1.26857
AMD1	adenosylmethionine decarboxylase 1	1.26841
MIR155	microRNA 155	1.26825
SLC38A1	solute carrier family 38 member 1	1.26817
PTPN12	protein tyrosine phosphatase non-receptor type 12	1.26814
LRRC37A4P	leucine rich repeat containing 37 member A4, pseudogene	1.26809
S100A9	S100 calcium binding protein A9	1.26806
RPS26P47	ribosomal protein S26 pseudogene 47	1.26806
WEE1	WEE1 G2 checkpoint kinase	1.26806
LINC02008	long intergenic non-protein coding RNA 2008	1.26792
MIR4742	microRNA 4742	1.26775
RNU12	RNA, U12 small nuclear	1.26754
MDM4	MDM4 regulator of p53	1.26736
DHFR	dihydrofolate reductase	1.26731
CXCL1	C-X-C motif chemokine ligand 1	1.26728
USP3-AS1	USP3 antisense RNA 1	1.26722
SLC7A11	solute carrier family 7 member 11	1.26708
ACAP2-IT1	ACAP2 intronic transcript 1	1.26706
AL049780.2	novel transcript, antisense to NEK9 and TMED10	1.26706
KIAA1551	retroelement silencing factor 1	1.26704
ANP32E	acidic nuclear phosphoprotein 32 family member E	1.267
SAMD1	sterile alpha motif domain containing 1	1.26694
AC019205.3	ribosomal protein L39 pseudogene 3	1.2669
ACTR2	phosphatase and actin regulator 2	1.26688
KPNA2P3	karyopherin subunit alpha 2 pseudogene 3	1.26684
INTS6	integrator complex subunit 6	1.26681
OLIG2	oligodendrocyte transcription factor 2	1.26666
PLGLB2	plasminogen like B2	1.26658
AC087521.4	novel transcript, antisense HSD17B12	1.26634
AKIRIN2	akirin 2	1.26629
AL136311.1		1.26618
ATP2B1	ATPase plasma membrane Ca2+ transporting 1	1.26613
CCDC18-AS1	CCDC18 antisense RNA 1	1.26603
AL358334.3	novel transcript, antisense to PYGL	1.26581
AC021739.2	novel transcript, antisense to AKAP13	1.26554
SMG7	SMG7 nonsense mediated mRNA decay factor	1.26541
SNORA75	small nucleolar RNA, H/ACA box 75	1.26539
MIR30E	microRNA 30e	1.26533
AC011933.2	novel transcript, sense intronic to GRB2	1.26516
AL139120.1	novel transcript	1.26516
UBE2E2	ubiquitin conjugating enzyme E2 E2	1.26498
ADRB1	adrenoceptor beta 1	1.26497
GNA13	G protein subunit alpha 13	1.26463
AC005261.2	novel transcript, antisense to ZNF304	1.26461
RFWD2	COP1 E3 ubiquitin ligase	1.26459
MDH1	malate dehydrogenase 1	1.26458
MIR6738	microRNA 6738	1.26455
UCHL5	ubiquitin C-terminal hydrolase L5	1.26452
ALAS1	5'-aminolevulinate synthase 1	1.2645
MIR6513	microRNA 6513	1.26442
SRGAP2	SLIT-ROBO Rho GTPase activating protein 2	1.26442
AC130895.1	novel transcript, sense intronic to MED13L	1.26421
ATP5HP4	ATP Synthase Peripheral Stalk Subunit D Pseudogene 4	1.26393
RN7SKP203	RN7SK pseudogene 203	1.26392
RC3H1-IT1	RC3H1 intronic transcript 1	1.26378
AL360270.1	novel transcript	1.26373
CCDC144NL-AS1	CCDC144NL antisense RNA 1	1.26368
EXOSC6	exosome component 6	1.26365
DNAJB14	DnaJ heat shock protein family (Hsp40) member B14	1.26362
PIWIL4	piwi like RNA-mediated gene silencing 4	1.26356
AC005606.1	novel transcript	1.26352
MIR570	microRNA 570	1.26309
YARS2	tyrosyl-tRNA synthetase 2	1.26307
WDFY3-AS1	WDFY3 antisense RNA 1	1.26285
FNIP1	folliculin interacting protein 1	1.26275
COL23A1	collagen type XXIII alpha 1 chain	1.26274
CAPZA1	capping actin protein of muscle Z-line subunit alpha 1	1.26272
ARHGAP11A	Rho GTPase activating protein 11A	1.26268
TACC1	transforming acidic coiled-coil containing protein 1	1.26261
SLC9A3	solute carrier family 9 member A3	1.26259
SNORD12C	small nucleolar RNA, C/D box 12C	1.26259
TRPA1	transient receptor potential cation channel subfamily A member 1	1.26259
GPR141	G protein-coupled receptor 141	1.26254
AP001767.3	novel transcript	1.26245
SFT2D1	SFT2 domain containing 1	1.26232
ARL17B	ADP ribosylation factor like GTPase 17B	1.26222
AC127502.1	WAS protein homolog associated with actin, golgi membranes and microtubules (WHAMM) pseudogene	1.26217
ZEB2_AS1_1	ZEB2 antisense RNA 1	1.26202
AC010542.5	novel transcript, antisense to CKLF	1.26197
SRGAP2-AS1	SRGAP2 antisense RNA 1	1.26191
MT-TK	mitochondrially encoded tRNA-Lys (AAA/G)	1.26189
CTDSP2	CTD small phosphatase 2	1.26186
AC073896.1	novel protein	1.26185
DCP2	yrdC N(6)-threonylcarbamoyltransferase domain containing pseudogene 2	1.26181
TMED10	transmembrane p24 trafficking protein 10	1.26171
TMEM123	transmembrane protein 123	1.26168
GNPAT	glyceronephosphate O-acyltransferase	1.26161
ARF3	ADP ribosylation factor 3	1.26161
AC027290.1	novel transcript	1.26136
PMAIP1	phorbol-12-myristate-13-acetate-induced protein 1	1.26131
AL157402.2	novel transcript	1.2613
DPYD-IT1	DPYD intronic transcript 1	1.26128
KIAA0907	KH domain containing 4, pre-mRNA splicing factor	1.26128
CRIM1	cysteine rich transmembrane BMP regulator 1	1.26124
PPP1CB	protein phosphatase 1 catalytic subunit beta	1.26117
AC084018.1	novel transcript	1.26116
WASF2	WASP family member 2	1.26111
TROVE2	Ro60, Y RNA binding protein	1.26088
SATB2	SATB homeobox 2	1.26061
ARID4B	AT-rich interaction domain 4B	1.26053
FLJ42393	lncRNA	1.26052
OXNAD1	oxidoreductase NAD binding domain containing 1	1.26047
ANKRD10	ankyrin repeat domain 10	1.26033
SUPT4H1	SPT4 homolog, DSIF elongation factor subunit	1.26024
LPP	caseinolytic mitochondrial matrix peptidase proteolytic subunit	1.26018
SEC63	SEC63 homolog, protein translocation regulator	1.26012
ARL6IP5	ADP ribosylation factor like GTPase 6 interacting protein 5	1.25996
NCK2	NCK adaptor protein 2	1.25985
AP000560.1	TEC	1.25969
CD44	CD44 molecule (Indian blood group)	1.25968
CXCR4	C-X-C motif chemokine receptor 4	1.25936
AC009084.3	novel transcript	1.25924
NUTM2B-AS1	NUTM2B antisense RNA 1	1.25922
CXCL2	C-X-C motif chemokine ligand 2	1.25921
ARL17A	ADP ribosylation factor like GTPase 17A	1.25908
MIR4444-2	microRNA 4444-2	1.2588
TBL1XR1	transducin beta like 1 X-linked receptor 1	1.25858
AL670729.2	novel transcript	1.25787
MPEG1	macrophage expressed 1	1.25777
SENCR	smooth muscle and endothelial cell enriched migration/differentiation-associated lncRNA	1.25774
TBL1XR1-AS1	TBL1XR1 antisense RNA 1	1.25763
AC103705.1	protein tyrosine phosphatase type IVA, member 1 (PTP4A1) pseudogene	1.25758
RNU4ATAC16P	RNA, U4atac small nuclear 16, pseudogene	1.25745
TNKS2	tankyrase 2	1.25743
ACAT2	acetyl-CoA acetyltransferase 2	1.25737
WBP1	INO80B-WBP1 readthrough (NMD candidate)	1.25729
AF131215.5	novel transcript	1.2572
ZFC3H1	zinc finger C3H1-type containing	1.25718
CNIH4	cornichon family AMPA receptor auxiliary protein 4	1.25705
RPL39	mitochondrial ribosomal protein L39	1.25695
VMA21	vacuolar ATPase assembly factor VMA21	1.25675
AC009313.1	novel transcript	1.2566
FGD2	FYVE, RhoGEF and PH domain containing 2	1.25658
CSNK2A3	casein kinase 2 alpha 3	1.25656
N4BP2L2	NEDD4 binding protein 2 like 2	1.25656
AC122718.2	DEAD (Asp-Glu-Ala-Asp) box polypeptide 25 (DDX25) pseudogene	1.25635
AC135983.5	novel pseudogene	1.25582
RAB21	RAB21, member RAS oncogene family	1.25575
WNK1	WNK lysine deficient protein kinase 1	1.25569
AC109587.1	novel transcript	1.25565
AC015922.1	membrane targeting (tandem) C2 domain containing 1 (MTAC2D1) pseudogene	1.2556
MYSM1	Myb like, SWIRM and MPN domains 1	1.25557
AC007308.1	novel transcript, antisense to SNAP29	1.25543
NSMAF	neutral sphingomyelinase activation associated factor	1.25535
CCDC18	coiled-coil domain containing 18	1.25532
AC068831.3	golgin A5 (GOLGA5) pseudogene	1.25517
RNF11	ring finger protein 11	1.25483
BIRC2	baculoviral IAP repeat containing 2	1.25473
PBX2	PBX homeobox 2	1.25441
AL513523.4	novel transcript	1.25433
ZNF644	zinc finger protein 644	1.254
CAB39	calcium binding protein 39	1.25389
SLC30A1	solute carrier family 30 member 1	1.25381
RAPGEF1	Rap guanine nucleotide exchange factor 1	1.25378
AC005000.1	small ubiquitin-like modifier 2 (SUMO2) pseudogene	1.25375
ERMP1	endoplasmic reticulum metallopeptidase 1	1.25351
ZFYVE16	zinc finger FYVE-type containing 16	1.25348
CSNK1A1	casein kinase 1 alpha 1	1.25327
PBX3	PBX homeobox 3	1.25321
ZFR	zinc finger RNA binding protein	1.2532
LPXN	leupaxin	1.25314
AP000295.1	novel protein	1.25299
NUP50	nucleoporin 50	1.25294
SP3	ubiquitin specific peptidase 3	1.25281
TNFAIP3	TNF alpha induced protein 3	1.25252
USP1	dual specificity phosphatase 1	1.25245
YTHDF3	YTH N6-methyladenosine RNA binding protein 3	1.25218
HSPA14	heat shock protein family A (Hsp70) member 14	1.25204
ARPC2	actin related protein 2/3 complex subunit 2	1.25204
SNORD116-19	small nucleolar RNA, C/D box 116-19	1.25204
UBE2D3	ubiquitin conjugating enzyme E2 D3	1.25193
GPSM3	G protein signaling modulator 3	1.25186
AC005104.1	novel transcript	1.25183
BZW1	basic leucine zipper and W2 domains 1	1.25156
AC013394.1	novel protein	1.25153
MCTS2P	MCTS family member 2, pseudogene	1.25123
MIR1244-1	microRNA 1244-1	1.25116
AC087752.4	novel transcript, antisense to CCNE2	1.25112
MIR198	microRNA 198	1.25107
SSFA2	ITPR interacting domain containing 2	1.25099
PIGF	phosphatidylinositol glycan anchor biosynthesis class F	1.25097
FP565260.5	novel transcript, antisense to CH507-9B2.3	1.25096
BMI1	COMMD3-BMI1 readthrough	1.25091
AL157871.4	novel transcript, antisense to WARS	1.2509
PTPRC	protein tyrosine phosphatase receptor type C	1.25083
RNF181	ring finger protein 181	1.2508
NID1	nidogen 1	1.25073
TAF15	TATA-box binding protein associated factor 15	1.2506
FAM208A	transcription activation suppressor	1.2506
TFG	trafficking from ER to golgi regulator	1.25052
AL606489.1	novel transcript	1.2504
MTATP6P1	MT-ATP6 pseudogene 1	1.25036
NCF1B	neutrophil cytosolic factor 1B pseudogene	1.25018
MTPN	myotrophin	1.25016
HERC1	HECT and RLD domain containing E3 ubiquitin protein ligase family member 1	1.25008
AC127502.3	M-phase phosphoprotein 10 (MPHOSPH10) pseudogene	1.25001
UBALD2	UBA like domain containing 2	1.24994
DCANP1	dendritic cell associated nuclear protein	1.24992
NUFIP2	nuclear FMR1 interacting protein 2	1.24983
LPGAT1	lysophosphatidylglycerol acyltransferase 1	1.24969
EBLN3P	endogenous Bornavirus like nucleoprotein 3, pseudogene	1.24921
SLA	Src like adaptor	1.24918
MKI67	marker of proliferation Ki-67	1.24897
CYTOR	cytoskeleton regulator RNA	1.24893
MIR1178	microRNA 1178	1.2488
ZNF516	zinc finger protein 516	1.24873
PCM1	pericentriolar material 1	1.24872
AL132656.4	novel transcript	1.24862
AC087292.1	novel transcript, antisense to ANKFY1	1.24861
CAPN2	calpain 2	1.24852
ACSL1	acyl-CoA synthetase long chain family member 1	1.2485
RALGAPA1P1	Ral GTPase activating protein catalytic alpha subunit 1 pseudogene 1	1.24847
CHSY1	chondroitin sulfate synthase 1	1.24837
BAZ2A	bromodomain adjacent to zinc finger domain 2A	1.24829
CLIC4	chloride intracellular channel 4	1.24818
INSIG1	insulin induced gene 1	1.24793
TRGV3	T cell receptor gamma variable 3	1.24775
TP53BP2	tumor protein p53 binding protein 2	1.24773
AL390728.4	zinc finger protein pseudogene	1.24772
AC138811.1	novel transcript, antisense to SMG1	1.24744
MT-ND1	mitochondrially encoded NADH:ubiquinone oxidoreductase core subunit 1	1.24736
EBLN2	endogenous Bornavirus like nucleoprotein 2	1.24718
TLR4	toll like receptor 4	1.24707
ABCA11P	ATP binding cassette subfamily A member 11, pseudogene	1.24683
LINC01004	long intergenic non-protein coding RNA 1004	1.24675
RRM2	ribonucleotide reductase regulatory subunit M2	1.2467
ANO6	anoctamin 6	1.24667
VSIR	V-set immunoregulatory receptor	1.24664
PRDX6	peroxiredoxin 6	1.24648
TIFAB	TIFA inhibitor	1.24639
AC010327.5	novel transcript	1.24633
RIC1	RIC1 homolog, RAB6A GEF complex partner 1	1.24631
CES1	carboxylesterase 1	1.24631
MIR606	microRNA 606	1.24622
ZNF451	zinc finger protein 451	1.24614
AC015987.1	novel transcript, antisense to MTPN	1.24604
TMED11P	transmembrane p24 trafficking protein 11, pseudogene	1.24599
GOLPH3	golgi phosphoprotein 3	1.24597
AL353625.1	calcium binding protein P22 (CHP) pseudogene	1.2459
MAPKAPK2	MAPK activated protein kinase 2	1.24581
OLA1	DNA polymerase alpha 1, catalytic subunit	1.24581
AC242842.1	novel transcript	1.24558
BPTFP1	bromodomain PHD finger transcription factor pseudogene 1	1.2455
AC018607.1	novel transcript	1.2453
MIR7846	microRNA 7846	1.2453
CCNI	cyclin I	1.24527
PIAS1	protein inhibitor of activated STAT 1	1.24517
USP9X	ubiquitin specific peptidase 9 X-linked	1.24515
MBP	dynamin binding protein	1.24509
AC087481.2	M-phase phosphoprotein 10 (U3 small nucleolar ribonucleoprotein) (MPHOSPH10) pseudogene	1.24492
TOP2B	DNA topoisomerase II beta	1.24487
AC090425.2	novel transcript, antisense to ACTL6A	1.24459
TRAM1	translocation associated membrane protein 1	1.24437
PHF20L1	PHD finger protein 20 like 1	1.24414
BCKDK	branched chain keto acid dehydrogenase kinase	1.24414
AC009511.2	novel transcript	1.24413
ZNF721	zinc finger protein 721	1.24405
RNU4-2	RNA, U4 small nuclear 2	1.24401
NPIPA5	nuclear pore complex interacting protein family member A5	1.24399
TFEC	transcription factor EC	1.24397
OPA1-AS1	OPA1 antisense RNA 1	1.24373
AC091564.3	novel transcript, sense overlapping TAF10	1.24335
CPEB2	cytoplasmic polyadenylation element binding protein 2	1.24335
PHIP	pleckstrin homology domain interacting protein	1.24324
HARS2	histidyl-tRNA synthetase 2, mitochondrial	1.24321
AC245297.3	novel transcript	1.24309
DONSON	downstream neighbor of SON	1.24307
TPR	ITGB1 adjacent tumor promoting lncRNA	1.24284
C9orf66	lncRNA	1.24279
AC007620.2	novel transcript	1.24277
PLA2G7	phospholipase A2 group VII	1.24265
RAB3GAP2	RAB3 GTPase activating non-catalytic protein subunit 2	1.24256
WARS	tryptophanyl-tRNA synthetase	1.2425
RAP1A	RAP1A, member of RAS oncogene family	1.24247
SNX3	sorting nexin 3	1.24221
FAM46A	terminal nucleotidyltransferase 5A	1.24193
EP300	E1A binding protein p300	1.24189
NRDC	nardilysin convertase	1.24188
PPP1R15B	protein phosphatase 1 regulatory subunit 15B	1.24183
STXBP5	syntaxin binding protein 5	1.2418
ABCE1	ATP binding cassette subfamily E member 1	1.24173
BTG3	BTG anti-proliferation factor 3	1.24169
SNORD17	small nucleolar RNA, C/D box 17	1.24151
WTAP	WT1 associated protein	1.24139
TPM4	tropomyosin 4	1.24136
ECHDC1	ethylmalonyl-CoA decarboxylase 1	1.24135
BX679664.3	ribosomal protein L17 (RPL17) pseudogene	1.24127
EIF4EBP2	eukaryotic translation initiation factor 4E binding protein 2	1.24124
ATG12	autophagy related 12	1.24114
KPNA2	karyopherin subunit alpha 2	1.24105
CAPRIN1	cell cycle associated protein 1	1.24098
HNRNPA1P7	heterogeneous nuclear ribonucleoprotein A1 pseudogene 7	1.24095
TIMP3	TIMP metallopeptidase inhibitor 3	1.24088
YWHAZ	tyrosine 3-monooxygenase/tryptophan 5-monooxygenase activation protein zeta	1.24078
AC007991.4	novel transcript	1.24075
LDHAP2	lactate dehydrogenase A pseudogene 2	1.24053
SLC38A2	solute carrier family 38 member 2	1.24053
AC068491.4	TEC	1.24033
FCGR2A	Fc fragment of IgG receptor IIa	1.24019
AC087276.3	novel transcript	1.24017
ZNF638	zinc finger protein 638	1.24013
PUM2	pumilio RNA binding family member 2	1.24012
ZNF207	zinc finger protein 207	1.23977
IPO9	importin 9	1.23974
CEPT1	choline/ethanolamine phosphotransferase 1	1.23954
DR1	ependymin related 1	1.23948
C5orf24	chromosome 5 open reading frame 24	1.23939
SCARNA16	small Cajal body-specific RNA 16	1.23938
ZNF117	zinc finger protein 117	1.23934
ZNF394	zinc finger protein 394	1.23926
PFN1P8	profilin 1 pseudogene 8	1.23913
KBTBD2	kelch repeat and BTB domain containing 2	1.23908
AC006017.1	novel transcript	1.23899
AC021224.1	LincRNA	1.23899
VOPP1	VOPP1 WW domain binding protein	1.23888
SNORA7A	small nucleolar RNA, H/ACA box 7A	1.23886
TMPO	thymopoietin	1.23882
MILR1	mast cell immunoglobulin like receptor 1	1.2387
PAK2	p21 (RAC1) activated kinase 2	1.23864
FBXO28	F-box protein 28	1.23855
AC106864.1	novel transcript	1.23855
FAM91A1	family with sequence similarity 91 member A1	1.23846
AL390728.6	novel transcript	1.2384
AL078599.2	novel transcript	1.23838
DUSP3	dual specificity phosphatase 3	1.23836
MIR146A	microRNA 146a	1.23831
NIT1	nitrilase 1	1.23816
AP001363.2	novel transcript	1.23813
GGA2	golgi associated, gamma adaptin ear containing, ARF binding protein 2	1.23811
GLO1	glyoxalase I	1.23809
RPS7P11	ribosomal protein S7 pseudogene 11	1.23798
MRPS30	mitochondrial ribosomal protein S30	1.23767
AC104184.1	scRNA pseudogene	1.23764
RAC1	Rac family small GTPase 1	1.23764
ALG2	ALG2 alpha-1,3/1,6-mannosyltransferase	1.23746
AC145207.8	novel transcript, antisense MAFG	1.23736
AC125257.2	novel transcript, antisense to ACLY	1.23727
TIPARP	TCDD inducible poly(ADP-ribose) polymerase	1.23693
BTG1	BTG anti-proliferation factor 1	1.23676
AL050341.2	novel transcript, antisense to ZMPSTE24	1.23668
NPIPB4	nuclear pore complex interacting protein family member B4	1.23658
AC092535.3	protein phosphatase 2, regulatory subunit B, delta isoform (PPP2R2D) pseudogene	1.23637
AC008906.1	novel transcript	1.23635
POLR2J4	RNA polymerase II subunit J4, pseudogene	1.23634
AL117335.1	novel transcript, antisense to SIRPA	1.23623
ZBED1	zinc finger BED-type containing 1	1.23605
ARPC5	actin related protein 2/3 complex subunit 5	1.23592
AL603839.3	novel transcript	1.23584
BTF3L4P2	basic transcription factor 3 like 4 pseudogene 2	1.23571
PLSCR1	phospholipid scramblase 1	1.23568
RREB1	ras responsive element binding protein 1	1.23568
CENPF	centromere protein F	1.23567
ZNF430	zinc finger protein 430	1.23565
NBPF15	NBPF member 15	1.23546
PPDPF	pancreatic progenitor cell differentiation and proliferation factor	1.23513
HNRNPA1P10	heterogeneous nuclear ribonucleoprotein A1 pseudogene 10	1.2351
PCF11	PCF11 cleavage and polyadenylation factor subunit	1.23505
MT2A	tRNA methyltransferase 2 homolog A	1.23505
MTCO1P12	MT-CO1 pseudogene 12	1.23488
PURB	purine rich element binding protein B	1.23485
MIR6848	microRNA 6848	1.23454
SENP6	SUMO specific peptidase 6	1.2344
AC011466.1	novel transcript, antisense to CARD8	1.23434
BHLHE40	basic helix-loop-helix family member e40	1.23433
AC016727.1	novel transcript, antisense to XPO1	1.23418
ETV6	ETS variant 6	1.23409
B4GALT1	beta-1,4-galactosyltransferase 1	1.23406
NINJ1	ninjurin 1	1.23395
FAM212B	inka box actin regulator 2	1.23393
AL033527.2	novel transcript	1.23356
ARCN1	archain 1	1.23352
SFMBT2	Scm like with four mbt domains 2	1.23344
OTUD4	OTU deubiquitinase 4	1.23335
SNHG15	small nucleolar RNA host gene 15	1.23325
AC107926.1	novel transcript	1.23325
AC099669.1	zinc finger protein 347 (ZNF347) pseudogene	1.2331
SH3GLB1	SH3 domain containing GRB2 like, endophilin B1	1.23298
IFNAR1	interferon alpha and beta receptor subunit 1	1.23298
ZWINT	ZW10 interacting kinetochore protein	1.23294
AL049840.4	novel transcript, sense intronic to KLC1	1.23284
H2AFY	H2A histone family member Y	1.23277
OLIG1	oligodendrocyte transcription factor 1	1.23277
SNHG6	small nucleolar RNA host gene 6	1.23249
AC079921.1	novel transcript	1.23244
AC138392.1	novel pseudogene	1.23231
ILK	integrin linked kinase	1.2323
RIF1	replication timing regulatory factor 1	1.23212
AC008738.3	novel transcript	1.23211
ETF1	eukaryotic translation termination factor 1	1.23198
S100A8	S100 calcium binding protein A8	1.23185
RAB31	RAB31, member RAS oncogene family	1.23166
AC138866.1	glucuronidase, beta (GUSB) pseudogene	1.23165
DHX15	DEAH-box helicase 15	1.23161
MT-TP	mitochondrially encoded tRNA-Pro (CCN)	1.23159
RAB1A	RAB1A, member RAS oncogene family	1.23156
PLAGL2	PLAG1 like zinc finger 2	1.23145
TAF10	TATA-box binding protein associated factor 10	1.23142
CHST11	carbohydrate sulfotransferase 11	1.23136
AC146944.1	glucuronidase, beta (GUSB) pseudogene	1.23135
ZNF267	zinc finger protein 267	1.23134
EPM2AIP1	EPM2A interacting protein 1	1.23133
SARAF	store-operated calcium entry associated regulatory factor	1.2313
GPBP1L1	GC-rich promoter binding protein 1 like 1	1.23095
AC116535.2	lincRNA	1.23093
TMPO-AS1	TMPO antisense RNA 1	1.23088
AC002558.2	novel transcript, antisense to CDC27	1.23085
MIR4477B	microRNA 4477b	1.23075
AC133550.1	SnoRNA	1.23072
FOXD4	forkhead box D4	1.23068
RBM22	RNA binding motif protein 22	1.23064
POLR2J3	RNA polymerase II subunit J3	1.23058
AL669831.3	septin 14 (SEPT14) pseudogene	1.23057
SH3BGRL	SH3 domain binding glutamate rich protein like	1.23055
NPIPB5	nuclear pore complex interacting protein family member B5	1.23038
XPO1	exportin 1	1.23034
ZKSCAN1	zinc finger with KRAB and SCAN domains 1	1.23032
HMGN3	high mobility group nucleosomal binding domain 3	1.23026
UXS1	UDP-glucuronate decarboxylase 1	1.2299
DESI2	desumoylating isopeptidase 2	1.22988
ZNF24	zinc finger protein 24	1.22987
MT-CO1	mitochondrially encoded cytochrome c oxidase I	1.22986
GADD45B	growth arrest and DNA damage inducible beta	1.22974
BIRC3	baculoviral IAP repeat containing 3	1.22968
MCL1	germ cell-less 1, spermatogenesis associated	1.22967
SMG1P4	SMG1 pseudogene 4	1.22966
POLR2J2	RNA polymerase II subunit J2	1.22963
PRR14L	proline rich 14 like	1.22962
AC018470.1	novel transcript	1.22952
SH2B3	SH2B adaptor protein 3	1.22947
ADAM10	ADAM metallopeptidase domain 10	1.22934
TIA1	TIA1 cytotoxic granule associated RNA binding protein	1.22931
STT3A	STT3 oligosaccharyltransferase complex catalytic subunit A	1.22921
AC016831.1	novel transcript	1.22912
SPDYE2B	speedy/RINGO cell cycle regulator family member E2B	1.2291
SERPINB1	serpin family B member 1	1.22906
MT-TS1	mitochondrially encoded tRNA-Ser (UCN) 1	1.22905
MIR920	microRNA 920	1.22887
AIF1	allograft inflammatory factor 1	1.22882
SNORA62	Small nucleolar RNA SNORA62/SNORA6 family	1.2288
XAGE1B	X antigen family member 1B	1.2285
ZEB2	zinc finger E-box binding homeobox 2	1.2283
RPS23P8	ribosomal protein S23 pseudogene 8	1.22828
AL031595.1	TEC	1.22828
SEPT2	septin 6	1.22807
DDX6	DEAD-box helicase 6	1.22792
LIMS1	LIM zinc finger domain containing 1	1.22789
RNF34	ring finger protein 34	1.2278
SLC38A6	solute carrier family 38 member 6	1.22779
ATXN2L	ataxin 2 like	1.22753
ADNP	activity dependent neuroprotector homeobox	1.22723
DTX4	deltex E3 ubiquitin ligase 4	1.22718
LAMP3	lysosomal associated membrane protein 3	1.22689
MIR1184-3	microRNA 1184-3	1.22677
SNORD96A	small nucleolar RNA, C/D box 96A	1.22673
DUSP6	dual specificity phosphatase 6	1.2267
SELENOT	selenoprotein T	1.22648
[truncated: 528 more rows]
