# Supplementary material for: Virulence of the Pathogen Porphyromonas gingivalis Is Controlled by the CRISPR-Cas Protein Cas3
Source: mSystems. 2020 Sep 29;5(5):e00852-20. doi: 10.1128/mSystems.00852-20 (PMC7527141; doi:10.1128/mSystems.00852-20)
Supplement: TABLE S2 [file mSystems.00852-20-st002.xlsx]

## Sheet: Results P. gingivalis
Table S2. Results of time-series differential expression analysis (DESeq2 spline) and DPGP clustering in the G. mellonella infection experiment.
	Up-regulated in P. gingivalis wild-type
	Down-regulated in P. gingivalis wild-type
PATRIC annotation	PATRIC Product	RefSeq Locus Tag	RefSeq Product
					baseMean	log2FoldChange	pvalue	padj	Clusters wild-type	Clusters Δcas3
fig|431947.7.peg.1770	hypothetical protein	.			6.88215	-1.46462	0.00655695	0.048797	1	1
fig|431947.7.peg.1794	hypothetical protein	PGN_1823	hypothetical protein		10.1236	-1.44333	0.000219542	0.00442278	1	1
fig|431947.7.peg.911	hypothetical protein	PGN_0921	hypothetical protein		3.13415	-1.21653	0.00549076	0.0443616	1	1
fig|431947.7.peg.950	hypothetical protein	.	.		5.77836	-1.17584	0.0018978	0.0198882	1	1
fig|431947.7.peg.43	Antirestriction protein ArdA	PGN_0049	probable anti-restriction protein		19.5878	-1.11782	0.000773684	0.0108105	1	1
fig|431947.7.peg.430	ATP-binding protein	PGN_0430	putative ATP-binding component of ABC transporter protein		15.9289	-1.10282	0.00240815	0.0241285	1	1
fig|431947.7.peg.939	Heterodimeric efflux ABC transporter 2C permease/ATP-binding subunit 1	PGN_0949	ABC transporter ATP-binding protein		35.6196	-1.04945	4.26995e-06	0.000229787	1	1
fig|431947.7.peg.1208	YD repeat protein	PGN_1214	hypothetical protein		12.4372	-0.98691	0.0025202	0.0250072	1	1
fig|431947.7.peg.1902	CRISPR-associated RAMP Cmr2	PGN_1932	hypothetical protein		29.4394	-0.965153	5.17646e-05	0.00158693	1	1
fig|431947.7.peg.1907	Excinuclease ABC subunit C	PGN_1938	excinuclease ABC subunit C		35.0357	-0.864871	0.00161949	0.0180224	1	1
fig|431947.7.peg.1283	Antirestriction protein ArdA	PGN_1292	probable anti-restriction protein		21.1442	-0.833585	0.00118093	0.0141849	1	1
fig|431947.7.peg.573	Putative mobilization protein BF0133	PGN_0579	hypothetical protein		20.7986	-0.827297	0.000192238	0.0041131	1	1
fig|431947.7.peg.915	Mobilization protein BmgA	PGN_0925	putative mobilization protein		13.978	-0.827028	0.00046784	0.00774955	1	1
fig|431947.7.peg.1443	Gate supefamily SpmA/SpmB domains protein	PGN_1461	putative spore maturation protein A/B		29.1315	-0.819438	2.69777e-05	0.0010075	1	1
fig|431947.7.peg.2055	hypothetical protein	PGN_2090	hypothetical protein		45.8433	-0.806629	0.0021304	0.0217703	1	1
fig|431947.7.peg.912	Putative helicase	PGN_0922	hypothetical protein		16.5807	-0.765546	0.000177901	0.00392912	1	1
fig|431947.7.peg.574	hypothetical protein	PGN_0580	hypothetical protein		47.7942	-0.748476	1.56732e-05	0.000656994	1	1
fig|431947.7.peg.231	UDP-N-acetylglucosamine 2-epimerase (EC 5.1.3.14)	PGN_0234	UDP-N-acetylglucosamine 2-epimerase		28.3826	-0.730829	0.00192287	0.0200486	1	1
fig|431947.7.peg.1205	hypothetical protein	PGN_1211	hypothetical protein		17.7336	-0.72848	3.82567e-08	4.36551e-06	1	1
fig|431947.7.peg.1035	Glycosylase BF2339	PGN_1044	alpha-amylase		27.7917	-0.719299	0.00649608	0.0486829	1	1
fig|431947.7.peg.551	TonB-Dependent Hemoglobin Receptor HmuR	PGN_0557	TonB-dependent receptor HmuR		61.2052	-0.717585	0.00642031	0.0484828	1	1
fig|431947.7.peg.1152	Mobile element protein	PGN_1160	transposase in ISPg2		22.0917	-0.7008	0.00084905	0.0115493	1	1
fig|431947.7.peg.568	Mobile element protein	PGN_0575	transposase in ISPg1		27.0277	-0.700362	0.00110231	0.0136943	1	1
fig|431947.7.peg.1311	ABC transporter 2C permease protein 2 (cluster 4 2C leucine/isoleucine/valine/benzoate)	PGN_1324	probable ABC transporter membrane protein		26.1028	-0.654614	0.00042619	0.0071764	1	1
fig|431947.7.peg.1255	hypothetical protein	PGN_1265	hypothetical protein		5.41696	-0.646523	0.00431006	0.0364315	1	1
fig|431947.7.peg.228	hypothetical protein	PGN_0231	probable delta-aminolevulinic acid dehydratase		23.5009	-0.6437	7.05073e-05	0.0020067	1	1
fig|431947.7.peg.1398	S-adenosylhomocysteine deaminase (EC 3.5.4.28) 3B Methylthioadenosine deaminase (EC 3.5.4.31)	PGN_1411	putative N-ethylammeline chlorohydrolase		57.8829	-0.637302	0.000181341	0.0039599	1	1
fig|431947.7.peg.951	hypothetical protein	.	.		2.82024	-0.634889	0.00671284	0.049077	1	1
fig|431947.7.peg.1207	Bipolar DNA helicase HerA	PGN_1213	putative ATP-binding protein		51.9684	-0.632271	1.18904e-06	0.000101762	1	1
fig|431947.7.peg.1057	hypothetical protein	PGN_1067	hypothetical protein		17.7457	-0.605977	0.000597337	0.00895569	1	1
fig|431947.7.peg.1793	hypothetical protein	PGN_1821	hypothetical protein		24.5667	-0.602251	8.65582e-10	2.96318e-07	1	1
fig|431947.7.peg.1393	hypothetical protein	PGN_1404	hypothetical protein		6.93337	-0.592313	0.00132528	0.0154667	1	1
fig|431947.7.peg.585	hypothetical protein	PGN_0589	hypothetical protein		5.82097	-0.578159	0.00237843	0.0239475	1	1
fig|431947.7.peg.1444	Metal-dependent hydrolase YbeY 2C involved in rRNA and/or ribosome maturation and assembly	PGN_1462	hypothetical protein		15.4069	-0.552558	0.00606013	0.0466199	1	1
fig|431947.7.peg.680	hypothetical protein	PGN_0690	hypothetical protein		42.9869	-0.551555	0.00562747	0.0445906	1	1
fig|431947.7.peg.209	peptidylarginine deiminase	PGN_0213	hypothetical protein		9.07097	-0.54674	0.000219632	0.00442278	1	1
fig|431947.7.peg.706	Acidobacterial duplicated orphan permease (function unknown)	PGN_0718	putative ABC transporter permease protein		39.4797	-0.541963	0.00585024	0.0458641	1	1
fig|431947.7.peg.1321	hypothetical protein	PGN_1334	hypothetical protein		26.8119	-0.536552	0.00064574	0.00947393	1	1
fig|431947.7.peg.1442	Guanylate kinase (EC 2.7.4.8)	PGN_1460	guanylate kinase		11.4846	-0.53632	0.0067911	0.0494643	1	1
fig|431947.7.peg.1796	hypothetical protein	PGN_1825	hypothetical protein		18.6851	-0.517541	0.000264365	0.00493641	1	1
fig|431947.7.peg.1923	Mobile element protein	PGN_1957	transposase in ISPg1		35.5163	-0.511583	0.00186074	0.0195998	1	1
fig|431947.7.peg.1063	hypothetical protein	PGN_1073	hypothetical protein		10.13	-0.506695	0.000860535	0.0115525	1	1
fig|431947.7.peg.1238	hypothetical protein	PGN_1246	hypothetical protein		85.3994	-0.498542	0.000560908	0.00857967	1	1
fig|431947.7.peg.243	hypothetical protein	PGN_0245	hypothetical protein		27.7659	-0.482654	0.00594198	0.0460559	1	1
fig|431947.7.peg.1030	Alpha-1 2C2-mannosidase	PGN_1039	putative alpha-1,2-mannosidase precursor		36.7588	-0.444144	0.000382464	0.00665746	1	1
fig|431947.7.peg.1396	hypothetical protein	PGN_1408	hypothetical protein		71.0199	-0.422188	7.1319e-05	0.0020067	1	1
fig|431947.7.peg.1505	hypothetical protein	PGN_1522	hypothetical protein		38.4366	-0.410395	0.00256839	0.0253628	1	1
fig|431947.7.peg.1172	hypothetical protein	PGN_1180	hypothetical protein		38.0252	-0.404514	0.000356431	0.00631128	1	1
fig|431947.7.peg.1003	UPF0313 [4Fe-4S] protein YgiQ	PGN_1013	hypothetical protein		44.6593	-0.397295	0.00181198	0.0191845	1	1
fig|431947.7.peg.44	FIG00897206: hypothetical protein	PGN_0050	hypothetical protein		39.7205	-0.392437	0.00199985	0.0205385	1	1
fig|431947.7.peg.1400	hypothetical protein	PGN_1413	hypothetical protein		49.4718	-0.380873	4.36305e-06	0.000229787	1	1
fig|431947.7.peg.550	CobN-like chelatase BtuS for metalloporphyrine salvage	PGN_0556	putative cobalamin biosynthesis-related protein		77.6379	-0.372792	0.00016449	0.00380856	1	1
fig|431947.7.peg.825	hypothetical protein	PGN_0836	hypothetical protein		77.4305	-0.372308	0.00382776	0.0334328	1	1
fig|431947.7.peg.983	hypothetical protein	PGN_0994	hypothetical protein		27.2358	-0.371912	0.00312774	0.0288088	1	1
fig|431947.7.peg.583	hypothetical protein	PGN_0588	hypothetical protein		7.80725	-0.366746	0.000231286	0.0045679	1	1
fig|431947.7.peg.3	putative membrane protein	PGN_0003	hypothetical protein		29.3411	-0.366286	1.35609e-05	0.00059264	1	1
fig|431947.7.peg.829	Mobile element protein	PGN_0839	transposase in ISPg2		27.4604	-0.346424	0.000620244	0.00916533	1	1
fig|431947.7.peg.1848	TPR domain protein	PGN_1877	TPR domain protein		115.304	-0.345178	0.00066056	0.00951671	1	1
fig|431947.7.peg.1791	Rhs-family protein	PGN_1818	hypothetical protein		145.312	-0.344418	0.000229439	0.0045679	1	1
fig|431947.7.peg.471	hypothetical protein	PGN_0471	hypothetical protein		32.9423	-0.3356	0.00285199	0.0271582	1	1
fig|431947.7.peg.1061	hypothetical protein	PGN_1071	hypothetical protein		11.4633	-0.335137	1.73582e-06	0.000118846	1	1
fig|431947.7.peg.1925	CRISPR-associated protein Cas1	PGN_1960	CRISPR-associated protein Cas1		23.0562	-0.324464	0.000545032	0.00849395	1	1
fig|431947.7.peg.1064	hypothetical protein	PGN_1074	hypothetical protein		22.8932	-0.309676	0.000261315	0.00492423	1	1
fig|431947.7.peg.509	hypothetical protein	PGN_0513	hypothetical protein		26.7114	-0.300102	0.0047362	0.0395454	1	1
fig|431947.7.peg.190	Xanthine phosphoribosyltransferase (EC 2.4.2.22)	PGN_0195	xanthine phosphoribosyltransferase		25.1718	-0.284758	0.00320692	0.0294063	1	1
fig|431947.7.peg.921	hypothetical protein	PGN_0931	hypothetical protein		16.8631	-0.283425	1.286e-06	0.000105658	1	1
fig|431947.7.peg.385	O-methyltransferase	PGN_0387	putative O-methyltransferase		22.9442	-0.279063	0.000300316	0.00541095	1	1
fig|431947.7.peg.227	DNA-binding protein 2C histone-like family	PGN_0229	putative DNA-binding protein histone-like family		31.5464	-0.277684	0.00162324	0.0180224	1	1
fig|431947.7.peg.1060	Radical SAM domain protein	PGN_1070	hypothetical protein		11.3555	-0.246985	4.80394e-05	0.00154176	1	1
fig|431947.7.peg.922	Transcriptional regulator	PGN_0933	probable transcriptional regulator		39.6147	-0.231173	7.52408e-06	0.000359406	1	1
fig|431947.7.peg.1441	UPF0701 protein YicC	PGN_1459	hypothetical protein		25.6737	-0.201868	1.57219e-09	3.88686e-07	1	1
fig|431947.7.peg.28	DNA recombination protein RmuC	PGN_0031	hypothetical protein		65.6479	-0.20128	0.00292204	0.0275112	1	1
fig|431947.7.peg.1888	Heterodimeric efflux ABC transporter 2C permease/ATP-binding subunit 1	PGN_1917	putative ABC transporter ATP-binding protein		33.6376	-0.19114	6.50942e-05	0.00196509	1	1
fig|431947.7.peg.897	hypothetical protein	PGN_0907	hypothetical protein		14.3882	-0.190047	0.000769497	0.0108105	1	1
fig|431947.7.peg.598	Mobile element protein	PGN_0602	transposase in ISPg1		32.8665	-0.176328	0.000953964	0.0125605	1	1
fig|431947.7.peg.314	Cobalt-precorrin-7 (C5)-methyltransferase (EC 2.1.1.289) / Cobalt-precorrin-6B C15-methyltransferase [decarboxylating] (EC 2.1.1.196)	PGN_0317	decarboxylating precorrin-6Y C5,15-methyltransferase		47.273	-0.17316	0.00120218	0.0143562	1	1
fig|431947.7.peg.1326	TPR domain protein	PGN_1340	hypothetical protein		76.3077	-0.172208	0.00178998	0.0190498	1	1
fig|431947.7.peg.375	Aspartate ammonia-lyase (EC 4.3.1.1)	PGN_0377	aspartate ammonia-lyase		268.727	-0.152721	0.00178412	0.0190498	3	5
fig|431947.7.peg.608	Phosphoserine aminotransferase (EC 2.6.1.52)	PGN_0612	phosphoserine aminotransferase		354.036	-0.149172	0.00167105	0.0181605	3	5
fig|431947.7.peg.1897	Retron-type RNA-directed DNA polymerase (EC 2.7.7.49)	PGN_1927	hypothetical protein		56.9164	-0.146228	0.00274042	0.026551	1	1
fig|431947.7.peg.1282	FIG00897206: hypothetical protein	PGN_1291	conserved hypothetical protein related to phage		33.1527	-0.142122	0.00154574	0.0174448	1	1
fig|431947.7.peg.673	Outer membrane vitamin B12 receptor BtuB	PGN_0683	TonB-linked receptor Tlr		150.118	-0.136884	6.69701e-05	0.00196509	1	1
fig|431947.7.peg.1929	CRISPR-associated helicase Cas3	PGN_1964	probable CRISPR-associated helicase Cas3 core		65.9322	-0.132765	1.62494e-25	3.33762e-22	1	-
fig|431947.7.peg.1524	RND efflux system 2C inner membrane transporter	PGN_1540	putative ABC transport membrane protein		70.9691	-0.131121	0.000661026	0.00951671	1	1
fig|431947.7.peg.426	Alpha-amylase (EC 3.2.1.1)	PGN_0427	putative glycosyl hydrolase		52.383	-0.130983	0.000667189	0.00951671	1	1
fig|431947.7.peg.79	Putative DNA methylase	PGN_0086	putative DNA methylase		97.5484	-0.128737	3.36445e-09	5.86126e-07	1	1
fig|431947.7.peg.1905	hypothetical protein	PGN_1935	hypothetical protein		32.3528	-0.123447	0.00484074	0.0402546	1	1
fig|431947.7.peg.593	Conjugative transposon protein TraK	PGN_0597	putative conserved protein found in conjugate transposon TraK		16.7441	-0.101293	0.00592626	0.0460559	1	1
fig|431947.7.peg.575	Hypothetical protein BF1253	PGN_0581	hypothetical protein		23.9192	-0.0959281	2.37263e-06	0.000147678	1	1
fig|431947.7.peg.244	hypothetical protein	PGN_0246	hypothetical protein		44.2464	-0.0890158	0.00307069	0.0284108	1	1
fig|431947.7.peg.1043	2-keto-3-deoxy-D-arabino-heptulosonate-7-phosphate synthase I beta (EC 2.5.1.54) / Chorismate mutase I (EC 5.4.99.5)	PGN_1053	putative phospho-2-dehydro-3-deoxyheptonate aldolase/chorismate mutase		42.0886	-0.0834758	0.00500755	0.041142	1	1
fig|431947.7.peg.576	DNA topoisomerase III 2C Bacteroidales-type (EC 5.99.1.2)	PGN_0582	DNA topoisomerase I		31.137	-0.0798899	4.65776e-06	0.000239176	1	1
fig|431947.7.peg.592	Conjugative transposon protein TraL	PGN_0596	conserved hypothetical protein found in conjugate transposon		5.15816	-0.0785624	0.000161783	0.00380856	1	1
fig|431947.7.peg.389	PDZ domain protein	PGN_0391	hypothetical protein		188.667	-0.077515	0.0067139	0.049077	1	1
fig|431947.7.peg.1940	hypothetical protein	PGN_1976	hypothetical protein		288.585	-0.0774973	0.000409364	0.00703618	1	1
fig|431947.7.peg.1023	O-antigen flippase Wzx	PGN_1033	putative polysaccharide transport protein		40.4232	-0.0760502	0.00638008	0.0483568	1	1
fig|431947.7.peg.691	beta-galactosidase (EC 3.2.1.23)	PGN_0701	beta-galactosidase		64.202	-0.0717639	0.00175112	0.0188314	1	1
fig|431947.7.peg.833	hypothetical protein	PGN_0843	hypothetical protein		12.8355	-0.0716097	0.000992537	0.0129852	1	1
fig|431947.7.peg.1101	hemagglutinin protein HagA	PGN_1115	putative hemagglutinin		90.8995	-0.0702688	0.00166956	0.0181605	1	1
fig|431947.7.peg.469	Malonyl-[acyl-carrier protein] O-methyltransferase (EC 2.1.1.197)	PGN_0469	probable biotin synthesis protein		30.515	-0.0689283	0.00232281	0.0236191	1	1
fig|431947.7.peg.2012	hypothetical protein	.	.		457.764	-0.0681451	0.000594062	0.00895569	5	5
fig|431947.7.peg.369	Hemolysins and related proteins containing CBS domains	PGN_0370	hypothetical protein		233.59	-0.0653135	0.00518617	0.0422714	1	1
fig|431947.7.peg.1034	hypothetical protein	PGN_1043	hypothetical protein		16.8037	-0.0615237	0.00297452	0.0277712	1	1
fig|431947.7.peg.1379	Ribonuclease G	PGN_1391	putative ribonuclease E		358.201	-0.0575654	0.00557843	0.044584	3	2
fig|431947.7.peg.1998	D-arabinose-5-phosphate isomerase (EC 5.3.1.13)	PGN_2034	probable sugar isomerase		130.625	-0.0520557	0.00338233	0.0304706	2	1
fig|431947.7.peg.1322	putative outer membrane receptor	PGN_1335	hypothetical protein		75.2352	-0.0472805	4.6125e-05	0.00153718	1	1
fig|431947.7.peg.1740	V-type ATP synthase subunit C (EC 3.6.3.14)	PGN_1763	hypothetical protein		137.429	-0.0448154	0.00562985	0.0445906	3	5
fig|431947.7.peg.1139	hypothetical protein	PGN_1147	hypothetical protein		37.8711	-0.0439566	1.85471e-06	0.00012289	1	1
fig|431947.7.peg.456	Methylmalonyl-CoA mutase large subunit 2C MutB (EC 5.4.99.2)	PGN_0456	methylmalonyl-CoA mutase		271.139	-0.0437629	0.00347087	0.0309963	1	1
fig|431947.7.peg.1657	ABC transporter 2C permease protein	PGN_1680	putative ABC transporter permease protein		27.6796	-0.043379	5.66081e-06	0.000276841	1	1
fig|431947.7.peg.1944	NADH-dependent reduced ferredoxin:NADP+ oxidoreductase subunit B	PGN_1980	putative NADPH-dependent glutamate synthase		115.103	-0.0428945	0.00110674	0.0136943	1	1
fig|431947.7.peg.278	LSU ribosomal protein L25p	PGN_0279	50S ribosomal protein L25/general stress protein Ctc		390.89	-0.0179746	0.00664308	0.049077	3	2
fig|431947.7.peg.612	hypothetical protein	PGN_0617	hypothetical protein		43.8967	-0.0126525	1.66424e-06	0.000118846	1	1
fig|431947.7.peg.271	hypothetical protein	PGN_0272	hypothetical protein		75.5196	-0.0056894	0.00293328	0.0275112	1	1
fig|431947.7.peg.288	hypothetical protein	PGN_0290	immunoreactive 32 kDa antigen		378.918	-0.00567853	0.000248652	0.0047732	3	2
fig|431947.7.peg.1090	dipeptidase-related protein	PGN_1103	dipeptidase		235.437	-0.00133896	0.000207703	0.00435328	2	1
fig|431947.7.peg.1017	Dihydroorotase (EC 3.5.2.3)	PGN_1027	dihydroorotase		90.5215	-0.000278578	0.00102473	0.0132377	1	1
fig|431947.7.peg.301	putative zinc protease	PGN_0303	putative zinc protease		404.102	0.00436939	0.000820924	0.0112412	2	5
fig|431947.7.peg.121	hypothetical protein	PGN_0128	immunoreactive 53 kDa antigen		472.421	0.00651713	0.0037327	0.0329055	3	2
fig|431947.7.peg.492	Succinate dehydrogenase cytochrome b subunit	PGN_0496	putative cytochrome B subunit		265.049	0.0118434	0.00115082	0.0139237	2	1
fig|431947.7.peg.647	hypothetical protein	PGN_0657	hypothetical protein		149.736	0.0142053	0.00571562	0.0449804	1	1
fig|431947.7.peg.1319	Para-aminobenzoate synthase 2C aminase component (EC 2.6.1.85)	PGN_1332	para-aminobenzoate synthase component I		21.9538	0.0166931	0.000816036	0.0112412	1	1
fig|431947.7.peg.34	Serine hydroxymethyltransferase (EC 2.1.2.1)	PGN_0038	serine hydroxymethyltransferase		359.082	0.0261304	0.00671404	0.049077	2	1
fig|431947.7.peg.1154	Butyrate--acetoacetate CoA-transferase subunit A (EC 2.8.3.9)	PGN_1162	putative CoA transferase subunit A		244.678	0.0289216	0.00171793	0.0185717	2	1
fig|431947.7.peg.724	Alpha-ribazole-5-phosphate phosphatase (EC 3.1.3.73)	PGN_0738	putative phosphoglycerate mutase		20.145	0.0305421	0.00161572	0.0180224	4	1
fig|431947.7.peg.920	hypothetical protein	PGN_0930	hypothetical protein		25.359	0.0325217	0.000284545	0.00521835	1	1
fig|431947.7.peg.1388	hypothetical protein	.	.		442.636	0.0331449	0.00538695	0.0437343	6	2
fig|431947.7.peg.1837	LSU ribosomal protein L4p (L1e)	PGN_1867	50S ribosomal protein L4		454.991	0.0550645	0.000563903	0.00857967	3	2
fig|431947.7.peg.982	Murein hydrolase activator EnvC	PGN_0993	putative peptidase M23/M37 family		32.0174	0.0578064	0.00235975	0.0238764	1	1
fig|431947.7.peg.1919	hypothetical protein	PGN_1951	hypothetical protein		86.7293	0.0616133	0.00397094	0.0342702	1	1
fig|431947.7.peg.343	16S rRNA (cytidine(1402)-2-O)-methyltransferase (EC 2.1.1.198)	PGN_0346	putative methyltransferase		302.685	0.064603	0.000854793	0.011551	2	5
fig|431947.7.peg.1817	Methionine aminopeptidase (EC 3.4.11.18)	PGN_1847	putative methionine aminopeptidase type I		423.524	0.0654666	0.00384135	0.0334328	6	2
fig|431947.7.peg.2011	hypothetical protein	.	.		353.029	0.0664658	0.000664685	0.00951671	6	5
fig|431947.7.peg.118	D-isomer specific 2-hydroxyacid dehydrogenase family protein	PGN_0125	D-isomer specific 2-hydroxyacid dehydrogenase family protein		186.335	0.0699505	0.000556689	0.00857967	1	1
fig|431947.7.peg.1224	hypothetical protein	PGN_1230	hypothetical protein		144.725	0.0730973	0.000197661	0.00418551	1	1
fig|431947.7.peg.836	hypothetical protein	.	.		6.25268	0.0736886	0.00411226	0.035194	1	1
fig|431947.7.peg.1876	hypothetical protein	PGN_1905	hypothetical protein		406.577	0.081701	0.00651791	0.0486829	3	2
fig|431947.7.peg.629	GMP synthase [glutamine-hydrolyzing] 2C amidotransferase subunit (EC 6.3.5.2) / GMP synthase [glutamine-hydrolyzing] 2C ATP pyrophosphatase subunit (EC 6.3.5.2)	PGN_0635	GMP synthase		250.352	0.0860711	0.000164745	0.00380856	1	1
fig|431947.7.peg.47	hypothetical protein	PGN_0053	hypothetical protein		989.554	0.0994712	0.000217419	0.00442278	1	3
fig|431947.7.peg.1557	Transcription antitermination protein NusG	PGN_1576	putative transcription antitermination protein		1323.24	0.103827	0.00564438	0.0445906	3	2
fig|431947.7.peg.1712	Similar to glycogen synthase (EC 2.4.1.21)	PGN_1736	putative glycogen synthase		275.86	0.108836	0.00018315	0.0039599	3	2
fig|431947.7.peg.1901	CRISPR-associated RAMP Cmr3	PGN_1931	hypothetical protein		34.6471	0.111055	0.00280686	0.0269406	1	1
fig|431947.7.peg.1552	DNA-directed RNA polymerase beta subunit (EC 2.7.7.6)	PGN_1571	DNA-directed RNA polymerase subunit beta		748.582	0.11308	0.00323326	0.029516	3	2
fig|431947.7.peg.655	Uncharacterized protein BT 3928	PGN_0664	hypothetical protein		252.745	0.123088	0.00357547	0.0316552	1	5
fig|431947.7.peg.1237	Long-chain-fatty-acid--CoA ligase (EC 6.2.1.3)	PGN_1245	long-chain-fatty-acid-CoA ligase		100.341	0.126213	0.00381604	0.0334328	1	1
fig|431947.7.peg.1556	LSU ribosomal protein L11p (L12e)	PGN_1575	50S ribosomal protein L11		588.702	0.126751	0.00452948	0.0381293	3	2
fig|431947.7.peg.1545	Stage 0 sporulation protein YaaT	PGN_1565	hypothetical protein		179.553	0.129268	0.00328932	0.029895	1	1
fig|431947.7.peg.182	FIG01269488: protein 2C clustered with ribosomal protein L32p	PGN_0187	hypothetical protein		369.691	0.132041	1.79293e-05	0.000708209	2	1
fig|431947.7.peg.1071	Branched-chain amino acid aminotransferase (EC 2.6.1.42)	PGN_1080	branched-chain amino acid aminotransferase		341.765	0.13401	0.00336611	0.0304581	3	5
fig|431947.7.peg.1819	LSU ribosomal protein L15p (L27Ae)	PGN_1849	50S ribosomal protein L15		238.922	0.134401	0.00102193	0.0132377	1	1
fig|431947.7.peg.1279	hypothetical protein	PGN_1288	hypothetical protein		1006.3	0.136791	0.00285597	0.0271582	4	3
fig|431947.7.peg.1171	Phosphate acetyltransferase (EC 2.3.1.8)	PGN_1179	phosphotransacetylase		133.623	0.139292	5.48001e-06	0.000274535	2	1
fig|431947.7.peg.1301	hypothetical protein	PGN_1313	hypothetical protein		256.905	0.141174	1.7031e-09	3.88686e-07	2	5
fig|431947.7.peg.918	FIG036446: hypothetical protein	PGN_0928	hypothetical protein		30.7949	0.143492	3.89464e-06	0.000216205	1	1
fig|431947.7.peg.988	N5-carboxyaminoimidazole ribonucleotide mutase (EC 5.4.99.18)	PGN_0999	putative phosphoribosylaminoimidazole carboxylase		121.064	0.143543	0.00107307	0.0136054	1	1
fig|431947.7.peg.1670	Fructose-bisphosphate aldolase class I (EC 4.1.2.13)	PGN_1695	fructose-1,6-bisphosphate aldolase		244.44	0.146016	6.67224e-05	0.00196509	2	5
fig|431947.7.peg.1744	hypothetical protein	PGN_1770	hypothetical protein		487.818	0.149812	0.000709355	0.0100484	3	2
fig|431947.7.peg.1493	Peptidyl-prolyl cis-trans isomerase (EC 5.2.1.8)	PGN_1510	putative peptidyl-prolyl cis-trans isomerase		557.061	0.155596	3.48851e-05	0.00123541	3	2
fig|431947.7.peg.1569	SSU ribosomal protein S2p (SAe)	PGN_1588	30S ribosomal protein S2		716.114	0.164039	0.00164132	0.0180282	2	2
fig|431947.7.peg.1561	SSU ribosomal protein S21p	PGN_1580	30S ribosomal protein S21		632.603	0.172997	0.00301204	0.0279943	3	2
fig|431947.7.peg.707	Acidobacterial duplicated orphan permease (function unknown)	PGN_0719	probable ABC transporter permease protein		43.1598	0.173048	0.00150012	0.017118	1	1
fig|431947.7.peg.296	Undecaprenyl diphosphate synthase (EC 2.5.1.31)	PGN_0298	putative undecaprenyl diphosphate synthase		435.3	0.177031	2.33305e-07	2.28195e-05	1	1
fig|431947.7.peg.1263	Diaminopimelate decarboxylase (EC 4.1.1.20)	PGN_1272	putative diaminopimelate decarboxylase		245.884	0.178647	0.00131099	0.0153911	1	1
fig|431947.7.peg.2031	hypothetical protein	PGN_2067	TPR domain protein		379.94	0.179283	1.29296e-05	0.000577335	1	1
fig|431947.7.peg.1625	LSU ribosomal protein L27p	PGN_1647	50S ribosomal protein L27		652.914	0.180579	4.49862e-05	0.00153718	3	2
fig|431947.7.peg.19	Fumarylacetoacetate hydrolase family protein	PGN_0021	probable hydrolase		236.73	0.180758	0.00111365	0.0136972	1	1
fig|431947.7.peg.1675	Acetyltransferase 2C GNAT family	PGN_1701	hypothetical protein		59.9484	0.185875	0.00112907	0.0138043	1	1
fig|431947.7.peg.1542	FIG034863: hypothetical protein	PGN_1561	hypothetical protein		109.857	0.188748	0.00351241	0.0312315	1	1
fig|431947.7.peg.552	Hemophore HmuY 2C recruits heme from host protein carriers	PGN_0558	hypothetical protein		96.7707	0.188807	0.00492842	0.0408185	1	1
fig|431947.7.peg.291	Cell surface glycan-binding lipoprotein 2C utilization system for glycans and polysaccharides (PUL) 2C SusD family	PGN_0294	receptor antigen B		695.034	0.197782	0.00631851	0.0480675	3	2
fig|431947.7.peg.183	LSU ribosomal protein L32p @ LSU ribosomal protein L32p 2C zinc-dependent	PGN_0188	50S ribosomal protein L32		608.007	0.199373	0.000292301	0.00531315	2	3
fig|431947.7.peg.1303	hypothetical protein	PGN_1315	hypothetical protein		9310.81	0.200924	0.000174745	0.00390138	5	4
fig|431947.7.peg.1046	hypothetical protein	PGN_1056	virulence modulating gene A		109.939	0.202505	0.00646042	0.0486069	1	1
fig|431947.7.peg.1530	hypothetical protein	PGN_1547	hypothetical protein		1276.53	0.202752	0.000492535	0.00790365	4	3
fig|431947.7.peg.299	Outer membrane protein H precursor	PGN_0301	hypothetical protein		939.034	0.203236	0.00138076	0.0159331	3	4
fig|431947.7.peg.1118	L-lactate permease	PGN_1128	L-lactate permease		272.687	0.206612	0.00152044	0.0172541	1	1
fig|431947.7.peg.653	ATP-dependent protease La (EC 3.4.21.53) Type I	PGN_0662	ATP-dependent protease La		676.431	0.21489	0.000251948	0.00479168	6	2
fig|431947.7.peg.528	MoxR-like ATPase in aerotolerance operon	PGN_0532	magnesium chelatase subunit I		1492.25	0.218035	0.00616725	0.0472669	1	3
fig|431947.7.peg.1447	hypothetical protein	PGN_1466	arginine-specific cysteine proteinase RgpB		511.915	0.218885	0.000496634	0.00790765	3	2
fig|431947.7.peg.61	Conjugative transposon protein TraD	PGN_0068	hypothetical protein		284.568	0.220419	0.00290643	0.0275106	1	1
fig|431947.7.peg.736	hypothetical protein	.	.		45651.9	0.223654	0.000411072	0.00703618	7	4
fig|431947.7.peg.699	Indolepyruvate oxidoreductase subunit IorB (EC 1.2.7.8)	PGN_0709	indolepyruvate oxidoreductase subunit beta		93.2978	0.223709	0.00420655	0.0358453	1	1
fig|431947.7.peg.1531	hypothetical protein	PGN_1548	hypothetical protein		3366.05	0.231936	0.000106512	0.00280483	3	2
fig|431947.7.peg.1174	hypothetical protein	PGN_1182	hypothetical protein		1108.72	0.232195	1.58884e-06	0.000118846	4	4
fig|431947.7.peg.392	SSU ribosomal protein S20p	PGN_0394	30S ribosomal protein S20		332.828	0.23256	0.000101298	0.00270215	3	5
fig|431947.7.peg.255	N-carbamoylputrescine amidase (EC 3.5.1.53)	PGN_0256	hydrolase		177.338	0.233204	0.000461713	0.00771024	1	1
fig|431947.7.peg.527	hypothetical protein PA3071	PGN_0531	putative von Willebrand factor type A		837.231	0.23341	4.71483e-05	0.00153718	4	1
fig|431947.7.peg.782	Polyribonucleotide nucleotidyltransferase (EC 2.7.7.8)	PGN_0792	polynucleotide phosphorylase/polyadenylase		544.736	0.233604	0.00199327	0.0205385	3	2
fig|431947.7.peg.1170	Acetate kinase (EC 2.7.2.1)	PGN_1178	acetate kinase		183.972	0.234249	3.14055e-05	0.00115191	2	1
fig|431947.7.peg.232	DNA-binding protein HU-beta	PGN_0235	DNA-binding protein HU		491.693	0.234872	0.000142179	0.0034766	3	5
fig|431947.7.peg.1981	NAD(P)H-hydrate epimerase (EC 5.1.99.6) / ADP-dependent (S)-NAD(P)H-hydrate dehydratase (EC 4.2.1.136)	PGN_2017	hypothetical protein		288.946	0.235623	1.02168e-08	1.61425e-06	1	1
fig|431947.7.peg.321	hypothetical protein	PGN_0323	hypothetical protein		405.701	0.236	0.000141071	0.0034766	2	2
fig|431947.7.peg.1004	Elongation factor G-like protein TM 1651	PGN_1014	elongation factor G		445.083	0.236322	1.02411e-05	0.000478075	3	2
fig|431947.7.peg.1299	K+-dependent Na+/Ca+ exchanger related-protein	PGN_1311	putative K+-dependent Na+/Ca+ exchanger related-protein		126.3	0.239409	0.000236546	0.00458364	1	1
fig|431947.7.peg.484	hypothetical protein	PGN_0485	hypothetical protein		138.323	0.239932	7.79865e-05	0.00216465	1	1
fig|431947.7.peg.257	Protein translocase membrane subunit SecG	PGN_0258	preprotein translocase subunit SecG		716.723	0.245592	0.000125309	0.00317215	3	2
fig|431947.7.peg.1676	Protein translocase subunit SecD / Protein translocase subunit SecF	PGN_1702	bifunctional preprotein translocase subunit SecD/SecF		793.949	0.245686	0.000124033	0.00317215	3	2
fig|431947.7.peg.476	Vitellogenin II precursor	PGN_0476	hypothetical protein		1801.9	0.252525	0.000426252	0.0071764	7	4
fig|431947.7.peg.1094	hypothetical protein	PGN_1107	hypothetical protein		1451.35	0.252683	0.000126639	0.00317215	3	4
fig|431947.7.peg.1711	hypothetical protein	PGN_1735	hypothetical protein		266.299	0.257898	0.00250796	0.0250065	3	2
fig|431947.7.peg.1858	4-hydroxybutyrate CoA-transferase	PGN_1888	4-hydroxybutyrate CoA-transferase		542.661	0.260879	0.000233804	0.00457365	3	2
fig|431947.7.peg.1119	hypothetical protein	PGN_1129	hypothetical protein		509.111	0.263896	0.000945866	0.0125342	3	5
fig|431947.7.peg.1302	ATP-dependent DNA helicase UvrD/PcrA (EC 3.6.4.12)	PGN_1314	ATP-dependent DNA helicase		1291.31	0.264573	3.05618e-08	3.69259e-06	5	2
fig|431947.7.peg.1975	COG1649 predicted glycoside hydrolase	PGN_2010	putative secreted protein		42.3057	0.265048	0.000172163	0.00388597	1	1
fig|431947.7.peg.1455	S-ribosylhomocysteine lyase (EC 4.4.1.21) @ Autoinducer-2 production protein LuxS	PGN_1474	S-ribosylhomocysteinase		14.7997	0.266807	0.00268423	0.0261299	1	1
fig|431947.7.peg.1626	LSU ribosomal protein L21p	PGN_1648	50S ribosomal protein L21		751.141	0.268442	0.000306916	0.00548179	3	2
fig|431947.7.peg.298	Periplasmic chaperone of outer membrane proteins Skp @ Outer membrane protein H precursor	PGN_0300	hypothetical protein		922.217	0.268795	0.00604164	0.0466199	3	3
fig|431947.7.peg.1027	putative lipoprotein	PGN_1037	hypothetical protein		465.779	0.269389	1.83414e-08	2.35457e-06	6	1
fig|431947.7.peg.1984	UDP-3-O-[3-hydroxymyristoyl] glucosamine N-acyltransferase (EC 2.3.1.191)	PGN_2020	UDP-3-O-[3-hydroxymyristoyl] glucosamine N-acyltransferase		573.576	0.273444	0.00278697	0.0268753	4	3
fig|431947.7.peg.1091	Chorismate synthase (EC 4.2.3.5)	PGN_1104	chorismate synthase		1456.2	0.274287	7.98327e-05	0.00218635	3	2
fig|431947.7.peg.1551	DNA-directed RNA polymerase beta subunit (EC 2.7.7.6)	PGN_1570	DNA-directed RNA polymerase subunit beta'		981.792	0.275013	0.0014876	0.01707	3	2
fig|431947.7.peg.919	Bipolar DNA helicase HerA	PGN_0929	hypothetical protein		38.2839	0.278913	2.16257e-06	0.00013881	1	1
fig|431947.7.peg.1983	UDP-3-O-[3-hydroxymyristoyl] N-acetylglucosamine deacetylase (EC 3.5.1.108) / 3-hydroxyacyl-[acyl-carrier-protein] dehydratase 2C FabZ form (EC 4.2.1.59)	PGN_2019	bifunctional UDP-3-O-[3-hydroxymyristoyl] N-acetylglucosamine deacetylase/(3R)-hydroxymyristoyl-[acyl-carrier-protein] dehydratase		425.14	0.288949	0.0011524	0.0139237	1	1
fig|431947.7.peg.652	Alkyl hydroperoxide reductase protein F	PGN_0661	alkyl hydroperoxide reductase F subunit		2854.95	0.289979	0.00108071	0.0136183	6	4
fig|431947.7.peg.1570	SSU ribosomal protein S9p (S16e)	PGN_1589	30S ribosomal protein S9		321.056	0.290609	1.3511e-09	3.88686e-07	2	5
fig|431947.7.peg.1814	SSU ribosomal protein S13p (S18e)	PGN_1844	30S ribosomal protein S13		193.251	0.291391	0.00551785	0.0443616	1	1
fig|431947.7.peg.32	LSU ribosomal protein L19p	PGN_0035	50S ribosomal protein L19		592.309	0.292779	0.000211454	0.00438715	3	2
fig|431947.7.peg.905	Chaperone protein DnaK	PGN_0916	molecular chaperone DnaK		4995.81	0.292956	0.00401571	0.0345116	1	3
fig|431947.7.peg.1092	FKBP-type peptidyl-prolyl cis-trans isomerase SlyD (EC 5.2.1.8)	PGN_1105	probable FKBP-type peptidyl-prolyl cis-trans isomerase		2890.6	0.293069	9.24996e-07	8.26061e-05	3	2
fig|431947.7.peg.1840	Translation elongation factor G	PGN_1870	elongation factor G		1252.7	0.293153	2.44678e-06	0.000147814	3	2
fig|431947.7.peg.1842	SSU ribosomal protein S12p (S23e)	PGN_1872	30S ribosomal protein S12		301.271	0.296312	0.00134772	0.0156396	3	2
fig|431947.7.peg.1213	LSU rRNA pseudouridine(2605) synthase (EC 5.4.99.22)	PGN_1219	ribosomal large subunit pseudouridine synthase B		421.922	0.298213	0.000483173	0.00781448	3	5
fig|431947.7.peg.163	SSU ribosomal protein S16p	PGN_0167	30S ribosomal protein S16		1575.87	0.302114	7.11456e-05	0.0020067	3	2
fig|431947.7.peg.525	Aerotolerance protein BatA	PGN_0529	aerotolerance-related membrane protein BatA		441.169	0.302153	1.68087e-06	0.000118846	1	1
fig|431947.7.peg.1818	Protein translocase subunit SecY	PGN_1848	preprotein translocase subunit SecY		1168.2	0.302201	2.37621e-05	0.000903839	3	2
fig|431947.7.peg.2039	hypothetical protein	PGN_2074	hypothetical protein		188.68	0.303802	3.48013e-05	0.00123541	1	1
fig|431947.7.peg.1012	Thymidine kinase (EC 2.7.1.21)	PGN_1022	thymidine kinase		146.379	0.304459	0.00463299	0.0388414	1	1
fig|431947.7.peg.1157	3 2C5-diaminohexanoate dehydrogenase (EC 1.4.1.11)	PGN_1165	hypothetical protein		444.82	0.304991	0.00422326	0.0358453	3	5
fig|431947.7.peg.490	Lead 2C cadmium 2C zinc and mercury transporting ATPase (EC 3.6.3.3) (EC 3.6.3.5) 3B Copper-translocating P-type ATPase (EC 3.6.3.4)	PGN_0492	cation-transporting ATPase		2656.21	0.311692	0.00194334	0.0201597	4	4
fig|431947.7.peg.210	hypothetical protein	.	.		365.442	0.315318	4.68237e-05	0.00153718	6	5
fig|431947.7.peg.1581	hypothetical protein	PGN_1600	hypothetical protein		411.075	0.327226	0.00621754	0.0474752	4	1
fig|431947.7.peg.631	Serine protease	PGN_0637	putative heat shock-related protease htrA protein		5696.38	0.32781	4.91009e-05	0.00155159	4	4
fig|431947.7.peg.1324	Pyruvate 2Cphosphate dikinase (EC 2.7.9.1)	PGN_1338	pyruvate phosphate dikinase		4262.08	0.330354	0.00103943	0.0133436	5	2
fig|431947.7.peg.396	hypothetical protein	PGN_0400	hypothetical protein		5063.26	0.336384	1.21831e-05	0.00055609	3	4
fig|431947.7.peg.1386	hypothetical protein	.	.		1747.05	0.337729	2.9839e-09	5.86126e-07	5	4
fig|431947.7.peg.66	Conjugative transposon protein TraA	PGN_0073	putative conserved protein found in conjugate transposon TraA		19.6396	0.342401	0.003944	0.0341813	1	1
fig|431947.7.peg.1555	LSU ribosomal protein L1p (L10Ae)	PGN_1574	50S ribosomal protein L1		1308.72	0.342873	4.53189e-05	0.00153718	3	2
fig|431947.7.peg.1956	FIG137478: Hypothetical protein	PGN_1990	hypothetical protein		423.294	0.344069	1.29958e-08	1.90667e-06	3	5
fig|431947.7.peg.2001	DNA protection during starvation protein	PGN_2037	DNA-binding protein from starved cells Dps		11012.2	0.345513	0.000475689	0.00781448	5	4
fig|431947.7.peg.735	hypothetical protein	PGN_0748	hypothetical protein		1469.73	0.345825	9.83226e-05	0.0026573	3	2
fig|431947.7.peg.67	hypothetical protein clusted with conjugative transposons 2C BF0131	PGN_0074	hypothetical protein		11.6435	0.34854	0.00163461	0.0180282	1	1
fig|431947.7.peg.524	Aerotolerance protein BatB	PGN_0528	putative aerotolerance-related exported protein BatB		279.78	0.351234	3.07686e-06	0.000180393	1	1
fig|431947.7.peg.630	LSU ribosomal protein L31p @ LSU ribosomal protein L31p 2C zinc-independent	PGN_0636	50S ribosomal protein L31 type B		319.752	0.351881	0.000512214	0.00809298	3	5
fig|431947.7.peg.318	hypothetical protein	PGN_0320	hypothetical protein		639.871	0.352608	0.000171975	0.00388597	3	5
fig|431947.7.peg.92	Peptidase 2C M23/M37 family	PGN_0099	probable peptidase		471.955	0.358616	1.64198e-05	0.000674524	3	2
fig|431947.7.peg.533	Transcriptional regulator 2C Crp/Fnr family	PGN_0537	probable transcriptional regulator Crp family		285.431	0.359764	0.00123057	0.0146104	1	1
fig|431947.7.peg.440	hypothetical protein	.	.		1956.27	0.360661	6.97788e-10	2.86651e-07	5	4
fig|431947.7.peg.855	IMP cyclohydrolase (EC 3.5.4.10) / Phosphoribosylaminoimidazolecarboxamide formyltransferase (EC 2.1.2.3)	PGN_0865	bifunctional phosphoribosylaminoimidazolecarboxamide formyltransferase/IMP cyclohydrolase		606.813	0.360877	3.4243e-09	5.86126e-07	3	2
fig|431947.7.peg.354	Transcription termination protein NusA	PGN_0354	transcription elongation factor NusA		380.776	0.362221	3.30496e-07	3.08563e-05	3	2
fig|431947.7.peg.317	RNA polymerase ECF-type sigma factor	PGN_0319	probable RNA polymerase sigma-70 factor ECF subfamily		1121.92	0.367157	1.63503e-07	1.67918e-05	1	4
fig|431947.7.peg.1860	Uncharacterized protein Fjoh 4981 2C DUF4295-containing	PGN_1889	hypothetical protein		262.755	0.368168	5.17356e-05	0.00158693	3	5
fig|431947.7.peg.1982	Acyl-[acyl-carrier-protein]--UDP-N-acetylglucosamine O-acyltransferase (EC 2.3.1.129)	PGN_2018	UDP-N-acetylglucosamine acyltransferase		214.151	0.36867	0.000872055	0.0116312	1	1
fig|431947.7.peg.1010	tRNA threonylcarbamoyladenosine biosynthesis protein TsaE	PGN_1020	probable ATP/GTP-binding transmembrane protein		259.44	0.372712	0.000480983	0.00781448	1	1
fig|431947.7.peg.386	Thiol peroxidase 2C Tpx-type (EC 1.11.1.15)	PGN_0388	putative thiol peroxidase		3913.33	0.376841	1.83635e-05	0.000711671	4	3
fig|431947.7.peg.884	Fumarate hydratase class I (EC 4.2.1.2)	PGN_0893	fumarate hydratase class I anaerobic		198.089	0.378295	0.00131131	0.0153911	1	1
fig|431947.7.peg.1246	ADP-heptose:LPS heptosyltransferase	PGN_1255	putative heptosyltransferase		102.962	0.380009	0.000545862	0.00849395	1	1
fig|431947.7.peg.2038	hypothetical protein	PGN_2073	hypothetical protein		1165.95	0.395495	0.000267523	0.00495038	4	4
fig|431947.7.peg.370	hypothetical protein	PGN_0371	hypothetical protein		488.871	0.397366	0.000604941	0.00900398	4	1
fig|431947.7.peg.1568	Translation elongation factor Ts	PGN_1587	elongation factor Ts		360.84	0.40311	0.000119943	0.00311852	2	1
fig|431947.7.peg.1297	Ferrous iron transporter FeoB	PGN_1309	ferrous iron transport protein B		355.668	0.404771	0.000368284	0.00646543	1	1
fig|431947.7.peg.1243	hypothetical protein	PGN_1253	hypothetical protein		5420.96	0.412917	0.005529	0.0443616	6	4
fig|431947.7.peg.488	DNA-damage-inducible protein F	PGN_0490	putative DNA-damage-inducible protein F		294.327	0.413138	0.00109527	0.0136943	1	5
fig|431947.7.peg.1825	SSU ribosomal protein S14p (S29e) @ SSU ribosomal protein S14p (S29e) 2C zinc-independent	PGN_1855	30S ribosomal protein S14		227.628	0.414478	0.00510314	0.0417604	2	5
fig|431947.7.peg.658	GTP cyclohydrolase I (EC 3.5.4.16) type 1	PGN_0667	GTP cyclohydrolase I		158.245	0.419853	0.00499038	0.041142	1	1
fig|431947.7.peg.2014	hypothetical protein	.	.		1949.9	0.429594	6.19716e-12	4.24299e-09	6	4
fig|431947.7.peg.388	hypothetical protein	PGN_0390	hypothetical protein		120.195	0.435006	0.00081549	0.0112412	1	1
fig|431947.7.peg.643	hypothetical protein	PGN_0650	hypothetical protein		1125.72	0.4564	1.78924e-08	2.35457e-06	3	2
fig|431947.7.peg.213	hypothetical protein	.	.		1978.17	0.476136	7.75716e-08	8.3859e-06	5	4
fig|431947.7.peg.311	Formate efflux transporter FocA	PGN_0314	probable formate/nitrite transporter		145.709	0.484973	0.00259363	0.0254896	1	1
fig|431947.7.peg.526	FIG00936810: hypothetical protein	PGN_0530	hypothetical protein		343.512	0.485492	0.000149082	0.00360253	1	1
fig|431947.7.peg.1939	Cys-tRNA(Pro) deacylase YbaK	PGN_1975	putative regulatory protein		209.092	0.495896	0.000165025	0.00380856	1	1
fig|431947.7.peg.1166	Electron bifurcating butyryl-CoA dehydrogenase 2C electron transfer flavoprotein alpha	PGN_1174	electron transfer flavoprotein alpha subunit		305.424	0.497698	1.49772e-05	0.000640901	1	1
fig|431947.7.peg.307	Uroporphyrinogen-III synthase (EC 4.2.1.75)	PGN_0310	putative uroporphyrinogen-III synthase		154.863	0.524686	1.70633e-05	0.000687217	1	1
fig|431947.7.peg.30	Thioredoxin	PGN_0033	thioredoxin		1209.59	0.530175	1.48607e-06	0.0001174	4	3
fig|431947.7.peg.108	hypothetical protein	.	.		64.43	0.531498	0.00591942	0.0460559	1	1
fig|431947.7.peg.795	MotA/TolQ/ExbB proton channel family protein	PGN_0806	putative MotA/TolQ/ExbB proton channel protein		387.094	0.543964	0.0067081	0.049077	3	2
fig|431947.7.peg.1672	SSU ribosomal protein S15p (S13e)	PGN_1698	30S ribosomal protein S15		1043.41	0.577386	3.16172e-06	0.000180393	3	2
fig|431947.7.peg.714	hypothetical protein	PGN_0726	hypothetical protein		63.8615	0.662585	0.00265919	0.0260094	1	1
fig|431947.7.peg.1938	hypothetical protein	PGN_1974	hypothetical protein		521.829	0.679379	9.57263e-12	4.91555e-09	1	1
fig|431947.7.peg.684	LSU ribosomal protein L34p	PGN_0694	50S ribosomal protein L34		307.119	0.719463	5.2632e-13	5.4053e-10	2	1
fig|431947.7.peg.1563	Intramembrane protease RasP/YluC 2C implicated in cell division based on FtsL cleavage	PGN_1582	membrane-associated zinc metalloprotease		242.59	0.802186	0.00344372	0.0308882	1	1
fig|431947.7.peg.863	DNA-binding protein 2C histone-like family	PGN_0872	DNA-binding protein histone-like family		159.761	0.83954	0.00105567	0.0134679	1	1

## Sheet: Results Galleria mellonella
Table S3. Results of time-series differential expression analysis (DESeq2 spline) and DPGP clustering in the G. mellonella infection experiment.
	Up-regulated in cells infected with P. gingivalis wild-type
	Down-regulated in cells infected with P. gingivalis wild-type
Gene name	Product	baseMean	log2FoldChange	lfcSE	stat	pvalue	padj	Clusters infected with P. gingivalis wild-type	Clusters infected with P. gingivalis Δcas3
LOC113510541	uncharacterized protein LOC113510541	2.70472	-2.28205	1.29908	13.7409	0.0173417	0.0491411
LOC113523596	uncharacterized protein LOC113523596	4.59095	-2.17023	1.10471	24.1092	0.000206873	0.00103234	1	1
LOC113512555	major centromere autoantigen B-like	3.32296	-2.04557	1.29131	14.2746	0.0139562	0.0410045
LOC113522245	uncharacterized protein LOC113522245	8.04035	-1.94658	0.822578	18.2711	0.00262513	0.00977887	2	2
LOC113510300	uncharacterized protein LOC113510300	7.88851	-1.91732	0.738238	14.9334	0.0106506	0.0325569	7	1
LOC113517445	adenylate cyclase type 3-like	3.15162	-1.86177	1.15898	14.4753	0.0128562	0.0383339	9	2
LOC113513840	coiled-coil domain-containing protein 63-like	3.95564	-1.80641	1.02879	17.4102	0.00378404	0.0133877	2	2
LOC113519025	uncharacterized protein LOC113519025 isoform X1	7.40114	-1.67224	0.768577	17.3391	0.00389966	0.0137234	2	2
LOC113514527	LOW QUALITY PROTEIN: uncharacterized protein LOC113514527	4.57228	-1.66352	0.917015	22.1608	0.00048799	0.00223084	1	1
LOC113510754	katanin p60 ATPase-containing subunit A-like 2	5.97422	-1.48955	0.742662	14.0056	0.0155739	0.0448712
LOC113511809	netrin receptor UNC5B-like	6.69853	-1.45064	0.757009	17.5164	0.00361773	0.012904	2	2
LOC113513802	uncharacterized protein LOC113513802	3.7359	-1.4112	1.10265	19.0261	0.00190078	0.00740348	1	4
LOC113523492	ankycorbin-like isoform X1	10.3481	-1.35129	0.667436	27.0055	5.69009e-05	0.000319606	1	1
LOC113513039	indole-3-acetaldehyde oxidase-like	6.16446	-1.30441	0.770274	22.3713	0.000444985	0.0020541	1	1
LOC113523551	uncharacterized protein LOC113523551	4.05623	-1.29829	1.08255	22.5064	0.000419373	0.00195358	1	1
LOC113515560	uncharacterized protein LOC113515560	2.55282	-1.28841	1.28107	13.7683	0.0171501	0.0486919
AT056_gt01	tRNA-Met	11.6922	-1.28164	0.755068	18.9308	0.00198	0.00766019	1	4
LOC113521874	uncharacterized protein LOC113521874	3.49917	-1.25835	1.07432	14.291	0.013863	0.0407759
LOC113514484	uncharacterized protein LOC113514484	5.98838	-1.22783	0.873809	16.2604	0.00613861	0.0203122	3	5
LOC113513208	carboxypeptidase B-like isoform X1	3.52735	-1.22421	1.02942	16.2545	0.00615374	0.0203521	3	5
LOC113512671	ERC protein 2-like	6.4154	-1.22108	0.778788	14.9925	0.0103945	0.0318745	6	5
LOC113512168	uncharacterized protein LOC113512168	5.59825	-1.20891	0.773501	15.3787	0.00886091	0.0277328	5	4
LOC113514027	mediator of RNA polymerase II transcription subunit 15-like	3.64287	-1.20793	1.0345	19.2252	0.00174502	0.00688389	1	3
LOC113515608	lachesin-like isoform X1	2.83514	-1.20396	1.17952	13.7534	0.0172542	0.0489454
LOC113514404	dopamine receptor 1-like	4.64187	-1.19511	0.862178	14.8644	0.0109578	0.0333837	7	2
LOC113520180	otoferlin-like	9.8124	-1.19394	0.562531	14.0492	0.0152998	0.0441777
LOC113510273	uncharacterized protein LOC113510273	5.30085	-1.19232	0.776388	16.0409	0.00672832	0.0219833	4	2
LOC113523511	golgin subfamily A member 4-like	6.05206	-1.1911	0.780137	18.06	0.00287214	0.0105858	2	2
LOC113522269	proclotting enzyme-like	4.56593	-1.18361	0.869026	21.1356	0.000763644	0.00333431	1	1
LOC113522943	arginine esterase-like	4.38499	-1.1801	1.05393	17.7922	0.00321846	0.0116674	2	2
LOC113514519	odorant receptor 4-like	3.91478	-1.17777	1.06841	19.1183	0.00182702	0.00715617	1	4
LOC113514515	uncharacterized protein LOC113514515	3.61679	-1.1754	1.05918	19.8803	0.00131602	0.00539908	1	1
LOC113514255	fatty acyl-CoA reductase wat-like	3.63627	-1.15488	1.08704	15.6816	0.00781455	0.0249294	5	1
LOC113511766	endocuticle structural protein SgAbd-6-like isoform X1	5.36961	-1.14593	0.817997	17.3486	0.00388403	0.0136757	2	2
LOC113509902	uncharacterized protein LOC113509902	13.207	-1.14464	0.567115	41.8807	6.22697e-08	6.11111e-07	1	1
LOC113512545	uncharacterized protein LOC113512545 isoform X2	7.3516	-1.13886	0.846483	21.8065	0.000569845	0.00256343	1	1
LOC113521137	segmentation protein Runt	3.79729	-1.12987	0.968458	14.259	0.014045	0.0412106
LOC113512112	carbonic anhydrase-related protein 10 isoform X2	2.81092	-1.11336	1.06606	14.7806	0.011342	0.0343451	7	4
LOC113521390	peptide transporter family 1-like	5.6097	-1.11317	0.794541	16.9483	0.00459883	0.0158593	2	3
LOC113518999	uncharacterized protein LOC113518999	3.0739	-1.10058	1.18776	16.4645	0.00563573	0.018889	3	1
LOC113517453	sodium-coupled monocarboxylate transporter 1-like	6.55383	-1.0894	0.726723	16.2795	0.00608969	0.0201604	3	5
LOC113520087	ubiquitin carboxyl-terminal hydrolase 7-like isoform X4	16.5977	-1.07214	0.477257	21.0295	0.000799714	0.0034656	1	1
LOC113517422	uncharacterized protein LOC113517422	13.7928	-1.06953	0.48557	31.7597	6.62883e-06	4.54005e-05	1	1
LOC113514449	43 kDa receptor-associated protein of the synapse homolog isoform X2	4.7943	-1.06007	0.907282	14.4021	0.0132472	0.0392965	10	1
LOC113515609	chorion class CA protein ERA.1-like isoform X2	3.48675	-1.05415	1.04244	21.5023	0.000650823	0.00288942	1	1
LOC113521012	uncharacterized protein LOC113521012	16.5742	-1.04029	0.491123	28.9507	2.37102e-05	0.000144921	1	1
LOC113509836	MORN repeat-containing protein 5-like isoform X2	3.49086	-1.03088	1.05649	15.1359	0.00979719	0.0303262	6	2
LOC113518740	carboxypeptidase B-like isoform X1	3.61134	-1.0281	1.00104	17.6617	0.00340173	0.0122277	2	2
LOC113522964	LOW QUALITY PROTEIN: short transient receptor potential channel 4-like	7.28403	-1.02615	0.683807	14.1498	0.0146855	0.0427018
LOC113521951	calphotin-like	11.3076	-1.02049	0.687704	18.3107	0.00258122	0.00965061	2	2
LOC113513411	uncharacterized protein LOC113513411	15.3657	-1.01974	0.525617	31.2916	8.20374e-06	5.52157e-05	1	1
LOC113517093	meiotic recombination protein SPO11	3.52948	-1.01802	0.959139	14.1315	0.0147956	0.0429464
LOC113519115	dopamine D2-like receptor	9.94356	-1.01679	0.701329	16.1379	0.0064611	0.0212044	4	2
LOC113512073	venom acid phosphatase Acph-1-like	15.7023	-0.998872	0.533403	13.9947	0.0156432	0.0450316
LOC113519847	L-asparaginase isoform X2	5.71633	-0.994397	0.774787	14.4618	0.0129274	0.038529	9	2
LOC113514797	uncharacterized protein LOC113514797	6.15638	-0.981852	0.841331	14.5608	0.0124132	0.0371136	9	1
LOC113513010	cingulin-like	15.4954	-0.980694	0.450715	23.7084	0.000246986	0.00121266	1	1
LOC113515714	aldehyde oxidase 1-like	10.4262	-0.979929	0.599007	17.7298	0.00330488	0.0119362	2	2
LOC113521805	uncharacterized protein LOC113521805 isoform X1	6.11048	-0.958876	0.761452	22.8752	0.000356627	0.00168802	1	1
LOC113519346	metabotropic glutamate receptor 2	4.82046	-0.949916	0.949138	19.6927	0.001427	0.00579511	1	1
LOC113522368	O-acyltransferase like protein-like	3.75781	-0.946927	0.984243	19.1152	0.0018294	0.00716129	1	4
AT056_gt02	tRNA-Ile	32.4375	-0.933151	0.615156	28.7849	2.55526e-05	0.000155251	1	1
LOC113516805	uncharacterized protein LOC113516805	10.4998	-0.931544	0.615481	27.8779	3.84553e-05	0.000225869	1	1
LOC113519476	uncharacterized protein K02A2.6-like	8.82012	-0.927059	0.661028	24.4511	0.000177785	0.000899389	1	1
AT056_gt09	tRNA-Asp	19.5946	-0.921042	0.548386	19.743	0.00139638	0.00568822	1	1
LOC113519513	lipase member H-like	11.2666	-0.920463	0.631149	14.3805	0.0133647	0.0396004	10	2
LOC113515990	ovomucoid-like	7.13244	-0.913735	0.689716	22.1847	0.000482908	0.00220913	1	1
LOC113515531	putative odorant receptor 92a	5.47625	-0.911732	0.796227	17.4701	0.00368935	0.0131193	2	2
LOC113514236	dynein intermediate chain 3, ciliary-like	3.54283	-0.91104	1.00818	15.6188	0.00802097	0.0254713	5	2
LOC113512973	transmembrane protein 151B-like isoform X1	3.9292	-0.906328	1.01788	16.3558	0.00589834	0.0196399	3	3
LOC113517789	elongation of very long chain fatty acids protein AAEL008004-like	6.93386	-0.894622	0.929213	29.7122	1.68026e-05	0.000105777	1	1
LOC113514507	uncharacterized protein LOC113514507	6.55815	-0.888648	0.909563	24.3344	0.000187226	0.000942331	1	1
LOC113509884	structural maintenance of chromosomes protein 2-like	13.1033	-0.885079	0.535714	14.962	0.0105258	0.032205	7	1
LOC113522166	Down syndrome cell adhesion molecule-like protein Dscam2	4.44509	-0.884018	0.878401	21.0752	0.000783986	0.00340637	1	1
LOC113519305	dynein regulatory complex subunit 4	3.794	-0.882825	1.05632	14.6363	0.0120348	0.0361616	8	3
LOC113518572	carboxylesterase 4A	7.16572	-0.87401	0.671858	16.519	0.00550852	0.0185142	3	1
LOC113514894	Down syndrome cell adhesion molecule-like protein Dscam2	3.86099	-0.872384	0.99489	15.4369	0.0086498	0.0272135	5	3
AT056_gt19	tRNA-Pro	32.6698	-0.861277	0.586127	18.2249	0.00267734	0.00995096	2	2
LOC113520462	uncharacterized protein LOC113520462	3.33813	-0.860675	1.05701	15.9842	0.00688937	0.0224209	4	3
LOC113511762	elongation of very long chain fatty acids protein 7-like	6.98264	-0.855825	0.668001	21.9773	0.000528838	0.00239925	1	1
LOC113521998	uncharacterized protein LOC113521998 isoform X1	5.91441	-0.855627	0.72256	23.6771	0.000250433	0.00122796	1	1
LOC113516849	dynein heavy chain 7, axonemal	33.0177	-0.847239	0.355427	28.5469	2.84488e-05	0.000171665	1	1
LOC113523340	uncharacterized protein LOC113523340	7.55402	-0.84697	0.640775	27.5211	4.5145e-05	0.000259407	1	1
LOC113520433	adenylate cyclase type 10-like	13.9922	-0.837647	0.515298	15.7929	0.00746079	0.0239625	4	5
LOC113517602	uncharacterized protein LOC113517602	16.7992	-0.837112	0.481538	17.4231	0.00376346	0.0133327	2	2
LOC113516210	calmodulin-beta-like isoform X2	4.06611	-0.836397	0.926644	16.4592	0.00564825	0.0189118	3	1
LOC113513146	organic cation transporter protein-like	3.13823	-0.829023	1.12529	14.3647	0.0134512	0.0397945	10	4
LOC113519512	uncharacterized protein LOC113519512	13.1322	-0.824609	0.559483	15.9487	0.00699209	0.0227106	4	3
LOC113513057	xanthine dehydrogenase-like	11.755	-0.823078	0.748766	26.0064	8.89802e-05	0.000479841	1	1
LOC113514917	fatty acid synthase-like	12.0328	-0.819188	0.597978	17.305	0.00395618	0.0139002	2	2
LOC113517096	uncharacterized protein LOC113517096 isoform X2	3.77234	-0.817883	0.892906	16.5748	0.00538084	0.0181542	3	1
LOC113517760	dynein heavy chain 6, axonemal	38.8913	-0.815042	0.340566	35.8	1.04144e-06	8.31582e-06	1	1
AT056_gt03	tRNA-Gln	28.435	-0.807325	0.598294	31.2261	8.45186e-06	5.67702e-05	1	1
LOC113513993	titin-like	10.54	-0.803446	0.603748	34.9536	1.53706e-06	1.18516e-05	1	1
AT056_gt18	tRNA-Thr	26.6402	-0.79192	0.588652	19.3167	0.00167771	0.00666284	1	3
LOC113521129	uncharacterized protein LOC113521129	52.6218	-0.790993	0.337093	22.4411	0.000431565	0.00200192	1	1
LOC113518549	outer dense fiber protein 3-like	2.43531	-0.788374	1.24685	13.8527	0.0165728	0.047276
LOC113513346	uncharacterized protein LOC113513346	7.82534	-0.787049	0.736329	27.9677	3.69324e-05	0.000217407	1	1
LOC113513942	zinc finger protein OZF-like	6.54375	-0.783913	0.692571	21.626	0.000616629	0.00275052	1	1
LOC113515592	pyruvate kinase-like	8.10082	-0.783533	0.665432	38.5513	2.92347e-07	2.57854e-06	1	1
LOC113519209	cilia- and flagella-associated protein 157	3.64641	-0.77178	0.924423	15.6627	0.00787622	0.0250838	5	1
LOC113521812	uncharacterized protein LOC113521812	39.5354	-0.758046	0.406476	20.3236	0.00108647	0.00455614	1	1
LOC113516821	LOW QUALITY PROTEIN: hydrocephalus-inducing protein homolog	38.1917	-0.755257	0.42854	30.9922	9.4006e-06	6.25399e-05	1	1
LOC113521883	pro-resilin-like	5.29831	-0.749613	0.807976	16.6995	0.00510648	0.0173383	2	7
LOC113517668	uncharacterized protein LOC113517668	11.209	-0.746371	0.538215	19.4457	0.0015872	0.00636178	1	2
LOC113516159	uncharacterized protein LOC113516159	14.4816	-0.743476	0.520832	27.1333	5.37327e-05	0.000303355	1	1
LOC113519539	MATH and LRR domain-containing protein PFE0570w-like	21.1487	-0.739451	0.391287	25.1218	0.000131985	0.000687935	1	1
LOC113509868	uncharacterized protein LOC113509868	6.35256	-0.739441	0.702132	14.1397	0.0147458	0.0428489
LOC113512538	cilia- and flagella-associated protein 44	13.8046	-0.735118	0.518502	41.278	8.24451e-08	7.98457e-07	1	1
LOC113514463	LOW QUALITY PROTEIN: uncharacterized protein LOC113514463	47.5494	-0.729476	0.309592	54.7863	1.44438e-10	2.09903e-09	1	1
LOC113510254	hemicentin-1	9.73621	-0.72193	0.624267	14.7964	0.0112687	0.0341737	7	4
LOC113515111	.	6.05882	-0.719897	0.755751	14.0993	0.0149909	0.0433706
LOC113516305	cytochrome P450 4c3-like	8.33161	-0.712934	0.66263	15.5041	0.00841228	0.0265293	5	2
LOC113514597	uncharacterized protein LOC113514597	3.49843	-0.711081	0.97829	14.3097	0.0137573	0.0405101
LOC113519004	suppressor of lurcher protein 1	6.9087	-0.70331	0.679819	19.2082	0.00175783	0.00692617	1	3
LOC113521927	glycine-rich cell wall structural protein-like	11.0538	-0.702271	0.566426	45.2276	1.30424e-08	1.4377e-07	1	1
LOC113512197	LOW QUALITY PROTEIN: dynein heavy chain 1, axonemal-like	39.9426	-0.700294	0.309379	49.1817	2.03736e-09	2.51845e-08	1	1
LOC113518557	dynein heavy chain 8, axonemal	55.7097	-0.693819	0.314767	38.1785	3.47419e-07	3.02597e-06	1	1
LOC113519492	uncharacterized protein LOC113519492	23.2235	-0.678046	0.415363	16.0263	0.00676929	0.0220953	4	2
LOC113521885	uncharacterized protein DDB_G0283357-like	5.45625	-0.672984	0.834849	23.9318	0.000223764	0.00110661	1	1
LOC113513045	endothelin-converting enzyme 2-like	3.91888	-0.667562	0.90172	17.0502	0.00440559	0.0152885	2	3
LOC113511957	zonadhesin-like	3.65128	-0.664873	0.926796	17.1588	0.0042082	0.0146611	2	3
LOC113510172	gamma-butyrobetaine dioxygenase-like	21.2207	-0.66423	0.379203	16.9643	0.004568	0.0157653	2	3
LOC113516127	uncharacterized protein LOC113516127	10.2025	-0.661334	0.60597	13.9803	0.0157351	0.0452175
LOC113511239	tyrosine-protein phosphatase cdcA-like	10.0396	-0.650444	0.613166	15.18	0.0096203	0.0298274	6	1
LOC113517302	transmembrane protein 17-like	13.4932	-0.650374	0.507333	17.0152	0.00447104	0.0154913	2	3
LOC113520400	protein furry-like	26.5459	-0.644776	0.434116	26.5635	6.93618e-05	0.000382457	1	1
LOC113509728	uncharacterized protein LOC113509728	7.54504	-0.643705	0.732727	18.5632	0.00231743	0.00875582	2	1
LOC113519786	venom carboxylesterase-6-like	6.25364	-0.640714	0.703683	15.9292	0.007049	0.0228674	4	3
LOC113517684	uncharacterized protein LOC113517684	5.23141	-0.639595	0.796756	18.4801	0.00240113	0.00904369	2	2
LOC113515263	uncharacterized protein LOC113515263	6.2211	-0.632273	0.763903	15.4716	0.0085264	0.0268636	5	2
LOC113512713	fatty acyl-CoA reductase wat-like	7.48171	-0.63155	0.669474	23.1147	0.000320936	0.00153945	1	1
LOC113514563	transmembrane protein 216-like	11.876	-0.630293	0.516112	16.0916	0.0065874	0.0215814	4	2
LOC113514956	uncharacterized protein LOC113514956	7.3647	-0.628007	0.77786	30.5503	1.14905e-05	7.46796e-05	1	1
LOC113514464	uncharacterized protein LOC113514464 isoform X3	12.7775	-0.625009	0.539061	19.1508	0.00180168	0.007069	1	4
LOC113510040	uncharacterized protein LOC113510040	5.70903	-0.619468	0.730268	13.9299	0.0160607	0.0460431
LOC113521969	keratin-associated protein 19-2-like	5.9112	-0.618561	0.794425	19.967	0.00126766	0.00522331	1	1
LOC113518824	uncharacterized protein LOC113518824	13.5052	-0.612777	0.467157	15.6448	0.00793491	0.0252282	5	2
LOC113513992	uncharacterized protein LOC113513992	2.90928	-0.610667	1.20201	16.4139	0.00575644	0.0192302	3	1
LOC113516212	sialin-like	6.12441	-0.607281	0.684067	14.3789	0.0133735	0.0396178	10	2
LOC113513325	probable cytochrome P450 9f2	35.5919	-0.60231	0.3285	14.4691	0.0128888	0.0384227	9	2
LOC113517088	uncharacterized LOC113517088	24.2867	-0.60001	0.401284	42.8525	3.95845e-08	4.03123e-07	1	1
LOC113519502	uncharacterized protein LOC113519502	15.2983	-0.599544	0.527582	15.581	0.00814787	0.025837	5	2
LOC113522142	ubiquitin-like-conjugating enzyme ATG10	6.15486	-0.597935	0.681386	18.9748	0.00194304	0.00754368	1	4
LOC113522160	thyrotropin-releasing hormone receptor-like	30.0761	-0.59658	0.479607	22.6871	0.000387361	0.0018166	1	1
LOC113521974	serine/threonine-protein kinase MARK2-like	30.1074	-0.592492	0.350851	18.5892	0.00229178	0.00867873	1	8
LOC113519993	facilitated trehalose transporter Tret1-like	55.8747	-0.589378	0.295626	25.9303	9.20579e-05	0.000494625	1	1
LOC113511306	uncharacterized protein LOC113511306	11.177	-0.589143	0.554268	29.9442	1.51263e-05	9.62348e-05	1	1
LOC113519257	uncharacterized protein LOC113519257	7.24626	-0.579676	0.661718	25.7919	9.7923e-05	0.000523376	1	1
LOC113521236	ganglioside-induced differentiation-associated protein 1	33.1284	-0.578952	0.327665	17.7785	0.00323724	0.011729	2	2
LOC113514434	uncharacterized protein PF11_0213-like	14.9696	-0.577191	0.565105	20.9592	0.000824551	0.00355693	1	1
AT056_gt07	tRNA-Leu	73.0944	-0.576237	0.32969	27.3008	4.98408e-05	0.000283925	1	1
LOC113517924	uncharacterized protein LOC113517924	4.33532	-0.575541	0.986613	14.7119	0.0116669	0.035201	8	1
LOC113516161	uncharacterized protein LOC113516161	18.3129	-0.574451	0.482061	33.0964	3.60106e-06	2.591e-05	1	1
LOC113511889	band 7 protein AGAP004871-like	3.76979	-0.574036	1.14531	18.6556	0.00222763	0.0084576	1	5
LOC113519824	RNA polymerase II degradation factor 1-like	24.984	-0.572026	0.353807	24.0884	0.000208778	0.00104106	1	1
LOC113509978	uncharacterized protein LOC113509978	14.1127	-0.568597	0.562043	18.1695	0.00274126	0.01016	2	2
LOC113514718	uncharacterized protein LOC113514718	39.5658	-0.5651	0.454927	25.4103	0.000116083	0.000610818	1	1
LOC113522915	uncharacterized protein LOC113522915	18.7257	-0.553511	0.439213	20.5371	0.000990478	0.00419212	1	1
LOC113521562	KIF-binding protein-like	10.8556	-0.55339	0.661695	43.0451	3.61819e-08	3.71328e-07	1	1
LOC113514472	heparanase	8.07378	-0.549718	0.607316	25.1695	0.000129214	0.000674552	1	1
LOC113517869	kinesin-like protein KIN-7O	7.21957	-0.546511	0.714841	18.2983	0.00259485	0.00968241	2	2
LOC113517978	globin-1-like	11.2357	-0.546177	0.55413	21.2298	0.000732955	0.0032078	1	1
AT056_gt17	tRNA-His	12.9608	-0.5378	0.699327	31.0293	9.2434e-06	6.15912e-05	1	1
LOC113511569	LOW QUALITY PROTEIN: cilia- and flagella-associated protein 43	10.1806	-0.53481	0.552368	19.1567	0.00179713	0.00705817	1	4
LOC113511131	uncharacterized protein LOC113511131	14.3359	-0.532305	0.477304	18.2237	0.00267876	0.00995345	2	2
LOC113514143	sodium/potassium-transporting ATPase subunit alpha-like	8.03683	-0.530652	0.634084	16.0589	0.0066778	0.0218506	4	2
LOC113510238	uncharacterized protein LOC113510238	16.4016	-0.527042	0.499645	15.1704	0.00965836	0.0299314	6	1
LOC113515828	uncharacterized protein LOC113515828	7.2476	-0.525675	0.859552	16.4634	0.00563847	0.0188934	3	1
LOC113517590	protein PTHB1	8.78569	-0.525549	0.595652	17.5587	0.00355345	0.0127009	2	2
LOC113521115	conglutin beta 7-like	30.9946	-0.524841	0.352101	32.89	3.95751e-06	2.82597e-05	1	1
LOC113513106	uncharacterized protein LOC113513106	19.9422	-0.5231	0.427173	14.7961	0.0112699	0.0341737	7	4
LOC113513448	uncharacterized protein LOC113513448	6.17519	-0.51829	0.749325	21.757	0.000582305	0.00261284	1	1
LOC113523203	uncharacterized protein LOC113523203	2.71373	-0.516736	1.09397	15.2032	0.00952836	0.0296048	6	1
LOC113514817	non-structural maintenance of chromosomes element 3 homolog	14.0147	-0.51167	0.496994	17.6469	0.00342305	0.0122846	2	2
LOC113522208	uncharacterized protein LOC113522208	6.47707	-0.510019	0.748239	16.5623	0.00540917	0.0182358	3	1
LOC113509860	major pollen allergen Lol p 5b-like	3.38262	-0.506238	1.02246	16.7973	0.00490079	0.0167828	2	4
LOC113520021	uncharacterized protein LOC113520021	28.0459	-0.505659	0.354513	22.4202	0.000435534	0.00201963	1	1
LOC113510853	uncharacterized protein LOC113510853	42.3279	-0.505226	0.34116	60.2199	1.09468e-11	1.78479e-10	1	1
LOC113521869	leucine-rich repeat-containing protein 49 isoform X1	36.6529	-0.501733	0.315734	13.7065	0.0175852	0.0497661
LOC113511093	mRNA export factor	40.8783	-0.499426	0.309946	24.7946	0.00015265	0.000785132	1	1
LOC113520373	uncharacterized protein LOC113520373	19.14	-0.494805	0.396169	23.9426	0.000222693	0.00110214	1	1
LOC113515987	nucleoside diphosphate-linked moiety X motif 8-like	37.9191	-0.492789	0.329949	20.1138	0.00118973	0.00493912	1	1
LOC113523277	bromodomain-containing protein 8-like	21.3544	-0.492551	0.449384	17.7834	0.00323046	0.0117076	2	2
LOC113511474	protein furry-like	28.0985	-0.492148	0.400634	27.2895	5.00951e-05	0.000284884	1	1
LOC113518041	sodium-coupled monocarboxylate transporter 2-like isoform X1	15.816	-0.488721	0.461108	22.4938	0.000421692	0.00196162	1	1
LOC113518389	facilitated trehalose transporter Tret1-like isoform X1	45.9428	-0.486983	0.291861	19.8462	0.00133558	0.00547252	1	1
LOC113509474	uncharacterized protein LOC113509474	14.7559	-0.480794	0.51582	15.4103	0.0087459	0.0274383	5	4
LOC113517495	multiple inositol polyphosphate phosphatase 1 isoform X2	23.6267	-0.478296	0.379936	15.0094	0.0103225	0.0317148	6	5
LOC113517731	putative uncharacterized protein DDB_G0282133	11.1188	-0.476497	0.627397	27.2072	5.19786e-05	0.000294582	1	1
LOC113520966	uncharacterized protein LOC113520966	20.1508	-0.475564	0.432926	19.4934	0.00155492	0.00625322	1	1
LOC113519870	calpain-C isoform X1	12.1961	-0.47414	0.541244	15.9909	0.00687011	0.0223637	4	3
LOC113517946	uncharacterized protein LOC113517946	2.73345	-0.473677	1.0857	14.2646	0.014013	0.0411438
LOC113511229	uncharacterized protein LOC113511229 isoform X2	18.9797	-0.471188	0.420906	14.4928	0.0127644	0.038086	9	2
LOC113522748	ribonuclease H2 subunit B isoform X1	25.618	-0.470954	0.366635	19.065	0.00186928	0.00729582	1	4
LOC113520994	uncharacterized protein LOC113520994	32.3396	-0.466889	0.343845	18.2153	0.00268831	0.00998334	2	2
LOC113509478	uncharacterized protein LOC113509478	57.7898	-0.466781	0.26632	26.7984	6.2438e-05	0.000348637	1	1
LOC113522105	LOW QUALITY PROTEIN: uncharacterized protein LOC113522105	28.4411	-0.465894	0.394642	47.5534	4.38129e-09	5.18355e-08	1	1
LOC113518220	agrin-like isoform X4	27.842	-0.464001	0.418057	20.9246	0.00083706	0.00360502	1	1
LOC113511805	cytochrome P450 6B6-like	19.2288	-0.46311	0.539763	51.6915	6.24082e-10	8.32046e-09	1	1
LOC113520411	protein furry-like	24.3909	-0.456619	0.439174	15.5152	0.00837368	0.0264265	5	2
LOC113514967	fatty acid synthase-like	20.8308	-0.455935	0.398899	66.0679	6.72844e-13	1.24934e-11	1	1
LOC113514750	uncharacterized protein LOC113514750	39.0025	-0.450411	0.291125	16.0581	0.00668009	0.0218527	4	2
LOC113516197	epidermal retinol dehydrogenase 2	6.29848	-0.449047	0.73221	20.4987	0.00100709	0.00425157	1	1
LOC113517597	ras-related protein Rab-37-like	6.56078	-0.449028	0.701738	14.2175	0.0142853	0.0417306
LOC113518063	uncharacterized protein LOC113518063	6.54956	-0.44805	0.71767	31.111	8.90622e-06	5.95803e-05	1	1
LOC113522127	uncharacterized protein LOC113522127	61.6093	-0.440698	0.320723	35.0287	1.48493e-06	1.15099e-05	1	1
LOC113523367	proton channel OtopLc-like isoform X3	19.6719	-0.438652	0.500611	15.5378	0.00829551	0.0262173	5	2
LOC113519141	sodium-independent sulfate anion transporter-like	19.0124	-0.436172	0.483319	14.3	0.0138121	0.0406441
LOC113511083	facilitated trehalose transporter Tret1-like	35.6414	-0.43543	0.322901	14.1527	0.014668	0.0426604
LOC113519135	rhythmically expressed gene 2 protein-like	19.7924	-0.435182	0.384879	21.0851	0.000780603	0.003396	1	1
LOC113512910	methylenetetrahydrofolate reductase	21.3422	-0.434504	0.4737	16.7431	0.00501366	0.017094	2	4
LOC113520054	GILT-like protein 1	52.5788	-0.42572	0.27185	15.217	0.00947413	0.029457	6	1
LOC113518503	dynein beta chain, ciliary	92.3116	-0.424895	0.224772	16.5556	0.00542446	0.0182827	3	1
LOC113512385	neprilysin-4-like isoform X1	13.1109	-0.423629	0.493532	14.2207	0.0142668	0.0417295
LOC113516229	putative uncharacterized protein DDB_G0282133	28.2446	-0.421606	0.373518	17.7272	0.00330845	0.0119431	2	2
LOC113511859	uncharacterized protein LOC113511859	31.7434	-0.421519	0.326266	26.626	6.74484e-05	0.000372684	1	1
LOC113516220	uncharacterized protein LOC113516220	50.9317	-0.415562	0.291098	17.583	0.00351707	0.0125981	2	2
LOC113516141	protein drumstick	11.0558	-0.415412	0.532252	15.4517	0.00859686	0.0270599	5	3
LOC113518977	cadherin-89D	10.0475	-0.414719	0.585321	31.0926	8.98103e-06	6.00193e-05	1	1
LOC113509647	toll-like receptor 6	18.7147	-0.414526	0.410809	15.0068	0.0103332	0.0317404	6	5
LOC113519433	ankyrin-2 isoform X4	42.5349	-0.412766	0.405332	20.2072	0.00114261	0.00476142	1	1
LOC113513328	fibrillin-1-like	45.1895	-0.410467	0.324036	28.799	2.53904e-05	0.000154478	1	1
LOC113519787	dynein beta chain, ciliary-like	49.8004	-0.408691	0.327565	36.22	8.58256e-07	6.97511e-06	1	1
LOC113515168	fatty acid synthase-like	11.61	-0.408321	0.553682	36.6453	7.05459e-07	5.84454e-06	1	1
LOC113510317	uncharacterized protein LOC113510317	163.418	-0.40568	0.16553	17.3466	0.00388734	0.0136837	2	2
LOC113511699	carboxypeptidase E-like	18.5351	-0.404963	0.466453	15.4171	0.00872105	0.0273922	5	4
LOC113510536	RNA-binding protein 33-like	4.98916	-0.40455	0.829608	16.0798	0.00661997	0.0216774	4	2
LOC113519459	uncharacterized protein LOC113519459	62.2268	-0.403798	0.244994	27.8701	3.859e-05	0.000226259	1	1
LOC113518119	uncharacterized protein LOC113518119	2.78354	-0.401846	1.06442	15.7715	0.00752752	0.0241417	4	6
LOC113510530	DNA excision repair protein ERCC-6-like	21.5091	-0.400932	0.394712	27.8007	3.98137e-05	0.000231995	1	1
LOC113518387	mitochondrial ribonuclease P protein 1 homolog	50.6898	-0.400806	0.255669	20.659	0.00093945	0.00399787	1	1
LOC113520699	phosphopantothenoylcysteine decarboxylase	17.4382	-0.400737	0.417597	16.535	0.00547148	0.018399	3	1
LOC113509878	glutamate receptor ionotropic, kainate 2-like isoform X2	7.83636	-0.400445	0.670883	16.9324	0.00462977	0.0159453	2	3
LOC113512130	protein abnormal spindle	46.1911	-0.399946	0.307303	21.2734	0.000719151	0.00315364	1	1
LOC113510745	uncharacterized protein CG13380	2.93896	-0.397285	1.17222	13.9313	0.0160521	0.0460284
LOC113510917	phosphatidylinositol-glycan biosynthesis class W protein-like	23.6009	-0.395538	0.360821	16.166	0.00638572	0.0209726	4	1
LOC113520942	uncharacterized protein LOC113520942	71.942	-0.395323	0.270675	47.4855	4.52326e-09	5.33721e-08	1	1
LOC113511746	protein aurora borealis	8.69617	-0.394964	0.607885	18.7225	0.00216481	0.00828081	1	5
LOC113520731	IQ and AAA domain-containing protein 1-like	7.44011	-0.392022	0.802234	27.3105	4.96237e-05	0.00028281	1	1
LOC113510901	uncharacterized protein LOC113510901	15.9536	-0.39108	0.539036	28.6006	2.77686e-05	0.000167943	1	1
LOC113509821	protein Aster-B-like	84.744	-0.38843	0.205612	19.1966	0.00176661	0.00695649	1	3
LOC113523268	putative inorganic phosphate cotransporter	26.5394	-0.387862	0.389404	20.5549	0.000982831	0.00416241	1	1
LOC113511976	band 7 protein AGAP004871-like isoform X5	4.38909	-0.386197	0.925581	14.127	0.0148225	0.0429776
LOC113510282	alpha-centractin-like	52.5508	-0.383697	0.267533	18.6106	0.00227094	0.00860475	1	7
LOC113520077	uncharacterized protein LOC113520077	19.876	-0.382601	0.516742	37.4985	4.7577e-07	4.03764e-06	1	1
LOC113521417	fas-binding factor 1 homolog	15.6483	-0.382457	0.470879	17.3722	0.00384535	0.0135503	2	2
LOC113513673	probable threonine protease PRSS50	3.53684	-0.382156	1.23634	15.0158	0.0102951	0.031638	6	4
LOC113517442	stearoyl-CoA desaturase 5-like	3.87375	-0.381154	0.907562	18.248	0.00265115	0.00986726	2	2
LOC113511633	putative ATPase N2B	71.2885	-0.37886	0.211404	28.9687	2.35177e-05	0.000144011	1	1
LOC113513650	LOW QUALITY PROTEIN: sugar transporter ERD6-like 7	12.6849	-0.378756	0.533932	20.6552	0.000940972	0.00400306	1	1
LOC113521797	calphotin-like	26.6253	-0.375315	0.510208	24.6618	0.000161922	0.000827998	1	1
LOC113510250	neurexin-1a	7.58839	-0.372562	0.679289	27.1464	5.34173e-05	0.000301961	1	1
LOC113521105	guanine nucleotide-binding protein G(f) subunit alpha isoform X2	67.2324	-0.371688	0.226347	14.219	0.0142767	0.0417295
LOC113521987	uncharacterized protein LOC113521987	39.2516	-0.370603	0.288131	17.2253	0.00409183	0.0143198	2	3
LOC113514317	LOW QUALITY PROTEIN: anoctamin-4-like	38.3997	-0.370156	0.343191	16.3111	0.00600976	0.0199657	3	3
LOC113519081	pro-resilin	5.1238	-0.369528	0.740751	14.3884	0.0133218	0.0394911	10	1
LOC113522350	transmembrane protein 50A	97.7349	-0.365932	0.195386	21.1195	0.000769011	0.00335341	1	1
LOC113513620	.	6.12875	-0.365606	0.731753	21.8768	0.000552594	0.0024943	1	1
LOC113514470	protein Skeletor, isoforms D/E-like	44.096	-0.364965	0.299224	33.904	2.48816e-06	1.84853e-05	1	1
LOC113520621	geminin	57.7551	-0.363483	0.238556	32.1862	5.4575e-06	3.80473e-05	1	1
LOC113515837	bifunctional glutamate/proline--tRNA ligase-like	51.2884	-0.361427	0.273882	42.1957	5.377e-08	5.34583e-07	1	1
LOC113510261	glutamyl aminopeptidase-like	33.5737	-0.361361	0.321639	16.8272	0.00483944	0.0165983	2	4
LOC113514320	zinc finger protein 761-like	36.7649	-0.359085	0.297395	18.0291	0.00291022	0.0107053	2	2
LOC113512290	DNA repair endonuclease XPF isoform X1	63.1668	-0.359075	0.230029	14.0042	0.0155828	0.044887
LOC113516504	zinc finger protein 57-like	26.0954	-0.358425	0.422549	27.6594	4.24244e-05	0.000245587	1	1
AT056_gt10	tRNA-Gly	143.466	-0.354271	0.224697	32.1621	5.51797e-06	3.84487e-05	1	1
LOC113521036	serine protease 3-like	20.0543	-0.354242	0.434323	14.8873	0.0108549	0.03312	7	1
LOC113512623	uncharacterized protein LOC113512623	19.9543	-0.353874	0.439232	23.727	0.000244968	0.00120339	1	1
LOC113515330	ATP-dependent DNA helicase DDX11-like	18.9743	-0.353702	0.424306	14.3584	0.0134863	0.0398781	10	6
LOC113519691	neural cell adhesion molecule 1-like	10.0611	-0.35369	0.614774	18.3928	0.00249229	0.00936573	2	2
LOC113513999	proton-coupled folate transporter-like isoform X3	23.3519	-0.353623	0.479002	17.1374	0.00424647	0.0147789	2	3
LOC113523502	proton channel OtopLc-like isoform X1	19.0797	-0.352151	0.500136	15.0432	0.0101793	0.0313259	6	3
LOC113516475	fatty acid-binding protein-like	15.5179	-0.35028	0.436893	26.9629	5.79988e-05	0.000325221	1	1
LOC113519769	phosphatidylinositol N-acetylglucosaminyltransferase subunit H-like	33.3018	-0.349819	0.334913	18.9551	0.00195952	0.00759652	1	4
LOC113520669	uncharacterized protein LOC113520669	7.29854	-0.349643	0.731575	26.7041	6.513e-05	0.000361684	1	1
LOC113516796	uncharacterized protein LOC113516796	22.5632	-0.348687	0.437577	15.0947	0.00996542	0.0307749	6	3
LOC113520935	lipase 1-like	51.6825	-0.3481	0.28588	22.9336	0.000347578	0.00165109	1	1
LOC113509983	serine/threonine-protein phosphatase PP1-beta catalytic subunit-like	23.4041	-0.34422	0.367229	20.9884	0.000814164	0.00352016	1	1
LOC113517521	ADP-ribosylation factor-like protein 6-interacting protein 1	28.5292	-0.343192	0.374619	15.7213	0.00768655	0.0245684	5	1
LOC113518840	protein artichoke	23.9437	-0.342309	0.394392	14.7075	0.0116882	0.0352403	8	1
LOC113515425	uncharacterized protein LOC113515425	9.07774	-0.341804	0.803604	23.3076	0.00029478	0.00142379	1	1
LOC113521776	translin-associated factor X-interacting protein 1-like	79.3765	-0.34175	0.26771	52.2027	4.90225e-10	6.59561e-09	1	1
LOC113516193	uncharacterized protein LOC113516193	25.4345	-0.340496	0.377245	13.7965	0.0169552	0.0481903
LOC113521938	repetitive proline-rich cell wall protein-like	59.5763	-0.339813	0.352603	56.4533	6.55455e-11	9.91723e-10	1	1
LOC113523437	pyridine nucleotide-disulfide oxidoreductase domain-containing protein 1	36.7917	-0.338812	0.307999	18.9117	0.00199626	0.00771183	1	4
LOC113514991	centromere protein J	33.4818	-0.337439	0.332269	15.0709	0.0100638	0.031028	6	3
LOC113511860	uncharacterized protein LOC113511860 isoform X1	17.0624	-0.335664	0.467256	22.0617	0.000509653	0.00232025	1	1
LOC113519636	NTF2-related export protein	45.5674	-0.333909	0.28015	22.6212	0.000398754	0.00186475	1	1
LOC113510824	uncharacterized protein LOC113510824 isoform X1	21.2441	-0.333568	0.546171	36.193	8.68989e-07	7.05577e-06	1	1
LOC113515014	protein unc-119 homolog	45.5169	-0.333443	0.278924	17.9872	0.00296252	0.0108675	2	2
LOC113511188	E3 ubiquitin-protein ligase RNF123-like	12.4256	-0.33338	0.550679	22.4661	0.000426846	0.00198142	1	1
LOC113511634	translation initiation factor eIF-2B subunit gamma	52.6565	-0.331893	0.276667	22.0897	0.000503423	0.00229505	1	1
LOC113509345	stabilizer of axonemal microtubules 1	69.276	-0.331713	0.22937	19.2291	0.0017421	0.00687851	1	3
LOC113523243	gastrula zinc finger protein XlCGF57.1-like	21.1942	-0.331008	0.387321	15.5545	0.0082381	0.0260732	5	2
LOC113521840	putative uncharacterized protein DDB_G0282499	73.1468	-0.329839	0.223076	20.404	0.00104929	0.00441054	1	1
LOC113513117	uncharacterized protein LOC113513117	9.62711	-0.329668	0.706548	28.2595	3.23848e-05	0.000193563	1	1
LOC113518391	uncharacterized protein LOC113518391	25.4689	-0.329611	0.369338	119.885	3.31991e-24	1.87031e-22	1	1
LOC113513941	inositol 1,4,5-trisphosphate receptor-like	28.9447	-0.329363	0.353225	16.9809	0.00453608	0.0156756	2	3
LOC113523503	proton channel OtopLc-like	39.3522	-0.327718	0.290585	16.2849	0.00607596	0.02013	3	5
LOC113520723	structural maintenance of chromosomes protein 1A-like	95.6466	-0.325581	0.242156	20.4208	0.00104167	0.00438635	1	1
LOC113515514	uncharacterized protein LOC113515514 isoform X3	27.5777	-0.324823	0.34874	15.668	0.0078586	0.0250375	5	1
AT056_gt22	tRNA-Val	96.9776	-0.322061	0.29798	31.3926	7.8352e-06	5.29506e-05	1	1
LOC113516878	transmembrane protein 231	11.2455	-0.320176	0.528429	14.6493	0.0119707	0.0360101	8	2
LOC113516155	trichohyalin-like	17.0158	-0.31974	0.483895	24.2179	0.00019715	0.000987912	1	1
LOC113510826	voltage-dependent calcium channel subunit alpha-2/delta-3-like isoform X1	96.5033	-0.319693	0.216727	82.8571	2.11715e-16	5.87608e-15	1	1
LOC113522582	DTW domain-containing protein 1	21.9758	-0.317993	0.401899	21.6905	0.000599481	0.00268035	1	1
LOC113520705	GATOR complex protein NPRL2-like	104.485	-0.317619	0.200152	18.9766	0.00194154	0.00754006	1	4
LOC113513305	t-SNARE domain-containing protein 1-like	70.8865	-0.316784	0.277819	15.6166	0.00802844	0.025484	5	2
LOC113515340	dedicator of cytokinesis protein 7-like	54.6381	-0.314142	0.286127	28.361	3.0936e-05	0.000185658	1	1
LOC113520484	ADP-ribose pyrophosphatase, mitochondrial	37.3989	-0.313242	0.298995	18.5252	0.00235534	0.00888891	2	1
LOC113522595	probable Golgi SNAP receptor complex member 2	77.6196	-0.312399	0.216767	26.6937	6.54346e-05	0.000363072	1	1
LOC113519148	Down syndrome cell adhesion molecule-like protein Dscam2	15.0417	-0.311439	0.531167	26.1871	8.20803e-05	0.000446084	1	1
LOC113513527	uncharacterized protein LOC113513527	59.9729	-0.311418	0.347949	26.565	6.93167e-05	0.000382368	1	1
LOC113522504	NADPH:adrenodoxin oxidoreductase, mitochondrial isoform X2	38.0813	-0.311344	0.28296	15.7305	0.00765702	0.0244888	5	1
LOC113511199	aldo-keto reductase family 1 member B1-like	33.6874	-0.310215	0.318171	20.1192	0.00118697	0.00493077	1	1
LOC113521829	uncharacterized protein LOC113521829	24.8556	-0.309765	0.397905	39.5876	1.8084e-07	1.65227e-06	1	1
LOC113518047	uncharacterized protein LOC113518047	24.7512	-0.307851	0.35211	20.2517	0.00112085	0.00468423	1	1
LOC113520675	DNA-directed RNA polymerase II subunit Rpb4	13.4991	-0.307714	0.456707	22.256	0.000468058	0.00214788	1	1
LOC113522189	androglobin-like	4.97981	-0.307244	0.789292	24.4361	0.000178972	0.000905045	1	1
LOC113517610	laccase-5	28.5998	-0.306463	0.402879	30.8732	9.92321e-06	6.56211e-05	1	1
LOC113521089	uncharacterized LOC113521089	25.3093	-0.306176	0.446432	26.1756	8.25035e-05	0.000448016	1	1
LOC113515211	pickpocket protein 28-like	6.75042	-0.30569	0.715131	22.5021	0.000420162	0.00195657	1	1
LOC113510903	uncharacterized protein LOC113510903	12.5349	-0.304311	0.584936	13.7978	0.0169463	0.0481752
LOC113519201	cytochrome P450 6B6-like	790.368	-0.303998	0.152629	394.691	4.13505e-83	5.47439e-80	1	1
LOC113512473	lipase 3-like	13.8563	-0.302978	0.521043	22.7819	0.000371556	0.00175304	1	1
LOC113514901	protein singed-like	23.3609	-0.302014	0.389116	14.9795	0.0104505	0.0320151	6	5
LOC113509667	toll-like receptor 7	47.6554	-0.300406	0.277151	25.5262	0.00011024	0.000582156	1	1
LOC113521831	36.4 kDa proline-rich protein-like	119.176	-0.299626	0.372155	47.3968	4.71576e-09	5.53966e-08	1	1
LOC113514643	facilitated trehalose transporter Tret1-like	78.5685	-0.29885	0.260164	25.2268	0.000125961	0.00065861	1	1
LOC113516503	zinc finger CCCH domain-containing protein 14-like	68.8593	-0.298609	0.245844	32.7124	4.29218e-06	3.04687e-05	1	1
LOC113513073	U5 spliceosomal RNA	117.527	-0.298462	0.23145	82.347	2.70758e-16	7.43685e-15	1	1
LOC113512790	medium-chain acyl-CoA ligase ACSF2, mitochondrial	31.4822	-0.297898	0.34306	19.1979	0.00176561	0.00695473	1	3
LOC113513430	uncharacterized protein LOC113513430	28.9539	-0.297167	0.332023	15.2644	0.00929028	0.0289504	5	7
LOC113513329	vacuolar protein sorting-associated protein 13D-like	70.9288	-0.296957	0.276971	17.7576	0.0032661	0.0118207	2	2
LOC113514418	uncharacterized protein LOC113514418	10.4536	-0.296583	0.567847	14.6326	0.0120533	0.0361926	8	3
LOC113512039	GDP-D-glucose phosphorylase 1	78.6622	-0.293729	0.22423	43.7914	2.55335e-08	2.67859e-07	1	1
LOC113512736	WD repeat-containing protein 63	6.5583	-0.293724	0.724588	22.5184	0.000417162	0.0019446	1	1
LOC113516522	von Willebrand factor A domain-containing protein 8	79.9349	-0.293444	0.217416	17.5051	0.00363512	0.0129544	2	2
LOC113514385	gastrula zinc finger protein xFG20-1-like	59.4279	-0.293376	0.232792	21.4679	0.00066066	0.0029272	1	1
LOC113510931	uncharacterized protein LOC113510931	28.3649	-0.292515	0.383953	15.2725	0.0092594	0.0288707	5	7
LOC113519311	uncharacterized protein LOC113519311	78.899	-0.291625	0.287258	34.6678	1.75271e-06	1.33742e-05	1	1
LOC113510196	muscle M-line assembly protein unc-89-like	86.2373	-0.291163	0.240803	45.5092	1.14305e-08	1.26741e-07	1	1
LOC113518018	uncharacterized protein LOC113518018	7.49702	-0.290967	0.71166	40.1013	1.42477e-07	1.32091e-06	1	1
LOC113518831	capon-like protein	59.1504	-0.290917	0.28678	17.9891	0.00296009	0.0108616	2	2
LOC113512799	NPC intracellular cholesterol transporter 1 homolog 1b-like	33.2878	-0.288899	0.318428	14.1344	0.0147777	0.0429134
LOC113515068	uncharacterized LOC113515068, transcript variant X1	415.842	-0.288739	0.170113	65.8288	7.54286e-13	1.39469e-11	1	1
LOC113511678	alpha-(1,3)-fucosyltransferase 9-like isoform X1	62.4535	-0.288351	0.252045	26.4512	7.29365e-05	0.000400671	1	1
LOC113510991	sodium-independent sulfate anion transporter-like	41.711	-0.288241	0.304129	38.5339	2.9472e-07	2.59773e-06	1	1
LOC113516848	protein O-glucosyltransferase 2-like	55.1093	-0.287168	0.236151	20.6329	0.000950126	0.00403811	1	1
LOC113509590	toll-like receptor 6	24.7263	-0.284723	0.377265	16.5537	0.00542891	0.0182884	3	1
LOC113511342	zinc finger protein 26-like	23.3908	-0.284705	0.414631	18.6923	0.00219295	0.00835947	1	5
LOC113509686	ionotropic receptor 93a	3.45808	-0.28237	0.93749	13.706	0.0175886	0.0497661
LOC113519477	facilitated trehalose transporter Tret1-like isoform X1	82.6352	-0.28227	0.242532	28.0687	3.52896e-05	0.000208944	1	1
LOC113519762	elongation of very long chain fatty acids protein 4-like isoform X2	7.96392	-0.282011	0.648962	15.8187	0.00738136	0.0237751	4	4
LOC113510707	transcriptional regulator DEF1-like	34.2538	-0.281041	0.301804	13.7359	0.0173772	0.0492311
LOC113516411	protein cycle	34.6448	-0.280591	0.310106	14.1968	0.0144062	0.0420189
LOC113513711	uncharacterized protein LOC113513711	39.4701	-0.280083	0.309491	16.8891	0.00471507	0.0162053	2	3
LOC113517494	tRNA methyltransferase 10 homolog A	37.2817	-0.279824	0.302468	22.3214	0.000454821	0.00209294	1	1
LOC113521210	zinc finger protein 883 isoform X1	26.1151	-0.27525	0.381317	23.2111	0.00030759	0.00148026	1	1
LOC113509341	RAC-gamma serine/threonine-protein kinase-like	53.008	-0.275118	0.295834	20.7782	0.000892058	0.00381212	1	1
LOC113519418	putative nuclease HARBI1	58.4309	-0.274258	0.261656	17.3708	0.0038477	0.013555	2	2
LOC113513603	uncharacterized protein LOC113513603	6.88027	-0.273616	0.641287	29.1545	2.16241e-05	0.000133216	1	1
LOC113509897	uncharacterized protein LOC113509897	15.0082	-0.271103	0.470289	38.1631	3.49901e-07	3.04359e-06	1	1
LOC113521209	uncharacterized protein LOC113521209 isoform X2	225.242	-0.26997	0.14755	30.2656	1.30754e-05	8.42362e-05	1	1
LOC113518865	dynein heavy chain 5, axonemal isoform X1	132.354	-0.269737	0.170704	70.8134	6.93958e-14	1.4491e-12	1	1
LOC113519106	5S ribosomal RNA	17.0626	-0.269713	0.524988	17.8223	0.00317751	0.0115379	2	2
LOC113514178	solute carrier family 22 member 3-like	33.2478	-0.268512	0.327	14.4219	0.0131405	0.0390673	9	4
LOC113517205	RNA-binding protein Musashi homolog Rbp6 isoform X4	120.477	-0.268354	0.195268	42.402	4.88404e-08	4.88736e-07	1	1
LOC113513113	puff-specific protein Bx42-like	52.4345	-0.267778	0.299538	19.1437	0.00180717	0.00708594	1	4
LOC113509753	UDP-N-acetylglucosamine transferase subunit ALG13 homolog	22.4561	-0.26717	0.373332	14.1256	0.0148309	0.0429924
LOC113522472	uncharacterized protein LOC113522472	31.761	-0.26681	0.374752	43.9652	2.35417e-08	2.48737e-07	1	1
LOC113518417	cilia- and flagella-associated protein 57	67.3471	-0.266469	0.245644	17.2441	0.00405933	0.0142211	2	3
LOC113512419	uncharacterized LOC113512419	31.3704	-0.263394	0.341756	19.3425	0.00165925	0.00660457	1	2
LOC113511918	ribonuclease Z, mitochondrial-like	62.6395	-0.263278	0.247018	19.6463	0.00145581	0.00590123	1	1
LOC113523483	restin homolog	45.0208	-0.262709	0.340479	45.0349	1.42733e-08	1.56687e-07	1	1
LOC113514336	facilitated trehalose transporter Tret1-like	68.9031	-0.262393	0.222351	33.1133	3.57345e-06	2.57393e-05	1	1
LOC113522130	uncharacterized protein LOC113522130	77.7463	-0.262307	0.248621	27.5019	4.55362e-05	0.000261202	1	1
LOC113517571	ribonuclease P/MRP protein subunit POP5	12.0019	-0.261211	0.517719	14.249	0.0141028	0.0413384
LOC113522618	zinc finger protein 271-like isoform X2	39.5045	-0.260976	0.281857	31.6119	7.09051e-06	4.82381e-05	1	1
LOC113523093	uncharacterized protein LOC113523093	55.018	-0.260664	0.23238	21.73	0.000589237	0.00263812	1	1
LOC113512775	elongation of very long chain fatty acids protein 7-like	5.69378	-0.260596	0.85311	15.4912	0.00845725	0.0266585	5	2
LOC113513587	periodic tryptophan protein 1 homolog	70.9104	-0.260492	0.238853	15.8588	0.00725899	0.0234509	4	3
LOC113518440	probable peroxisomal acyl-coenzyme A oxidase 1	36.4392	-0.259242	0.32864	80.5987	6.28914e-16	1.67867e-14	1	1
LOC113516063	frizzled-4	144.069	-0.25875	0.251204	148.919	2.26805e-30	2.04263e-28	1	1
LOC113515582	membrane alanyl aminopeptidase-like	203.366	-0.258267	0.149275	21.0837	0.000781088	0.003396	1	1
LOC113515229	uncharacterized protein LOC113515229	273.118	-0.257897	0.164098	85.5657	5.72853e-17	1.66316e-15	1	1
LOC113510725	39S ribosomal protein L23, mitochondrial isoform X2	22.4803	-0.256524	0.397839	17.7295	0.00330524	0.0119362	2	2
LOC113515565	arylsulfatase B-like	3.2115	-0.255135	1.04219	20.1777	0.00115733	0.00481821	1	1
LOC113511027	flocculation protein FLO11 isoform X4	67.4922	-0.254486	0.239845	20.9019	0.000845376	0.0036361	1	1
LOC113521766	uncharacterized protein LOC113521766	49.6909	-0.254039	0.373239	64.3095	1.55847e-12	2.76206e-11	1	1
LOC113517245	gloverin-like	3327.73	-0.253577	0.153506	98.6529	1.01605e-19	3.84327e-18	1	1
LOC113515584	membrane alanyl aminopeptidase-like	82.6708	-0.25352	0.222518	33.3958	3.14012e-06	2.29047e-05	1	1
LOC113514156	O-acyltransferase like protein-like	9.6093	-0.251899	0.554264	14.3202	0.0136984	0.0403545
LOC113521588	dynein intermediate chain 2, ciliary isoform X3	8.03321	-0.2496	0.648547	20.8931	0.0008486	0.00364523	1	1
LOC113511962	uncharacterized protein LOC113511962 isoform X2	93.5799	-0.248922	0.22884	26.908	5.94452e-05	0.000332767	1	1
LOC113512328	electron transfer flavoprotein regulatory factor 1	14.0289	-0.248906	0.516493	19.2149	0.00175274	0.00690817	1	3
LOC113520344	guanine deaminase	49.9259	-0.247969	0.258176	35.9911	9.537e-07	7.67073e-06	1	1
LOC113514240	microtubule-associated protein futsch-like	174.74	-0.247455	0.163999	14.2835	0.0139057	0.0408741
LOC113511072	peptidyl-prolyl cis-trans isomerase FKBP1B-like	82.2897	-0.246065	0.222947	32.9181	3.90708e-06	2.79297e-05	1	1
LOC113509194	GTPase-activating protein CdGAPr-like	173.138	-0.245917	0.15793	21.3355	0.000699953	0.0030817	1	1
LOC113515018	serine/threonine-protein kinase D2-like	16.4338	-0.245518	0.52634	23.1307	0.000318683	0.00153142	1	1
LOC113510430	fibrillin-2-like	67.1642	-0.245068	0.276763	95.0362	5.86734e-19	2.11081e-17	1	1
LOC113516858	intraflagellar transport protein 80 homolog isoform X1	4.22198	-0.244981	0.86322	14.4472	0.0130049	0.0387252	9	3
LOC113509408	heme oxygenase 1	29.9761	-0.244801	0.365547	19.5649	0.00150774	0.00608568	1	1
LOC113514631	steroidogenic acute regulatory protein-like	61.4663	-0.244618	0.256156	16.0189	0.00679043	0.0221425	4	3
LOC113520941	uncharacterized protein LOC113520941	111.201	-0.243486	0.187872	16.0202	0.00678671	0.0221358	4	3
LOC113520521	protein bric-a-brac 1-like isoform X2	21.7896	-0.241401	0.41793	16.1304	0.00648145	0.0212606	4	2
LOC113517747	uncharacterized protein LOC113517747	95.7272	-0.241185	0.23089	59.2287	1.75422e-11	2.79472e-10	1	1
LOC113523293	enolase-phosphatase E1-like	53.0354	-0.241003	0.250763	15.4306	0.00867263	0.027266	5	3
LOC113513410	protein toll-like isoform X1	27.2583	-0.240922	0.434491	18.9391	0.00197298	0.00763975	1	4
LOC113522081	uncharacterized protein LOC113522081	43.7114	-0.240163	0.425766	20.0256	0.00123598	0.00510233	1	1
LOC113519301	probable 3-hydroxyacyl-CoA dehydrogenase F54C8.1	40.7476	-0.23887	0.328762	16.4916	0.00557199	0.0187085	3	1
LOC113515462	uncharacterized protein C15orf61 homolog isoform X2	8.33367	-0.236876	0.653085	14.7671	0.011405	0.0344965	7	7
LOC113513589	sorting nexin-27-like	83.7484	-0.236283	0.221213	29.7548	1.64817e-05	0.000103955	1	1
LOC113522781	putative lipoyltransferase 2, mitochondrial	13.3245	-0.235589	0.469557	18.9704	0.00194665	0.00755327	1	4
LOC113523356	palmitoyltransferase Hip14	96.0713	-0.234805	0.207809	21.4405	0.000668612	0.00295748	1	1
LOC113509276	poxin-like	78.6865	-0.234627	0.229303	19.7596	0.00138641	0.0056528	1	1
LOC113520118	uncharacterized protein LOC113520118	35.7162	-0.234349	0.306173	14.0121	0.0155326	0.0447866
LOC113518203	protein KRTCAP2 homolog	34.5766	-0.233496	0.305781	16.9123	0.00466914	0.0160725	2	3
LOC113513321	putative inorganic phosphate cotransporter	68.6237	-0.23221	0.277457	37.576	4.59035e-07	3.91317e-06	1	1
LOC113513120	uncharacterized protein LOC113513120	84.5405	-0.231293	0.231324	24.5016	0.000173853	0.000880929	1	1
LOC113519655	zinc carboxypeptidase-like	67.5016	-0.231228	0.222957	41.1882	8.59618e-08	8.30692e-07	1	1
LOC113520799	uncharacterized protein LOC113520799	115.646	-0.230987	0.193397	23.2633	0.000300593	0.00144816	1	1
LOC113521717	uncharacterized protein LOC113521717	41.8073	-0.230712	0.277332	16.4496	0.00567105	0.0189691	3	1
LOC113521985	uncharacterized protein LOC113521985	90.7586	-0.229825	0.21239	28.391	3.0521e-05	0.000183417	1	1
LOC113519339	WD repeat and FYVE domain-containing protein 3-like	49.9953	-0.228799	0.275338	21.0784	0.000782895	0.00340274	1	1
LOC113517626	calcitonin gene-related peptide type 1 receptor-like	14.7631	-0.227635	0.471623	15.8466	0.00729596	0.0235416	4	3
LOC113516628	alpha-tocopherol transfer protein-like	19.2222	-0.227351	0.452226	18.3013	0.00259151	0.00967267	2	2
LOC113517235	caspase-8	92.6783	-0.226424	0.225259	14.3255	0.0136689	0.0402945
LOC113518306	alpha-catulin isoform X4	101.447	-0.223121	0.191537	19.8419	0.00133806	0.00547928	1	1
LOC113514339	suppressor protein SRP40-like	50.458	-0.22182	0.303105	21.3773	0.000687291	0.003032	1	1
LOC113514098	uncharacterized protein LOC113514098	232.995	-0.221496	0.153038	18.6547	0.00222848	0.00845837	1	6
LOC113510617	U3 small nucleolar RNA-associated protein 15 homolog	74.1494	-0.22139	0.209676	18.9	0.00200631	0.00773938	1	4
LOC113509222	uridine-cytidine kinase-like 1	66.1382	-0.221149	0.262806	24.3524	0.000185742	0.000936776	1	1
LOC113522108	laminin subunit alpha-like	21.8394	-0.220866	0.411828	19.3616	0.00164568	0.00656241	1	2
LOC113517762	WD repeat-containing protein 44	82.7583	-0.220558	0.224232	29.5772	1.78611e-05	0.000111961	1	1
LOC113517964	brahma-associated protein of 60 kDa	60.4618	-0.219709	0.250449	27.1398	5.35754e-05	0.000302596	1	1
LOC113515821	ankyrin-1	21.5625	-0.219571	0.373355	17.9363	0.00302734	0.0110822	2	2
LOC113522559	uncharacterized protein LOC113522559	332.393	-0.21956	0.121421	14.111	0.0149193	0.0432109
LOC113522440	ommochrome-binding protein-like	24.1549	-0.219019	0.418631	18.7302	0.0021577	0.00826316	1	5
LOC113519755	uncharacterized protein LOC113519755	48.5076	-0.21881	0.26576	14.9921	0.0103961	0.0318745	6	5
LOC113511185	coiled-coil-helix-coiled-coil-helix domain-containing protein 7	21.6266	-0.217795	0.392696	25.2728	0.00012341	0.000646548	1	1
LOC113520607	NFX1-type zinc finger-containing protein 1-like isoform X2	121.868	-0.217654	0.178525	15.1833	0.00960713	0.0297977	6	1
LOC113518618	hemicentin-1-like	16.5082	-0.217154	0.483776	25.7871	9.81319e-05	0.000524281	1	1
LOC113513229	cAMP-regulated phosphoprotein 21-like	20.4108	-0.216926	0.462241	33.8021	2.60703e-06	1.93142e-05	1	1
LOC113519630	probable cardiolipin synthase (CMP-forming)	67.3368	-0.21558	0.22698	32.8518	4.02727e-06	2.87114e-05	1	1
LOC113512809	uncharacterized protein LOC113512809	17.7901	-0.215521	0.426729	14.2492	0.0141014	0.0413384
LOC113509776	palmitoleoyl-protein carboxylesterase NOTUM	28.123	-0.214259	0.344421	20.1274	0.00118275	0.00491477	1	1
LOC113510620	mitochondrial import inner membrane translocase subunit TIM50-C-like	144.829	-0.212895	0.173678	20.5309	0.000993113	0.00420058	1	1
LOC113517371	ATP-binding cassette sub-family C member Sur	119.065	-0.212401	0.179139	16.551	0.00543491	0.0183039	3	1
LOC113522790	uncharacterized protein LOC113522790	16.6194	-0.212077	0.419945	25.1577	0.000129894	0.000677568	1	1
LOC113518726	CDGSH iron-sulfur domain-containing protein 3, mitochondrial	27.6761	-0.209792	0.354054	20.6215	0.000954856	0.00405561	1	1
LOC113522384	uncharacterized LOC113522384	168.358	-0.209567	0.161517	38.1833	3.46647e-07	3.02323e-06	1	1
LOC113515610	serine protease nudel	15.9266	-0.209437	0.511864	24.3947	0.000182294	0.000920791	1	1
LOC113515235	HIRA-interacting protein 3-like isoform X1	90.1468	-0.209315	0.217502	14.2487	0.0141042	0.0413384
LOC113515158	GPI transamidase component PIG-S-like	79.6864	-0.208782	0.245304	15.8427	0.0073079	0.0235686	4	3
LOC113510357	sorting nexin-17-like	102.329	-0.208132	0.22252	14.1802	0.0145042	0.0422768
LOC113513516	vinculin-like	96.3551	-0.207533	0.218401	19.585	0.00149478	0.00604258	1	1
LOC113522335	U1 spliceosomal RNA	114.283	-0.205289	0.208369	27.1179	5.41048e-05	0.000304935	1	1
LOC113519801	Down syndrome cell adhesion molecule-like protein Dscam2 isoform X1	8.2735	-0.205193	0.623208	25.0249	0.000137798	0.000714856	1	1
LOC113511954	phosphatidylinositol N-acetylglucosaminyltransferase subunit Q isoform X3	35.3268	-0.205161	0.32762	27.5065	4.54429e-05	0.00026078	1	1
LOC113518027	putative glycine-rich cell wall structural protein 1	5.31565	-0.204941	0.984989	13.7769	0.0170902	0.0485321
LOC113521813	uncharacterized protein LOC113521813	166.593	-0.204707	0.163626	27.2906	5.00689e-05	0.000284857	1	1
LOC113511765	NADH dehydrogenase [ubiquinone] 1 beta subcomplex subunit 7	72.4259	-0.204516	0.217965	26.7463	6.39121e-05	0.000356116	1	1
LOC113515532	methionyl-tRNA formyltransferase, mitochondrial	27.5559	-0.203617	0.352014	14.9222	0.0107001	0.0326928	7	1
LOC113510281	acetylcholinesterase-like	15.9619	-0.202932	0.452775	26.1422	8.37428e-05	0.000453816	1	1
LOC113517587	G-protein coupled receptor 143-like	24.2442	-0.201944	0.362005	15.9688	0.00693374	0.0225543	4	3
LOC113515694	membrane alanyl aminopeptidase-like	91.9305	-0.201403	0.204067	18.6687	0.00221516	0.0084223	1	5
LOC113510470	uncharacterized protein LOC113510470	32.1548	-0.201347	0.337841	19.2202	0.00174878	0.00689667	1	3
LOC113511815	uncharacterized protein LOC113511815	124.107	-0.200953	0.197535	15.5324	0.00831381	0.0262626	5	2
LOC113515115	uncharacterized protein LOC113515115	44.6892	-0.200932	0.281717	18.6712	0.00221284	0.00841832	1	5
LOC113520883	cytoplasmic FMR1-interacting protein-like	101.94	-0.200462	0.202436	23.821	0.000235002	0.00115657	1	1
LOC113518611	GATA zinc finger domain-containing protein 14-like	78.0659	-0.200121	0.230014	36.9608	6.0987e-07	5.10694e-06	1	1
LOC113510427	protein madd-4-like	66.8443	-0.199355	0.245179	48.9566	2.26501e-09	2.78426e-08	1	1
LOC113515435	fatty-acid amide hydrolase 2-B-like	141.553	-0.199355	0.178293	77.5813	2.68882e-15	6.62893e-14	1	1
LOC113520178	chymotrypsin BII-like	190.908	-0.19845	0.212463	129.436	3.1353e-26	2.06509e-24	1	1
LOC113523030	LOW QUALITY PROTEIN: uncharacterized protein LOC113523030	26.4007	-0.197385	0.346946	14.2132	0.0143103	0.0417851
LOC113509280	tubulin beta chain-like	29.6056	-0.197257	0.379634	14.22	0.0142708	0.0417295
LOC113514474	dynein assembly factor 1, axonemal homolog	68.0785	-0.197174	0.26733	24.7706	0.000154287	0.000792324	1	1
LOC113510787	uncharacterized protein LOC113510787	98.03	-0.196998	0.205903	17.4921	0.00365511	0.0130116	2	2
LOC113510671	uncharacterized protein LOC113510671	85.1759	-0.196329	0.225177	51.4568	6.97175e-10	9.19312e-09	1	1
LOC113509395	uncharacterized protein LOC113509395	117.492	-0.196042	0.194429	28.3063	3.17085e-05	0.000190036	1	1
LOC113520026	oocyte zinc finger protein XlCOF6-like	38.3507	-0.195273	0.320766	16.1704	0.00637411	0.0209459	4	1
LOC113523370	exosome complex component RRP43-like	27.1346	-0.195213	0.332289	24.1416	0.000203926	0.0010184	1	1
LOC113517689	gastrula zinc finger protein XlCGF64.1-like	38.1529	-0.194742	0.337118	23.2786	0.000298576	0.00144054	1	1
LOC113519678	signal recognition particle 14 kDa protein	44.368	-0.194723	0.29922	15.3826	0.00884681	0.0277017	5	4
LOC113514134	facilitated trehalose transporter Tret1-like	3.67863	-0.194659	0.880254	17.4761	0.00368005	0.0130898	2	2
LOC113510604	pancreatic lipase-related protein 2-like	62.5793	-0.193593	0.25192	41.8482	6.32221e-08	6.19081e-07	1	1
LOC113520592	zinc finger protein 665 isoform X4	209.629	-0.192379	0.150434	17.9083	0.00306356	0.0111793	2	2
LOC113523118	U2 spliceosomal RNA	516.577	-0.192177	0.132736	126.344	1.41932e-25	8.93447e-24	1	1
LOC113521308	uncharacterized protein LOC113521308	47.3616	-0.192171	0.289374	15.6224	0.0080092	0.02544	5	2
LOC113512365	cysteine and histidine-rich domain-containing protein	158.51	-0.191457	0.164282	14.2835	0.0139056	0.0408741
LOC113517063	transcription termination factor 3, mitochondrial isoform X2	80.5054	-0.191417	0.211639	32.4162	4.91382e-06	3.44749e-05	1	1
LOC113517538	regulator of G-protein signaling 11-like	91.1127	-0.190871	0.210511	37.5805	4.58085e-07	3.9076e-06	1	1
LOC113519065	protocadherin Fat 1-like	286.033	-0.190819	0.142789	49.7463	1.56176e-09	1.94508e-08	1	1
LOC113522724	uncharacterized LOC113522724	21.4832	-0.190123	0.432564	18.7654	0.00212539	0.00816067	1	5
LOC113518547	uncharacterized protein LOC113518547 isoform X1	3.74953	-0.19003	1.01037	15.142	0.00977264	0.0302573	6	2
LOC113518825	DNA polymerase delta subunit 3-like	54.073	-0.189216	0.247578	21.4557	0.0006642	0.00293993	1	1
LOC113515696	aminopeptidase N-like isoform X2	242.888	-0.18873	0.159307	50.4672	1.11192e-09	1.42367e-08	1	1
LOC113518337	L-galactose dehydrogenase-like	62.5588	-0.188337	0.260341	18.5462	0.00233428	0.00881445	2	1
LOC113510996	G protein-activated inward rectifier potassium channel 3-like isoform X1	258.346	-0.188049	0.149862	30.9253	9.69075e-06	6.42764e-05	1	1
LOC113513996	cytochrome P450 4C1-like	23.0467	-0.187748	0.398885	16.4338	0.00570866	0.0190803	3	1
LOC113520405	mitochondrial import inner membrane translocase subunit Tim16	74.2221	-0.187407	0.223501	18.0321	0.00290645	0.0106974	2	2
LOC113509658	organic cation transporter protein-like	22.1051	-0.185633	0.384641	15.781	0.00749787	0.0240641	4	5
LOC113510048	uncharacterized protein LOC113510048	39.6794	-0.183624	0.336616	24.9917	0.00013985	0.000724933	1	1
LOC113520161	dephospho-CoA kinase domain-containing protein isoform X2	28.8063	-0.183118	0.328811	17.6017	0.00348933	0.0125055	2	2
LOC113514398	uncharacterized protein LOC113514398 isoform X3	11.1889	-0.182701	0.635703	15.055	0.0101301	0.0311962	6	3
LOC113516013	H/ACA ribonucleoprotein complex non-core subunit NAF1	164.003	-0.182252	0.185015	15.4299	0.00867521	0.0272676	5	4
LOC113513234	baculoviral IAP repeat-containing protein 6-like	185.701	-0.180979	0.159289	101.099	3.0998e-20	1.20347e-18	1	1
LOC113509634	cysteine--tRNA ligase, mitochondrial	49.9221	-0.180293	0.292172	17.2116	0.00411546	0.0143873	2	3
LOC113515396	patched domain-containing protein 3-like	70.1969	-0.180252	0.218591	14.0616	0.0152226	0.0439931
LOC113512206	transmembrane protein 131 homolog	87.7535	-0.180068	0.222244	16.3546	0.00590144	0.0196452	3	3
LOC113516803	39S ribosomal protein L15, mitochondrial	90.1038	-0.179926	0.194385	14.8112	0.0112001	0.0340166	7	4
LOC113516669	maltase A1-like	144.514	-0.179758	0.180318	19.1959	0.0017671	0.00695649	1	3
LOC113518573	uncharacterized protein LOC113518573	196.558	-0.179698	0.157521	110.075	3.9511e-22	1.84836e-20	1	1
LOC113509340	transcriptional repressor p66-alpha-like	388.824	-0.179496	0.119101	91.0601	4.02344e-18	1.32175e-16	1	1
LOC113522051	oxysterol-binding protein-related protein 9-like	60.8887	-0.179479	0.255208	30.7008	1.07313e-05	7.04019e-05	1	1
LOC113516244	general vesicular transport factor p115	183.588	-0.179272	0.149648	22.2227	0.000474933	0.00217565	1	1
LOC113522738	retinol dehydrogenase 11-like	28.0583	-0.179132	0.344803	30.6008	1.12299e-05	7.32555e-05	1	1
LOC113515021	zinc finger protein 502-like	38.4454	-0.178452	0.305172	14.0536	0.0152723	0.0441077
LOC113513087	1-phosphatidylinositol 4,5-bisphosphate phosphodiesterase classes I and II-like	36.9203	-0.178445	0.324922	39.5115	1.87339e-07	1.70694e-06	1	1
LOC113509608	virescein	115.136	-0.178082	0.215552	52.6538	3.96126e-10	5.45715e-09	1	1
LOC113514483	sperm flagellar protein 1-like	3.88642	-0.177812	1.05502	15.3286	0.0090468	0.0282878	5	4
LOC113512706	peptidoglycan recognition protein-like	418.096	-0.177683	0.188012	25.0473	0.000136432	0.000708441	1	1
LOC113515151	TRAF-type zinc finger domain-containing protein 1-like	61.2953	-0.177042	0.266138	29.9275	1.52411e-05	9.68708e-05	1	1
LOC113509831	vacuolar protein sorting-associated protein 13A-like isoform X1	177.757	-0.176882	0.15909	30.0972	1.4113e-05	9.06121e-05	1	1
LOC113517426	phosphatidylinositol 4,5-bisphosphate 3-kinase catalytic subunit delta isoform-like	187.051	-0.176691	0.151208	13.7262	0.0174457	0.049404
LOC113513625	uncharacterized protein LOC113513625	8.63658	-0.17634	0.60382	14.4057	0.013228	0.0392569	10	1
LOC113511958	venom serine protease inhibitor-like	24.7184	-0.176204	0.451605	27.6859	4.19228e-05	0.000243108	1	1
LOC113517986	uncharacterized protein LOC113517986 isoform X1	7.80243	-0.176194	0.803684	40.9119	9.77506e-08	9.3368e-07	1	1
LOC113519351	collagen alpha-2(IX) chain-like	5.42772	-0.176019	0.983521	14.7367	0.0115488	0.0348835	8	1
LOC113523533	uncharacterized protein LOC113523533	90.7077	-0.175978	0.226033	27.3366	4.90471e-05	0.000279886	1	1
LOC113515562	complex III assembly factor LYRM7	33.6832	-0.174875	0.320348	35.4605	1.21757e-06	9.59492e-06	1	1
LOC113518374	lipase 3-like isoform X1	185.565	-0.174603	0.190062	34.0227	2.35634e-06	1.75849e-05	1	1
LOC113513456	laminin subunit alpha-like	54.2495	-0.174532	0.283268	44.7676	1.61758e-08	1.75822e-07	1	1
LOC113515535	acetylcholinesterase isoform X1	149.714	-0.174111	0.164371	28.578	2.80529e-05	0.000169354	1	1
LOC113517440	uncharacterized protein LOC113517440	137.8	-0.173779	0.170585	30.6195	1.11353e-05	7.27643e-05	1	1
LOC113513839	uncharacterized protein LOC113513839	40.0283	-0.173708	0.323007	24.7245	0.000157475	0.000807127	1	1
LOC113516012	iron-sulfur cluster assembly 2 homolog, mitochondrial	51.4267	-0.173494	0.298343	30.0155	1.46454e-05	9.36214e-05	1	1
LOC113513355	uncharacterized protein LOC113513355	28.6893	-0.173246	0.33021	20.4709	0.00101933	0.00429773	1	1
LOC113519070	secernin-3	89.5955	-0.172806	0.200251	20.8236	0.000874625	0.00374367	1	1
LOC113516683	2-oxoglutarate and iron-dependent oxygenase JMJD4	32.3048	-0.172699	0.344946	17.9963	0.00295101	0.0108313	2	2
LOC113513701	uncharacterized protein LOC113513701	26.9527	-0.172318	0.377529	21.4277	0.000672356	0.00297305	1	1
LOC113521862	guanine nucleotide exchange factor subunit Rich-like	226.2	-0.172266	0.148984	31.9271	6.14204e-06	4.24397e-05	1	1
LOC113512766	F-box/WD repeat-containing protein 7 isoform X1	212.753	-0.172024	0.164342	63.154	2.70505e-12	4.65698e-11	1	1
LOC113512344	probable serine/threonine-protein kinase DDB_G0283337 isoform X1	79.5647	-0.171665	0.215155	17.5589	0.00355319	0.0127009	2	2
LOC113509682	proto-oncogene tyrosine-protein kinase ROS isoform X1	143.925	-0.171207	0.180411	76.9723	3.6043e-15	8.75546e-14	1	1
LOC113515253	mucin-5AC-like	189.559	-0.171101	0.189235	68.181	2.4488e-13	4.81719e-12	1	1
LOC113522951	sarcosine dehydrogenase, mitochondrial-like	59.334	-0.170227	0.247078	13.9977	0.0156242	0.0449866
LOC113523072	glypican-6	251.672	-0.170139	0.137818	40.4769	1.19662e-07	1.12674e-06	1	1
LOC113512609	protein YIPF6-like	36.9827	-0.170127	0.303548	15.1424	0.00977092	0.0302573	6	2
LOC113523419	beta-1,4-mannosyltransferase egh	53.1836	-0.169795	0.263459	20.2354	0.00112875	0.00471552	1	1
LOC113517217	kynurenine 3-monooxygenase	37.6125	-0.16973	0.280969	17.4198	0.00376876	0.0133444	2	2
LOC113519091	DNA ligase 3	120.404	-0.168573	0.195264	18.8828	0.00202114	0.00778976	1	4
LOC113519093	uncharacterized protein LOC113519093	43.5958	-0.168189	0.304042	52.5693	4.12271e-10	5.64432e-09	1	1
LOC113511537	protein CLASP-2-like	43.3279	-0.167944	0.306947	15.6121	0.00804353	0.0255184	5	2
LOC113522005	esterase FE4-like	49.5133	-0.167328	0.285281	38.7434	2.67467e-07	2.3797e-06	1	1
LOC113514322	uncharacterized protein LOC113514322 isoform X1	17.7572	-0.167103	0.480856	15.1098	0.00990351	0.0306123	6	3
LOC113509071	AN1-type zinc finger protein 4-like isoform X1	89.7523	-0.167079	0.214008	47.1977	5.1778e-09	6.06627e-08	1	1
LOC113512378	DNA-directed RNA polymerase I subunit RPA43	41.3891	-0.166459	0.288094	18.0885	0.00283754	0.0104758	2	2
LOC113512901	persulfide dioxygenase ETHE1, mitochondrial	70.5916	-0.166388	0.230587	28.875	2.45338e-05	0.00014961	1	1
LOC113515649	cytosolic carboxypeptidase-like protein 5	175.528	-0.165016	0.15714	44.1505	2.15884e-08	2.2975e-07	1	1
LOC113518630	flocculation protein FLO11	10.6908	-0.164886	0.597483	24.6425	0.000163312	0.00083414	1	1
LOC113510204	uncharacterized protein LOC113510204	171.1	-0.164717	0.15341	15.8874	0.00717294	0.0232252	4	3
LOC113520040	carboxypeptidase A2-like	162.868	-0.164568	0.206694	43.0565	3.59887e-08	3.69631e-07	1	1
LOC113513744	sprouty-related, EVH1 domain-containing protein 2	75.0902	-0.163254	0.231489	32.5282	4.66889e-06	3.2931e-05	1	1
LOC113517136	uncharacterized protein LOC113517136	25.3654	-0.162953	0.381711	17.916	0.00305352	0.0111519	2	2
LOC113520794	ATP-dependent translocase ABCB1-like isoform X1	19.5414	-0.162731	0.410195	17.1835	0.00416466	0.0145401	2	3
LOC113521858	dynein heavy chain 10, axonemal-like	47.6831	-0.162711	0.32992	16.6659	0.00517891	0.0175444	3	1
LOC113513750	short/branched chain specific acyl-CoA dehydrogenase, mitochondrial-like	57.2648	-0.162528	0.282681	14.8164	0.0111763	0.0339599	7	4
LOC113519195	cytochrome P450 6B2-like	87.7427	-0.161771	0.218004	43.9048	2.42164e-08	2.54849e-07	1	1
LOC113511690	GTPase Era, mitochondrial isoform X2	61.0503	-0.161747	0.230836	16.733	0.00503512	0.0171583	2	4
LOC113522144	epsin-2	163.581	-0.160452	0.172045	27.7769	4.02423e-05	0.000234081	1	1
LOC113518839	uncharacterized protein LOC113518839 isoform X2	70.2702	-0.160249	0.228228	17.8405	0.00315314	0.0114683	2	2
LOC113521062	protein boule	69.9958	-0.159815	0.242451	15.6744	0.00783775	0.0249853	5	1
LOC113511455	uncharacterized protein LOC113511455	204.015	-0.15973	0.146677	23.8183	0.00023528	0.00115751	1	1
LOC113520491	DNA (cytosine-5)-methyltransferase PliMCI-like isoform X1	74.4955	-0.159721	0.208398	16.7225	0.00505731	0.0172073	2	5
LOC113509901	uncharacterized protein LOC113509901	808.71	-0.159407	0.106352	29.6979	1.69115e-05	0.000106311	1	1
LOC113522759	surfeit locus protein 6 homolog	68.8338	-0.159336	0.235599	24.1178	0.000206085	0.00102879	1	1
LOC113522083	sodium-independent sulfate anion transporter-like	55.1239	-0.159258	0.269725	35.4361	1.23126e-06	9.68549e-06	1	1
LOC113521650	uncharacterized protein LOC113521650 isoform X2	126.615	-0.158445	0.187156	36.0669	9.20995e-07	7.43026e-06	1	1
LOC113516011	protein MCM10 homolog	44.9818	-0.157988	0.276647	14.4565	0.0129554	0.0386036	9	2
LOC113514791	protein ERGIC-53-like	40.4447	-0.157957	0.342626	27.7136	4.14038e-05	0.000240415	1	1
LOC113520839	transformer-2 protein homolog beta isoform X2	214.884	-0.157785	0.143018	14.9902	0.0104043	0.0318922	6	5
LOC113510280	bile salt-activated lipase-like	79.2941	-0.157601	0.234611	37.8823	3.98426e-07	3.42517e-06	1	1
LOC113515508	2-acylglycerol O-acyltransferase 2-A-like	199.313	-0.157593	0.180823	24.782	0.000153506	0.000788617	1	1
LOC113522875	uncharacterized protein C9orf85 homolog	40.0853	-0.157242	0.294886	25.1599	0.000129768	0.000677176	1	1
LOC113515604	uncharacterized protein LOC113515604	2.95858	-0.157083	1.09882	14.0996	0.0149887	0.0433706
LOC113516349	uncharacterized protein LOC113516349 isoform X2	114.517	-0.156961	0.1955	19.7961	0.00136476	0.00557483	1	1
LOC113520542	uncharacterized LOC113520542	41.4668	-0.156776	0.282769	50.0325	1.36472e-09	1.71908e-08	1	1
LOC113517411	uncharacterized protein LOC113517411	42.2076	-0.156284	0.478149	22.7753	0.000372639	0.00175517	1	1
LOC113512469	out at first protein	64.9339	-0.155864	0.243082	16.0158	0.00679904	0.0221596	4	3
LOC113512747	carbonyl reductase [NADPH] 1-like	64.5305	-0.155483	0.254374	21.6374	0.000613546	0.00273954	1	1
LOC113515390	asparagine--tRNA ligase, cytoplasmic-like	147.11	-0.154626	0.182369	15.7834	0.0074906	0.0240524	4	5
LOC113510859	chondroitin sulfate synthase 1-like	249.434	-0.154433	0.159722	142.633	4.9316e-29	3.98106e-27	1	1
LOC113521054	hyphal wall protein 2-like	8.54031	-0.15405	0.680888	27.0566	5.5614e-05	0.00031251	1	1
LOC113517047	neural-cadherin-like isoform X1	103.375	-0.15385	0.191972	48.2483	3.16063e-09	3.79362e-08	1	1
LOC113509674	protein takeout-like	20.5945	-0.153812	0.482626	20.5661	0.000978102	0.00414504	1	1
LOC113509466	uncharacterized protein LOC113509466	36.3332	-0.153721	0.292541	16.0464	0.0067128	0.0219434	4	2
LOC113520961	tubulin alpha-8 chain-like	20.9929	-0.153685	0.625269	42.157	5.47488e-08	5.43343e-07	1	1
LOC113514222	uncharacterized protein LOC113514222	99.7248	-0.15297	0.198039	18.9163	0.00199235	0.00769897	1	4
LOC113519732	39S ribosomal protein L11, mitochondrial	48.9482	-0.152936	0.247614	25.927	9.21939e-05	0.000495154	1	1
LOC113509768	MMS19 nucleotide excision repair protein homolog	139.963	-0.152589	0.176981	27.1246	5.39416e-05	0.000304275	1	1
LOC113519367	uncharacterized protein LOC113519367	53.4476	-0.152333	0.291019	27.5642	4.42793e-05	0.000254986	1	1
LOC113509762	uncharacterized protein LOC113509762	188.545	-0.152219	0.150995	25.0947	0.000133588	0.000694645	1	1
LOC113509469	uncharacterized protein LOC113509469	102.978	-0.152186	0.201119	17.6112	0.00347534	0.0124587	2	2
LOC113511317	ras-responsive element-binding protein 1	445.385	-0.152137	0.121175	15.6534	0.00790644	0.0251619	5	1
LOC113518014	uncharacterized protein LOC113518014	114.671	-0.152121	0.195255	20.6115	0.000959026	0.00407202	1	1
LOC113515706	chaoptin	142.363	-0.151624	0.163512	15.0637	0.0100937	0.0310986	6	3
LOC113512066	myotubularin-related protein 6 isoform X2	140.647	-0.151498	0.180177	15.1054	0.00992152	0.0306537	6	3
LOC113518276	14 kDa phosphohistidine phosphatase-like isoform X1	70.768	-0.151332	0.268984	36.9991	5.99193e-07	5.02707e-06	1	1
LOC113523435	elongator complex protein 4	56.6274	-0.15108	0.24513	16.1963	0.00630551	0.0207658	3	5
LOC113512768	AF4/FMR2 family member 4-like isoform X1	139.237	-0.15102	0.180426	23.5138	0.000269153	0.00131004	1	1
LOC113509719	probable ATP-dependent RNA helicase DDX10	170.116	-0.150808	0.156117	14.1422	0.0147307	0.0428238
LOC113510340	calexcitin-2-like	78.3482	-0.150772	0.225666	14.3684	0.0134309	0.0397434	10	3
LOC113519986	uncharacterized protein LOC113519986	17.329	-0.150752	0.457754	18.362	0.00252535	0.0094738	2	2
LOC113520296	alpha-1,3/1,6-mannosyltransferase ALG2	102.939	-0.149823	0.187413	15.3937	0.00880617	0.0275875	5	4
LOC113520623	NADH dehydrogenase [ubiquinone] 1 alpha subcomplex subunit 6	84.9887	-0.149455	0.211424	29.356	1.97414e-05	0.000122415	1	1
LOC113511623	uncharacterized protein LOC113511623	44.5854	-0.149194	0.294505	19.9279	0.00128926	0.00530245	1	1
LOC113518870	transmembrane emp24 domain-containing protein 3	123.253	-0.149164	0.186202	19.3755	0.00163583	0.006529	1	2
LOC113512416	phosphoinositide 3-kinase adapter protein 1	108.831	-0.148859	0.209034	21.1367	0.000763264	0.00333384	1	1
LOC113522639	seminal metalloprotease 1-like	41.7385	-0.148809	0.339749	59.928	1.2578e-11	2.04068e-10	1	1
LOC113519265	multiple C2 and transmembrane domain-containing protein isoform X1	65.2577	-0.148597	0.225071	15.4204	0.00870923	0.027368	5	4
LOC113522314	cytospin-A-like	63.489	-0.148314	0.251634	63.5794	2.20811e-12	3.86171e-11	1	1
LOC113522901	deoxynucleotidyltransferase terminal-interacting protein 2	76.0575	-0.14779	0.22826	22.6909	0.000386718	0.00181423	1	1
LOC113513816	dedicator of cytokinesis protein 1	141.886	-0.147223	0.171769	46.3019	7.88333e-09	8.92792e-08	1	1
LOC113509258	protein transport protein Sec24A-like	74.2289	-0.147162	0.273706	27.2581	5.0806e-05	0.000288307	1	1
LOC113517554	uncharacterized protein LOC113517554	19.4096	-0.146698	0.434942	16.4884	0.00557966	0.0187295	3	1
LOC113512989	formin-1-like	153.992	-0.146476	0.171508	48.73	2.51985e-09	3.0832e-08	1	1
LOC113517184	cortactin-binding protein 2-like	69.2097	-0.146455	0.275068	39.1828	2.1819e-07	1.96907e-06	1	1
LOC113512654	peroxiredoxin-5, mitochondrial	263.706	-0.146445	0.152144	21.474	0.000658915	0.00292143	1	1
LOC113516532	uncharacterized protein LOC113516532	61.2065	-0.146324	0.24908	18.6754	0.00220888	0.00840812	1	5
LOC113519573	zinc finger CCCH domain-containing protein 10-like	20.9864	-0.146316	0.379393	25.8207	9.66719e-05	0.000517525	1	1
LOC113514447	neurofibromin	201.066	-0.146271	0.167107	31.732	6.71319e-06	4.58833e-05	1	1
LOC113518972	protamine-like isoform X2	5.47855	-0.145672	0.818266	20.9151	0.000840521	0.00361875	1	1
LOC113515644	xaa-Pro aminopeptidase 1 isoform X2	6.11037	-0.14535	0.745527	16.6679	0.00517461	0.0175343	3	1
LOC113509455	hemicentin-2-like	127.559	-0.145093	0.188	45.8556	9.71817e-09	1.08848e-07	1	1
LOC113513263	2-oxoisovalerate dehydrogenase subunit alpha, mitochondrial-like	79.5881	-0.144138	0.228575	35.2011	1.37183e-06	1.07148e-05	1	1
LOC113511490	TBC1 domain family member 20-like	25.4964	-0.143969	0.391376	25.8029	9.74417e-05	0.000521014	1	1
LOC113512825	B-cell lymphoma/leukemia 11B isoform X2	146.189	-0.143909	0.175081	33.6106	2.84612e-06	2.09216e-05	1	1
LOC113511255	protein EFR3 homolog cmp44E	172.635	-0.143622	0.180912	16.0257	0.00677113	0.0220959	4	3
LOC113517169	uncharacterized protein LOC113517169	54.9268	-0.143592	0.275911	18.3882	0.0024972	0.00938151	2	2
LOC113515395	cytochrome b5-related protein-like	21.4467	-0.143174	0.411953	15.896	0.00714742	0.0231583	4	3
LOC113516539	cytochrome P450 4V2-like	3.75736	-0.143016	1.11342	17.4379	0.00374003	0.0132639	2	2
LOC113509846	testis-expressed protein 10 homolog	58.476	-0.141669	0.238545	17.3795	0.00383363	0.0135162	2	2
LOC113521893	receptor-type tyrosine-protein phosphatase kappa isoform X2	236.951	-0.141604	0.163107	46.6031	6.84457e-09	7.80494e-08	1	1
LOC113511893	dedicator of cytokinesis protein 3	436.49	-0.141528	0.125299	57.036	4.97133e-11	7.59117e-10	1	1
LOC113521009	uncharacterized LOC113521009	42.9224	-0.141243	0.292655	15.4039	0.0087691	0.0274909	5	4
LOC113513037	abscisic-aldehyde oxidase-like	5.40594	-0.140829	0.904218	17.3808	0.00383148	0.0135162	2	2
LOC113518875	uncharacterized protein LOC113518875	88.1154	-0.140531	0.204124	23.6886	0.00024916	0.00122262	1	1
LOC113512625	cadherin-related tumor suppressor	71.4608	-0.139589	0.265335	41.7785	6.53068e-08	6.38079e-07	1	1
LOC113510495	laminin subunit alpha-like	135.982	-0.139524	0.223371	59.1112	1.855e-11	2.94819e-10	1	1
LOC113522513	protein obstructor-E-like	67.7529	-0.138887	0.250182	45.8511	9.73843e-09	1.08983e-07	1	1
LOC113520632	eukaryotic translation initiation factor 6	275.627	-0.13853	0.17242	25.2941	0.000122246	0.000640958	1	1
LOC113520591	aryl-hydrocarbon-interacting protein-like 1	67.0627	-0.138401	0.228112	33.1893	3.45131e-06	2.4941e-05	1	1
LOC113509955	LOW QUALITY PROTEIN: protein sprint	159.206	-0.138359	0.163411	20.8002	0.000883551	0.00377943	1	1
LOC113510234	organic cation transporter protein-like	35.5697	-0.137957	0.357163	31.2599	8.32309e-06	5.59621e-05	1	1
LOC113514028	uncharacterized protein LOC113514028	442.093	-0.137743	0.112359	75.659	6.77747e-15	1.59941e-13	1	1
LOC113509613	virescein	40.2718	-0.137635	0.307111	34.8702	1.59714e-06	1.23005e-05	1	1
LOC113523107	mediator of RNA polymerase II transcription subunit 12-like	388.916	-0.137435	0.132778	85.8933	4.89038e-17	1.43556e-15	1	1
LOC113517233	uncharacterized protein LOC113517233	193.908	-0.137124	0.17991	29.5743	1.78848e-05	0.000112057	1	1
LOC113519632	uncharacterized protein LOC113519632 isoform X1	158.7	-0.137014	0.155934	13.9054	0.0162215	0.0464337
LOC113519363	uncharacterized protein LOC113519363	253.511	-0.137006	0.138656	84.2488	1.08177e-16	3.06017e-15	1	1
LOC113519619	probable ATP-dependent RNA helicase spindle-E	238.902	-0.136629	0.157122	14.0868	0.0150672	0.0435725
LOC113511640	luciferin 4-monooxygenase-like	29.6111	-0.136585	0.357022	29.9507	1.50821e-05	9.60868e-05	1	1
LOC113513375	uncharacterized protein LOC113513375	55.4654	-0.136211	0.28944	19.969	0.00126657	0.00522047	1	1
LOC113522892	amidophosphoribosyltransferase-like	130.373	-0.136202	0.186318	19.4909	0.00155661	0.00625433	1	1
LOC113519825	TRAF3-interacting protein 1	37.7414	-0.135812	0.297097	20.1121	0.00119062	0.00494128	1	1
LOC113517196	thioredoxin-related transmembrane protein 1	95.5964	-0.135798	0.236585	39.7482	1.67858e-07	1.5379e-06	1	1
LOC113513990	gelsolin, cytoplasmic-like	348.558	-0.135537	0.139061	45.8319	9.82688e-09	1.09695e-07	1	1
LOC113518412	uncharacterized protein LOC113518412	161.815	-0.135496	0.170856	36.9829	6.037e-07	5.06167e-06	1	1
LOC113510376	toll-like receptor 2	34.9181	-0.13538	0.306539	16.7155	0.00507221	0.0172492	2	6
LOC113512540	signal-induced proliferation-associated 1-like protein 2	257.093	-0.135178	0.156203	18.1392	0.00277696	0.0102722	2	2
LOC113516541	nuclear export mediator factor NEMF homolog	140.868	-0.134301	0.176217	13.8601	0.0165228	0.0471738
LOC113515082	28S ribosomal protein S15, mitochondrial	86.7289	-0.133824	0.202639	15.3035	0.00914137	0.0285498	5	4
LOC113516791	FAD-dependent oxidoreductase domain-containing protein 1 isoform X1	68.069	-0.133135	0.272313	15.474	0.00851788	0.0268432	5	2
LOC113509941	U2 spliceosomal RNA	198.896	-0.132987	0.201933	68.2608	2.35706e-13	4.65526e-12	1	1
LOC113519711	RNA helicase aquarius	230.942	-0.132672	0.138862	19.4075	0.00161351	0.00645549	1	2
LOC113514124	collagenase-like	149.743	-0.132626	0.18054	161.809	4.07325e-33	4.42014e-31	1	1
LOC113512184	N-alpha-acetyltransferase 15, NatA auxiliary subunit	292.463	-0.13253	0.123551	14.9994	0.0103649	0.031801	6	5
LOC113509415	RNA cytidine acetyltransferase	145.329	-0.132341	0.179019	16.7689	0.00495961	0.0169358	2	4
LOC113517007	GTPase-activating protein skywalker	920.473	-0.130697	0.109238	108.591	8.13328e-22	3.71298e-20	1	1
LOC113518368	splicing factor 3B subunit 6	41.7984	-0.130688	0.31962	30.604	1.12136e-05	7.32035e-05	1	1
LOC113520853	U2 spliceosomal RNA	9522.56	-0.130536	0.133284	96.0358	3.61451e-19	1.32189e-17	1	1
LOC113512360	uncharacterized protein LOC113512360	59.4131	-0.130221	0.281178	17.3009	0.00396311	0.0139171	2	2
LOC113511824	D-2-hydroxyglutarate dehydrogenase, mitochondrial-like	62.2052	-0.130149	0.249594	18.8578	0.00204298	0.00786252	1	4
LOC113522603	uncharacterized protein LOC113522603 isoform X2	55.7002	-0.129849	0.241328	17.256	0.00403896	0.014161	2	2
LOC113520519	uncharacterized protein LOC113520519 isoform X1	226.041	-0.129566	0.187419	21.0378	0.000796838	0.00345612	1	1
LOC113512264	transcription factor E3	97.1058	-0.129278	0.234246	27.0911	5.47589e-05	0.000308097	1	1
LOC113519615	uncharacterized protein LOC113519615	7.98697	-0.129088	0.661734	14.4031	0.0132419	0.0392893	10	1
LOC113514269	large neutral amino acids transporter small subunit 1	74.0511	-0.128951	0.241175	16.6694	0.00517133	0.0175322	3	1
LOC113519723	uncharacterized protein LOC113519723	47.7102	-0.128794	0.278719	24.7266	0.000157328	0.000806685	1	1
LOC113522340	uncharacterized protein K02A2.6-like	69.4311	-0.128757	0.237676	28.9068	2.41839e-05	0.000147612	1	1
LOC113512776	coiled-coil domain-containing protein 93	74.4146	-0.128678	0.227509	16.9982	0.00450318	0.0155782	2	3
LOC113515690	uncharacterized protein LOC113515690	55.3707	-0.12858	0.255955	14.7938	0.0112807	0.0341856	7	4
LOC113522854	glycine N-methyltransferase-like	40.5416	-0.128545	0.315089	26.629	6.73585e-05	0.000372342	1	1
LOC113521366	putative uncharacterized protein DDB_G0282133	4.2673	-0.128526	0.866174	18.6874	0.00219759	0.00836992	1	5
LOC113523588	protein MAK16 homolog A	77.8748	-0.128225	0.255536	13.9209	0.0161199	0.0461829
LOC113513129	membrane-bound alkaline phosphatase-like	90.0391	-0.127854	0.232193	40.1917	1.36613e-07	1.2701e-06	1	1
LOC113516372	AP-2 complex subunit mu-B-like	112.254	-0.127837	0.196656	30.9942	9.39186e-06	6.25133e-05	1	1
LOC113513887	uncharacterized protein LOC113513887	62.6556	-0.12777	0.284604	31.3542	7.9734e-06	5.37748e-05	1	1
LOC113509642	adhesion G protein-coupled receptor E2-like	22.7833	-0.127743	0.417761	21.5829	0.000628333	0.00279613	1	1
LOC113520957	uncharacterized protein LOC113520957	8.10066	-0.127159	0.791965	13.9908	0.0156683	0.0450744
LOC113516956	transmembrane protein 164	43.1392	-0.126914	0.278142	31.7862	6.54945e-06	4.49498e-05	1	1
LOC113511108	facilitated trehalose transporter Tret1-like	27.5611	-0.126568	0.412848	47.09	5.44651e-09	6.3418e-08	1	1
LOC113515063	cell cycle checkpoint control protein RAD9A	26.4604	-0.126075	0.335044	21.6245	0.000617007	0.00275111	1	1
LOC113512480	uncharacterized protein LOC113512480	145.845	-0.125774	0.185558	28.2142	3.30519e-05	0.000197105	1	1
LOC113509291	uncharacterized protein LOC113509291	69.3311	-0.125546	0.231252	16.2528	0.00615813	0.0203615	3	5
LOC113513908	apyrase-like	39.7209	-0.125524	0.303601	18.6564	0.00222686	0.0084576	1	6
LOC113511182	LOW QUALITY PROTEIN: ATP-binding cassette sub-family A member 3-like	114.81	-0.125508	0.18747	20.4904	0.00101071	0.00426546	1	1
LOC113513391	zinc finger protein 287-like	17.0968	-0.125458	0.448597	14.0368	0.0153773	0.0443724
LOC113511621	cytochrome P450 6B6-like	53.3737	-0.125256	0.276102	41.9684	5.97773e-08	5.88395e-07	1	1
LOC113511925	GPN-loop GTPase 2	78.226	-0.125202	0.214911	21.4152	0.000676042	0.00298536	1	1
LOC113513781	ephexin-1-like	208.489	-0.124972	0.162975	61.466	6.04796e-12	1.00086e-10	1	1
LOC113522226	alpha-N-acetylglucosaminidase	318.92	-0.124836	0.142068	45.9529	9.28488e-09	1.04348e-07	1	1
LOC113513393	alpha,alpha-trehalose-phosphate synthase [UDP-forming] A-like	371.982	-0.124674	0.15006	86.8157	3.13211e-17	9.36026e-16	1	1
LOC113516168	SWI/SNF-related matrix-associated actin-dependent regulator of chromatin subfamily A-like protein 1	168.287	-0.124231	0.153148	34.2622	2.11132e-06	1.59269e-05	1	1
LOC113510598	collagenase-like	93.9603	-0.124181	0.235567	24.7333	0.000156863	0.000804613	1	1
LOC113514473	nuclear hormone receptor HR96	180.775	-0.124095	0.151782	18.9515	0.00196249	0.00760358	1	4
LOC113510786	actin-binding Rho-activating protein-like	166.025	-0.123582	0.160854	36.9273	6.19385e-07	5.18006e-06	1	1
LOC113521956	zinc finger protein 608-like isoform X1	416.456	-0.123141	0.136328	83.6006	1.47902e-16	4.15728e-15	1	1
LOC113517732	membrane alanyl aminopeptidase-like	150.579	-0.122281	0.192725	23.0915	0.000324237	0.00155408	1	1
LOC113515096	collagenase-like	893.868	-0.121887	0.11289	323.213	1.01928e-67	7.93781e-65	1	1
LOC113518297	gamma-glutamylcyclotransferase-like	63.8158	-0.12136	0.238953	24.8318	0.000150148	0.000773769	1	1
LOC113519064	xylulose kinase	64.8697	-0.121219	0.242095	15.2728	0.00925832	0.0288707	5	7
LOC113519414	potassium channel subfamily K member 9-like isoform X1	193.792	-0.121147	0.158774	35.4383	1.23003e-06	9.68156e-06	1	1
LOC113514013	modular serine protease-like	46.7821	-0.121122	0.291259	27.0922	5.47319e-05	0.000308076	1	1
LOC113510653	centrosome-associated zinc finger protein CP190	227.736	-0.121031	0.145425	20.4081	0.00104744	0.00440504	1	1
LOC113522700	anoctamin-2-like isoform X1	189.169	-0.120905	0.196857	29.2789	2.0442e-05	0.000126404	1	1
LOC113515778	CCR4-NOT transcription complex subunit 11	135.866	-0.120798	0.180613	29.1825	2.1352e-05	0.000131601	1	1
LOC113515212	rho GTPase-activating protein 15-like	369.109	-0.120168	0.122104	14.4065	0.0132235	0.0392524	9	7
LOC113510115	syndetin	104.753	-0.119892	0.196061	23.62	0.000256822	0.00125835	1	1
LOC113510848	protein groucho-like	60.7079	-0.119725	0.22776	14.129	0.0148105	0.0429691
LOC113522334	U1 spliceosomal RNA	1065.75	-0.119546	0.126286	188.008	1.04111e-38	1.72291e-36	1	1
LOC113513030	1-phosphatidylinositol 4,5-bisphosphate phosphodiesterase	162.119	-0.119292	0.191391	19.5379	0.00152539	0.00615129	1	1
LOC113521921	repetitive proline-rich cell wall protein-like	66.3945	-0.119026	0.392979	36.605	7.18701e-07	5.94177e-06	1	1
LOC113519704	uncharacterized protein LOC113519704	35.472	-0.118927	0.338896	19.1121	0.00183188	0.00716884	1	4
LOC113513529	uncharacterized protein LOC113513529 isoform X2	141.042	-0.118572	0.178493	41.2108	8.50618e-08	8.22596e-07	1	1
LOC113515495	decaprenyl-diphosphate synthase subunit 1	75.3718	-0.118372	0.221223	17.5155	0.00361906	0.012904	2	2
LOC113516606	uncharacterized protein LOC113516606	14.6329	-0.117417	0.472103	16.297	0.00604531	0.0200536	3	5
LOC113517303	glycolipid transfer protein-like	97.855	-0.117165	0.210183	43.1497	3.44572e-08	3.54613e-07	1	1
LOC113513570	cytosolic 10-formyltetrahydrofolate dehydrogenase-like	34.3531	-0.117045	0.339527	14.8081	0.0112147	0.034053	7	4
LOC113510628	protein groucho	222.49	-0.116813	0.169892	28.7939	2.54495e-05	0.000154766	1	1
LOC113520777	uncharacterized protein LOC113520777 isoform X1	31.4578	-0.116738	0.334577	15.3501	0.00896654	0.0280501	5	4
LOC113518723	uncharacterized protein LOC113518723	40.4416	-0.116519	0.342772	14.7585	0.0114456	0.0346114	7	8
LOC113511571	phosphoribosylformylglycinamidine synthase	682.38	-0.116272	0.101115	63.3837	2.42425e-12	4.20086e-11	1	1
LOC113518179	GILT-like protein 1	62.6917	-0.116269	0.253745	17.203	0.00413046	0.0144359	2	3
LOC113522554	glycerophosphodiester phosphodiesterase GDPD6-like	21.0589	-0.116126	0.413305	19.8359	0.00134153	0.00549011	1	1
LOC113515485	myophilin-like	612.116	-0.11569	0.118065	20.4823	0.00101426	0.0042791	1	1
LOC113515679	.	124.061	-0.115515	0.178467	15.0056	0.0103385	0.0317492	6	5
LOC113520819	LOW QUALITY PROTEIN: mutS protein homolog 4-like	48.5246	-0.115489	0.350289	25.2094	0.000126941	0.000663472	1	1
LOC113515569	NADH dehydrogenase [ubiquinone] 1 beta subcomplex subunit 2, mitochondrial-like	45.48	-0.115134	0.272937	13.9133	0.0161693	0.0463044
LOC113523109	zinc finger protein 729-like	366.741	-0.115107	0.115264	37.4995	4.75557e-07	4.03764e-06	1	1
LOC113514709	uncharacterized protein LOC113514709	155.7	-0.114772	0.206645	30.2626	1.30931e-05	8.43093e-05	1	1
LOC113515910	copper-transporting ATPase 2-like	35.3199	-0.114371	0.349855	16.5174	0.00551219	0.0185218	3	1
LOC113520534	probable cytochrome P450 49a1	91.6177	-0.113807	0.201348	16.1882	0.00632683	0.0208309	3	5
LOC113517391	peroxidasin	206.964	-0.113788	0.149075	36.3804	7.97095e-07	6.51403e-06	1	1
LOC113519185	long-chain-fatty-acid--CoA ligase 4-like	80.6129	-0.113741	0.293425	31.5681	7.23366e-06	4.90875e-05	1	1
LOC113515121	uncharacterized protein LOC113515121	22.6423	-0.113733	0.396907	13.7264	0.0174437	0.049404
LOC113511960	larval cuticle protein 1-like	13.7205	-0.113405	0.479771	17.916	0.00305352	0.0111519	2	2
LOC113513202	glutathione S-transferase theta-1-like	19.1004	-0.113137	0.44099	34.6352	1.77909e-06	1.3552e-05	1	1
LOC113515563	uncharacterized protein LOC113515563	10.8376	-0.113101	0.520087	15.2108	0.00949877	0.0295198	6	1
LOC113510201	uncharacterized protein LOC113510201	55.9322	-0.112939	0.259441	24.5183	0.00017257	0.000875345	1	1
LOC113517768	serine/threonine-protein kinase RIO1	197.925	-0.112727	0.145747	32.5958	4.5269e-06	3.20319e-05	1	1
LOC113512124	small integral membrane protein 20	17.0463	-0.112633	0.455489	29.4214	1.91663e-05	0.000119184	1	1
LOC113520515	uncharacterized protein LOC113520515	412.455	-0.112065	0.116218	15.2863	0.00920653	0.0287262	5	6
LOC113516116	uncharacterized protein LOC113516116	259.476	-0.112011	0.157597	71.906	4.10923e-14	8.83151e-13	1	1
LOC113523015	mediator of RNA polymerase II transcription subunit 14	213.34	-0.111901	0.157639	17.4694	0.00369051	0.0131199	2	2
LOC113521910	cyclin-dependent kinases regulatory subunit-like	20.3026	-0.111695	0.398517	16.6199	0.00527998	0.0178366	3	1
LOC113511387	DDB1- and CUL4-associated factor 12-like	48.1196	-0.111515	0.304901	22.4702	0.000426082	0.00197996	1	1
LOC113523214	uncharacterized protein LOC113523214	153.842	-0.111143	0.178747	13.9654	0.0158306	0.0454624
LOC113516109	androgen-dependent TFPI-regulating protein-like	12.8568	-0.111017	0.487894	24.6842	0.000160319	0.00082107	1	1
LOC113518324	eukaryotic translation initiation factor 3 subunit E	239.077	-0.110612	0.1307	26.7453	6.39403e-05	0.000356124	1	1
LOC113523061	FERM, ARHGEF and pleckstrin domain-containing protein 1-like	123.488	-0.110131	0.211563	24.558	0.000169553	0.000862357	1	1
LOC113518806	cadherin-99C	254.693	-0.109663	0.143152	29.4249	1.91359e-05	0.000119051	1	1
LOC113518684	thyrotroph embryonic factor isoform X7	127.521	-0.109165	0.203876	29.9141	1.53338e-05	9.73173e-05	1	1
LOC113519067	uncharacterized protein LOC113519067	455.641	-0.108687	0.120527	42.472	4.72717e-08	4.74833e-07	1	1
LOC113511411	calcium and integrin-binding protein 1-like	39.5296	-0.108533	0.290405	14.2181	0.0142818	0.0417295
LOC113509423	proteoglycan 4-like isoform X2	155.809	-0.108494	0.167329	35.3895	1.25795e-06	9.87783e-06	1	1
LOC113512401	facilitated trehalose transporter Tret1-like	100.112	-0.108364	0.198011	34.1549	2.21779e-06	1.66542e-05	1	1
LOC113512238	uncharacterized protein LOC113512238	32.4604	-0.108184	0.31831	21.6239	0.000617176	0.00275111	1	1
LOC113520626	replication protein A 32 kDa subunit	53.9016	-0.108168	0.268039	17.7175	0.00332218	0.011982	2	2
LOC113511850	uncharacterized protein LOC113511850	293.639	-0.108058	0.148469	34.0469	2.33034e-06	1.74007e-05	1	1
LOC113513125	uncharacterized protein LOC113513125	184.509	-0.107889	0.173422	105.855	3.07597e-21	1.30941e-19	1	1
LOC113513168	WASH complex subunit 1-like	306.034	-0.107829	0.174579	41.9901	5.91766e-08	5.82916e-07	1	1
LOC113517583	pleckstrin homology domain-containing family A member 3-like	52.6695	-0.107583	0.252364	21.3254	0.00070304	0.00309118	1	1
LOC113514421	lysyl oxidase homolog 2B	3.79736	-0.107413	0.969245	16.2332	0.00620887	0.0204935	3	5
LOC113509848	plasma kallikrein-like	206.58	-0.107388	0.197984	67.0732	4.16056e-13	7.95977e-12	1	1
LOC113521118	uncharacterized protein LOC113521118	107.752	-0.107134	0.209244	14.5638	0.0123983	0.0370775	9	1
LOC113510559	mitogen-activated protein kinase kinase kinase 10	97.8469	-0.106983	0.232557	52.5519	4.15676e-10	5.68505e-09	1	1
LOC113510229	cytochrome P450 4C1-like	11.7742	-0.106724	0.533518	30.7503	1.04929e-05	6.9058e-05	1	1
LOC113519834	kinesin-1 heavy chain-like	66.7658	-0.106702	0.265927	23.4989	0.000270927	0.00131722	1	1
LOC113518131	ubiquitin carboxyl-terminal hydrolase isozyme L3-like	121.184	-0.106678	0.17842	18.1329	0.00278436	0.0102967	2	2
LOC113520103	cadherin-23-like	78.7291	-0.106112	0.233355	21.3512	0.00069517	0.0030637	1	1
LOC113521452	E3 ubiquitin-protein ligase FANCL	32.4701	-0.105847	0.344741	15.2011	0.00953676	0.029617	6	1
LOC113510822	WD repeat-containing protein 81	223.996	-0.105763	0.143743	20.0592	0.00121816	0.00503817	1	1
LOC113521679	probable RNA-binding protein CG14230 isoform X1	123.646	-0.105602	0.174897	19.9214	0.00129289	0.0053157	1	1
LOC113517798	uncharacterized protein LOC113517798	54.8011	-0.105526	0.275504	18.6158	0.00226585	0.00859036	1	6
LOC113509698	organic cation transporter protein-like	105.674	-0.105198	0.190253	43.2573	3.27696e-08	3.38631e-07	1	1
LOC113512044	hemicentin-1-like	286.68	-0.105177	0.138637	188.535	8.03447e-39	1.3637e-36	1	1
LOC113514243	mitoferrin-like	302.092	-0.104923	0.150491	52.6992	3.87726e-10	5.36374e-09	1	1
LOC113511903	.	43.991	-0.104828	0.334674	38.7024	2.72591e-07	2.42041e-06	1	1
LOC113518311	DNA helicase MCM8-like	21.5121	-0.104319	0.388864	13.8302	0.0167249	0.0476378
LOC113517364	LIM domain-containing protein A-like	3.35181	-0.104113	1.03003	15.5246	0.00834084	0.0263354	5	2
LOC113514052	transcription factor GATA-6-like isoform X1	214.197	-0.103262	0.15589	47.6997	4.09029e-09	4.85662e-08	1	1
LOC113518346	UPF0585 protein CG18661	13.9752	-0.103078	0.465259	14.407	0.0132206	0.0392524	10	1
LOC113513539	proteoglycan 4-like	247.022	-0.102696	0.17792	33.4109	3.1186e-06	2.27854e-05	1	1
LOC113510054	modifier of mdg4-like	117.183	-0.102662	0.194623	17.3526	0.0038774	0.013656	2	2
LOC113518117	protein patched	243.881	-0.102361	0.145462	21.5114	0.000648261	0.00287997	1	1
LOC113523060	adenylyl cyclase 78C	188.293	-0.102165	0.150843	35.016	1.49363e-06	1.15571e-05	1	1
LOC113510411	uncharacterized protein LOC113510411	74.6153	-0.101856	0.247128	62.1812	4.30139e-12	7.23584e-11	1	1
LOC113518861	homeobox protein abdominal-B-like	19.4216	-0.101634	0.40301	21.2665	0.000721301	0.00316098	1	1
LOC113512456	TBC1 domain family member 15 isoform X1	247.033	-0.101551	0.147718	32.376	5.00481e-06	3.50618e-05	1	1
LOC113517748	mucin-19-like	82.2499	-0.101405	0.256172	23.5753	0.000261943	0.0012806	1	1
LOC113514066	uncharacterized protein LOC113514066	420.591	-0.101363	0.112532	34.3929	1.98836e-06	1.50423e-05	1	1
LOC113523611	tenascin	393.822	-0.101227	0.13452	29.1398	2.17683e-05	0.00013398	1	1
LOC113510113	pantothenate kinase 3-like	262.444	-0.101177	0.13088	18.5228	0.00235776	0.00889104	2	1
LOC113512346	sodium/hydrogen exchanger 9B2-like isoform X1	168.624	-0.100709	0.158991	17.6998	0.00334719	0.0120581	2	2
LOC113519470	uncharacterized protein LOC113519470	102.328	-0.10044	0.201572	35.1705	1.39126e-06	1.08474e-05	1	1
LOC113515164	rhomboid-related protein 1-like	233.887	-0.100205	0.149848	40.845	1.00842e-07	9.59082e-07	1	1
LOC113516445	alanine aminotransferase 2-like	200.755	-0.100188	0.253675	18.1475	0.00276711	0.0102386	2	2
LOC113520792	G-protein coupled receptor Mth2-like	246.92	-0.0999257	0.148902	36.1924	8.69247e-07	7.05577e-06	1	1
LOC113517463	integrin alpha-9-like isoform X4	31.7634	-0.0998584	0.312066	13.992	0.0156604	0.0450701
LOC113522621	myrosinase 1-like	91.4244	-0.0995334	0.221057	19.0976	0.00184334	0.00720945	1	4
LOC113513935	nucleolar protein 58-like	53.6296	-0.0994547	0.307705	18.6038	0.00227752	0.00862722	1	7
LOC113522213	ras-like protein 2	71.2449	-0.099427	0.236302	15.4651	0.00854919	0.0269226	5	3
LOC113514302	uncharacterized protein LOC113514302	32.9261	-0.0994112	0.300933	24.937	0.000143289	0.000741305	1	1
LOC113513427	U1 spliceosomal RNA	156.071	-0.0991818	0.196706	115.49	2.82829e-23	1.46838e-21	1	1
LOC113516641	zinc finger protein ush isoform X2	277.948	-0.0986994	0.132454	14.7033	0.0117084	0.0352891	8	1
LOC113522313	adenomatous polyposis coli protein-like	568.687	-0.0985011	0.117149	78.2265	1.97121e-15	4.92395e-14	1	1
LOC113522415	AF4/FMR2 family member 4-like	188.393	-0.0982007	0.192966	40.1153	1.41552e-07	1.31325e-06	1	1
LOC113519086	muscle M-line assembly protein unc-89-like	60.4409	-0.0980349	0.252505	27.1798	5.26223e-05	0.000297721	1	1
LOC113509110	uncharacterized protein LOC113509110	75.6179	-0.0977793	0.215857	16.7822	0.00493198	0.0168674	2	4
LOC113511358	protein seele	64.8956	-0.0975998	0.259833	21.3315	0.000701165	0.00308499	1	1
LOC113519612	coiled-coil domain-containing protein AGAP005037 isoform X5	553.214	-0.097252	0.101242	18.7177	0.0021692	0.00829523	1	5
LOC113520880	uncharacterized protein LOC113520880	205.35	-0.097245	0.148348	19.4116	0.00161063	0.00644591	1	2
LOC113514828	RNA-binding protein 25-like	140.367	-0.0970728	0.212526	22.4051	0.000438432	0.00202951	1	1
LOC113515088	uncharacterized LOC113515088	25.2341	-0.0970235	0.356646	36.2492	8.46797e-07	6.89044e-06	1	1
LOC113519485	U1 spliceosomal RNA	995.477	-0.0969057	0.126803	214.964	1.78049e-44	4.28581e-42	1	1
LOC113511006	uncharacterized protein LOC113511006	116.822	-0.0966559	0.195009	22.888	0.000354625	0.00168102	1	1
LOC113513623	uncharacterized protein LOC113513623	273.994	-0.096491	0.129675	30.1047	1.40649e-05	9.03468e-05	1	1
LOC113520116	UDP-N-acetylglucosamine--peptide N-acetylglucosaminyltransferase 110 kDa subunit-like isoform X1	95.7122	-0.0962889	0.227215	52.8872	3.54762e-10	4.94389e-09	1	1
LOC113517863	uncharacterized protein LOC113517863 isoform X1	100.496	-0.095915	0.199981	53.2147	3.03869e-10	4.26608e-09	1	1
LOC113519941	cationic amino acid transporter 2-like	289.924	-0.0957241	0.135268	29.9831	1.48618e-05	9.48217e-05	1	1
LOC113516347	vacuolar protein sorting-associated protein 13B-like	72.4541	-0.0957199	0.24558	20.2099	0.00114129	0.00475743	1	1
LOC113521486	uncharacterized protein LOC113521486 isoform X4	975.7	-0.0956785	0.114596	78.8995	1.42571e-15	3.65793e-14	1	1
LOC113515339	lipid droplet localized protein-like	100.635	-0.095649	0.208799	79.867	8.94709e-16	2.3317e-14	1	1
LOC113520466	probable 3-hydroxyisobutyrate dehydrogenase, mitochondrial	110.251	-0.0955001	0.208515	28.2614	3.23561e-05	0.000193479	1	1
LOC113509361	RNA-binding protein 5-A	351.009	-0.0954273	0.127155	20.0759	0.00120939	0.00500661	1	1
LOC113514445	uncharacterized protein LOC113514445	388.598	-0.0954249	0.127409	44.5132	1.82204e-08	1.96593e-07	1	1
LOC113516693	RNA pseudouridylate synthase domain-containing protein 2-like isoform X2	176.166	-0.0945828	0.179189	46.5584	6.98984e-09	7.96373e-08	1	1
LOC113521725	36.4 kDa proline-rich protein-like	372.318	-0.0942114	0.298736	40.0726	1.44386e-07	1.33459e-06	1	1
LOC113512607	protein cornichon	37.8007	-0.0941064	0.341525	17.7173	0.00332244	0.011982	2	2
LOC113517070	LOW QUALITY PROTEIN: protein timeless	493.361	-0.0933739	0.10194	33.0691	3.64636e-06	2.62217e-05	1	1
LOC113515454	transcription elongation factor B polypeptide 3-like	160.171	-0.0933378	0.152387	18.7009	0.00218491	0.00834389	1	5
LOC113513140	protein shuttle craft-like	544.094	-0.0932934	0.116624	34.6904	1.73459e-06	1.32512e-05	1	1
LOC113518155	uncharacterized protein LOC113518155 isoform X2	42.4766	-0.0931188	0.305206	23.2896	0.000297141	0.00143414	1	1
LOC113514050	nuclear protein localization protein 4 homolog	57.8466	-0.0929797	0.288191	31.5154	7.40911e-06	5.01478e-05	1	1
LOC113513277	rho GTPase-activating protein 7-like	129.722	-0.0929321	0.17986	36.1507	8.86108e-07	7.17065e-06	1	1
LOC113515400	RNA-binding motif protein, X-linked 2	23.8133	-0.0921828	0.380143	31.746	6.67042e-06	4.56145e-05	1	1
LOC113512840	speckle targeted PIP5K1A-regulated poly(A) polymerase-like isoform X1	378.12	-0.0917841	0.134519	26.4503	7.29676e-05	0.000400671	1	1
LOC113509800	cytochrome P450 6B7-like	465.913	-0.0917727	0.112562	221.534	6.97082e-46	1.84573e-43	1	1
LOC113509201	caspase	114.994	-0.0914826	0.202502	38.6612	2.77849e-07	2.46049e-06	1	1
LOC113516772	EGF domain-specific O-linked N-acetylglucosamine transferase	43.5795	-0.0912751	0.280212	16.5358	0.00546978	0.018399	3	1
LOC113520377	homeobox protein 10	26.5465	-0.0911092	0.369133	21.2301	0.000732845	0.0032078	1	1
LOC113509706	zinc finger C4H2 domain-containing protein	98.9118	-0.0909184	0.190573	14.7942	0.0112791	0.0341856	7	4
LOC113513373	probable small nuclear ribonucleoprotein E	36.5923	-0.0907758	0.325417	13.941	0.0159886	0.0458764
LOC113515058	ribonuclease P protein subunit p29	12.5457	-0.090542	0.490746	16.4417	0.00568994	0.0190273	3	1
LOC113510657	2-oxoglutarate and iron-dependent oxygenase domain-containing protein 3-like	66.6981	-0.090295	0.28265	29.0916	2.22478e-05	0.00013674	1	1
LOC113514261	U6 snRNA-associated Sm-like protein LSm5	32.2376	-0.0902935	0.342928	32.7674	4.18556e-06	2.97597e-05	1	1
LOC113513292	sarcosine dehydrogenase, mitochondrial-like	12.7153	-0.0901618	0.498771	21.0678	0.000786509	0.00341509	1	1
LOC113516213	pickpocket protein 28-like	30.996	-0.0899792	0.315705	14.8775	0.0108989	0.0332238	7	2
LOC113509411	chitinase-3-like protein 1	40.6533	-0.0898376	0.318298	80.5715	6.37201e-16	1.69737e-14	1	1
LOC113519449	protein lethal(2)essential for life-like	475.546	-0.0897741	0.17893	15.8595	0.00725694	0.02345	4	3
LOC113510440	glutathione S-transferase theta-3-like	32.3752	-0.089305	0.322867	15.8469	0.00729514	0.0235416	4	3
LOC113510121	uncharacterized protein LOC113510121 isoform X1	215.24	-0.0888554	0.147444	53.9899	2.10587e-10	3.00427e-09	1	1
LOC113518802	WD40 repeat-containing protein SMU1	83.9178	-0.0887188	0.243022	16.4598	0.00564682	0.0189118	3	1
LOC113517418	uncharacterized protein LOC113517418 isoform X1	12.0474	-0.0885201	0.525189	22.1495	0.000490425	0.0022412	1	1
LOC113516906	ultraviolet-B receptor UVR8-like	79.3742	-0.0883816	0.220917	40.4652	1.20313e-07	1.13207e-06	1	1
LOC113513395	sodium-coupled monocarboxylate transporter 2	117.217	-0.0883013	0.18841	17.0927	0.00432738	0.0150368	2	3
LOC113510479	laminin subunit alpha-4-like	38.2983	-0.0882202	0.309241	21.7716	0.000578607	0.00259931	1	1
LOC113519391	catenin delta-2 isoform X1	400.986	-0.0882153	0.118236	38.5304	2.95201e-07	2.60024e-06	1	1
LOC113510101	ankyrin-3-like	295.165	-0.0881791	0.130603	44.2113	2.09837e-08	2.23854e-07	1	1
LOC113520012	uncharacterized protein LOC113520012	49.0192	-0.0880211	0.280465	20.0978	0.00119798	0.0049656	1	1
LOC113517197	exportin-5-like	73.9369	-0.0879212	0.225212	21.2405	0.000729526	0.0031949	1	1
LOC113515614	LOW QUALITY PROTEIN: fasciclin-1	42.7693	-0.0878874	0.321108	16.1703	0.00637443	0.0209459	4	1
LOC113517613	peptidoglycan-recognition protein LC-like isoform X1	64.5763	-0.0877571	0.242524	19.852	0.00133221	0.00546209	1	1
LOC113509070	myosin-11 isoform X2	155.256	-0.087729	0.178332	22.8914	0.000354086	0.0016802	1	1
LOC113514078	uncharacterized protein LOC113514078	72.2941	-0.087706	0.244899	44.817	1.58064e-08	1.7209e-07	1	1
LOC113510942	E3 ubiquitin-protein ligase COP1-like	196.163	-0.0876253	0.171785	34.3675	2.01172e-06	1.52102e-05	1	1
LOC113520539	something about silencing protein 10	193.186	-0.0870039	0.152152	28.8946	2.43182e-05	0.000148364	1	1
LOC113513107	(E3-independent) E2 ubiquitin-conjugating enzyme UBE2O-like	99.6955	-0.0867217	0.201403	16.0334	0.0067493	0.022041	4	2
LOC113512095	uncharacterized protein LOC113512095	111.538	-0.0864211	0.18932	26.7259	6.4497e-05	0.000358771	1	1
LOC113518457	protein AF-10	224.688	-0.0864104	0.149138	43.8456	2.48959e-08	2.61585e-07	1	1
LOC113523003	integrator complex subunit 4	208.829	-0.0863963	0.154549	16.4808	0.00559732	0.018771	3	1
LOC113512995	uncharacterized protein LOC113512995	21.6973	-0.0862675	0.374709	19.7412	0.00139747	0.0056909	1	1
LOC113511396	zinc finger protein 888-like	28.9312	-0.085853	0.36233	14.5928	0.0122515	0.0367047	8	6
LOC113518519	metallo-beta-lactamase domain-containing protein 1 isoform X1	23.941	-0.0858288	0.351482	20.8391	0.000868763	0.00372219	1	1
LOC113518700	uncharacterized protein LOC113518700	776.261	-0.0858235	0.126387	44.3794	1.9397e-08	2.0844e-07	1	1
LOC113514136	TATA-binding protein-associated factor 172-like	76.28	-0.0853661	0.256319	24.7864	0.000153207	0.000787693	1	1
LOC113512415	eukaryotic translation initiation factor 3 subunit K	122.392	-0.0853583	0.204104	33.2302	3.38731e-06	2.45186e-05	1	1
LOC113510705	phosphatidylinositol 3-kinase catalytic subunit type 3 isoform X1	183.78	-0.0852884	0.174443	41.9015	6.16689e-08	6.05663e-07	1	1
LOC113515770	pro-epidermal growth factor-like	252.068	-0.0849931	0.185355	20.2189	0.00113687	0.00474347	1	1
LOC113516935	trithorax group protein osa isoform X4	516.515	-0.0848997	0.114566	67.2491	3.82488e-13	7.34943e-12	1	1
LOC113516492	cytochrome P450 9e2-like	46.1061	-0.0848602	0.295407	17.8313	0.00316541	0.0115065	2	2
LOC113517646	alcohol dehydrogenase 1-like	38.238	-0.0847459	0.301082	29.9907	1.48111e-05	9.4544e-05	1	1
LOC113514377	extracellular serine/threonine protein kinase four-jointed	24.689	-0.0847139	0.391364	15.9545	0.00697507	0.022672	4	3
LOC113519522	zinc transporter 2-like	38.5931	-0.0845035	0.340959	23.6084	0.000258142	0.00126342	1	1
LOC113514612	polypeptide N-acetylgalactosaminyltransferase 1-like	37.3856	-0.0842987	0.318826	14.5963	0.0122341	0.0366607	8	4
LOC113509417	uncharacterized protein LOC113509417	54.1238	-0.0842576	0.273577	33.222	3.40012e-06	2.45979e-05	1	1
LOC113518305	uncharacterized protein LOC113518305	34.3121	-0.0839028	0.345849	16.5495	0.00543848	0.0183113	3	1
LOC113515005	serine/threonine-protein kinase Tao isoform X1	681.157	-0.083834	0.114976	58.1586	2.91722e-11	4.55975e-10	1	1
LOC113523077	diacylglycerol kinase delta	13.8884	-0.0834528	0.47324	27.5572	4.44194e-05	0.00025546	1	1
LOC113522172	dystrobrevin beta-like	56.5091	-0.0832221	0.300119	28.8456	2.48621e-05	0.000151472	1	1
LOC113510522	protein I'm not dead yet-like	9.78482	-0.0832024	0.669494	18.4754	0.00240595	0.00905927	2	2
LOC113516018	mitogen-activated protein kinase kinase kinase 7-like	348.108	-0.0831152	0.14421	14.8011	0.0112471	0.0341358	7	4
LOC113514221	uncharacterized protein LOC113514221 isoform X2	118.864	-0.0829615	0.180982	27.5986	4.35998e-05	0.000251292	1	1
LOC113515239	max-binding protein MNT-like	727.759	-0.082665	0.0984033	21.391	0.000683218	0.00301605	1	1
LOC113511553	LOW QUALITY PROTEIN: thymidylate kinase	96.0706	-0.0826618	0.228772	27.0674	5.53429e-05	0.000311251	1	1
LOC113512429	leucine-rich repeat-containing protein 40-like isoform X1	132.403	-0.0822981	0.171296	21.9706	0.000530378	0.00240386	1	1
LOC113521742	cyclin-dependent kinases regulatory subunit-like	23.0301	-0.0821849	0.389242	16.7316	0.00503792	0.0171634	2	5
LOC113520421	DPH3 homolog	16.9853	-0.0821196	0.424834	15.8142	0.00739499	0.0237916	4	5
LOC113516676	fibrinogen alpha chain	28.4206	-0.0820989	0.347583	28.4722	2.94237e-05	0.000177225	1	1
LOC113520561	putative inorganic phosphate cotransporter	305.361	-0.0818052	0.123659	30.0395	1.44866e-05	9.26959e-05	1	1
LOC113519625	uncharacterized protein LOC113519625	56.8174	-0.0815247	0.25621	18.3807	0.00250521	0.00940893	2	2
LOC113521259	10 kDa heat shock protein, mitochondrial	178.017	-0.0811398	0.150604	50.6542	1.01809e-09	1.30859e-08	1	1
LOC113519013	DENN domain-containing protein 1A isoform X3	155.109	-0.0809793	0.164148	15.68	0.00781973	0.0249399	5	1
LOC113520943	zinc finger protein 546-like	108.563	-0.0808375	0.210804	14.849	0.0110273	0.0335609	7	2
LOC113515176	phagocyte signaling-impaired protein	114.259	-0.0807303	0.199585	16.0633	0.00666561	0.0218161	4	2
LOC113516406	synaptic vesicle glycoprotein 2B-like	32.7381	-0.0806293	0.346523	15.8182	0.00738283	0.0237751	4	3
LOC113515693	membrane alanyl aminopeptidase-like	698.86	-0.0806274	0.110519	52.8873	3.54743e-10	4.94389e-09	1	1
LOC113511816	uncharacterized protein LOC113511816	1355.06	-0.080605	0.0913245	17.763	0.00325855	0.0117965	2	2
LOC113522647	protein takeout	20.7269	-0.080482	0.405219	15.5638	0.00820626	0.0259911	5	2
LOC113522497	repressed by EFG1 protein 1-like isoform X1	178.248	-0.0804763	0.176498	33.097	3.60023e-06	2.591e-05	1	1
LOC113515588	ATP-dependent RNA helicase DDX54	142.126	-0.0804583	0.175066	17.0988	0.00431623	0.015002	2	3
LOC113510265	transmembrane emp24 domain-containing protein 5	116.166	-0.0804448	0.173875	16.9444	0.00460654	0.0158776	2	3
LOC113512321	xanthine dehydrogenase	151.962	-0.0803306	0.163949	20.3564	0.00107115	0.00449761	1	1
LOC113521752	uncharacterized protein LOC113521752	24.734	-0.0802157	0.388801	32.1169	5.63285e-06	3.91872e-05	1	1
LOC113509112	ATP-dependent RNA helicase DHX8	202.999	-0.0799797	0.161219	21.7456	0.000585214	0.00262188	1	1
LOC113515327	inner centromere protein-like isoform X2	335.426	-0.0799452	0.131139	119.412	4.18046e-24	2.3157e-22	1	1
LOC113514250	pyridoxal phosphate homeostasis protein	81.2249	-0.0798711	0.244781	33.5222	2.96357e-06	2.17246e-05	1	1
LOC113514053	uncharacterized protein LOC113514053	448.273	-0.079743	0.138193	35.8125	1.03547e-06	8.27314e-06	1	1
LOC113519921	E3 ubiquitin-protein ligase Ubr3	421.059	-0.0795462	0.166752	42.0852	5.66101e-08	5.60554e-07	1	1
LOC113522462	fizzy-related protein homolog	166.845	-0.0793589	0.184859	18.991	0.00192955	0.00750229	1	4
LOC113517424	peptidoglycan-recognition protein SB2-like isoform X2	104.288	-0.079344	0.199619	24.5028	0.000173756	0.000880929	1	1
LOC113520120	facilitated trehalose transporter Tret1-like	20.9236	-0.0793355	0.481667	20.669	0.00093537	0.00398435	1	1
LOC113514233	protein C12orf4 homolog	80.627	-0.079151	0.221551	21.5257	0.000644219	0.00286298	1	1
LOC113514359	general transcription factor IIH subunit 3	48.8553	-0.0789688	0.264375	14.1375	0.0147595	0.0428793
LOC113514896	rho GTPase-activating protein 15-like	57.5286	-0.0789378	0.261952	14.5512	0.0124626	0.0372443	9	1
LOC113516897	zinc finger protein chinmo isoform X2	105.88	-0.0788799	0.210347	23.342	0.00029035	0.0014029	1	1
LOC113515452	rhodanese domain-containing protein CG4456-like	46.2369	-0.0787606	0.300245	25.3669	0.000118346	0.000622231	1	1
LOC113510483	CLIP-associating protein-like	17.3472	-0.0785544	0.485242	19.1429	0.00180778	0.00708594	1	4
LOC113523439	uncharacterized protein LOC113523439	369.938	-0.0783187	0.16442	70.1843	9.38176e-14	1.92566e-12	1	1
LOC113511853	glycine dehydrogenase (decarboxylating), mitochondrial	171.384	-0.0781047	0.152262	29.3519	1.97781e-05	0.000122585	1	1
LOC113509385	uncharacterized protein LOC113509385	11.1762	-0.077817	0.535091	17.6982	0.00334945	0.0120629	2	2
LOC113521475	TATA element modulatory factor	274.316	-0.0774634	0.133837	14.6747	0.0118464	0.0356846	8	2
LOC113512091	uncharacterized protein LOC113512091 isoform X1	349.788	-0.0774063	0.122487	25.8788	9.41973e-05	0.000505095	1	1
LOC113514144	uncharacterized protein LOC113514144	112.585	-0.0769329	0.186689	36.3989	7.90335e-07	6.46678e-06	1	1
LOC113519783	probable glucosamine 6-phosphate N-acetyltransferase isoform X1	157.329	-0.0768889	0.15255	20.6845	0.00092911	0.00395896	1	1
LOC113513829	microprocessor complex subunit DGCR8-like	96.0204	-0.0767092	0.204022	17.8177	0.00318376	0.0115574	2	2
LOC113516432	uncharacterized protein LOC113516432	107.066	-0.0766431	0.190627	20.7069	0.000920095	0.00392181	1	1
LOC113515035	protein ABHD18	57.3463	-0.0766324	0.243769	15.8157	0.00739042	0.0237826	4	5
LOC113516928	mannose-P-dolichol utilization defect 1 protein homolog	75.4969	-0.0763557	0.265391	26.2552	7.96209e-05	0.000434579	1	1
LOC113513928	myotubularin-related protein 10-like	51.1724	-0.07604	0.324587	18.6925	0.0021928	0.00835947	1	5
LOC113510686	uncharacterized protein LOC113510686	509.831	-0.0759891	0.132182	42.4211	4.84067e-08	4.8513e-07	1	1
LOC113521958	uncharacterized protein LOC113521958 isoform X1	513.839	-0.075853	0.113145	42.2625	5.21201e-08	5.18811e-07	1	1
LOC113512764	integrator complex subunit 9	60.0404	-0.0758315	0.245422	19.9405	0.00128225	0.00527853	1	1
LOC113516857	ADP-ribosylation factor GTPase-activating protein 1	38.7541	-0.0753473	0.32156	21.8525	0.0005585	0.00251667	1	1
LOC113516245	histone acetyltransferase KAT6B	973.685	-0.0747653	0.106207	42.8087	4.04017e-08	4.10114e-07	1	1
LOC113521711	uncharacterized protein LOC113521711	44.9699	-0.0746976	0.304703	29.4798	1.86659e-05	0.0001164	1	1
LOC113510538	LOW QUALITY PROTEIN: wee1-like protein kinase	105.61	-0.0745336	0.208729	50.2664	1.22232e-09	1.55003e-08	1	1
LOC113509614	virescein	103.166	-0.0744548	0.231597	31.7091	6.78355e-06	4.63403e-05	1	1
LOC113511077	mucin-5AC	146.438	-0.0744214	0.179494	27.8201	3.94685e-05	0.000230186	1	1
LOC113510488	myosin heavy chain, striated muscle-like	6.81242	-0.0743657	0.902257	26.794	6.25589e-05	0.000349164	1	1
LOC113517840	uncharacterized protein LOC113517840	88.0507	-0.0743327	0.220792	22.0973	0.000501767	0.00228829	1	1
LOC113522349	nidogen	245.124	-0.0742932	0.144072	66.1432	6.49064e-13	1.21028e-11	1	1
LOC113521576	inhibitor of Bruton tyrosine kinase	333.366	-0.0740345	0.127911	40.438	1.21846e-07	1.14487e-06	1	1
LOC113518571	LOW QUALITY PROTEIN: ATP-dependent 6-phosphofructokinase	326.712	-0.0739624	0.126091	120.492	2.46893e-24	1.40284e-22	1	1
LOC113519555	Krueppel-like factor luna	243.513	-0.0738693	0.159826	35.1388	1.41165e-06	1.09801e-05	1	1
LOC113515817	proteasome subunit alpha type-3	200.8	-0.0735422	0.149618	22.0677	0.000508311	0.00231573	1	1
LOC113522919	probable E3 ubiquitin-protein ligase HERC2	470.206	-0.0733905	0.123987	29.3616	1.96909e-05	0.000122159	1	1
LOC113514326	glia maturation factor beta isoform X1	218.043	-0.0733316	0.137218	21.6743	0.000603751	0.00269762	1	1
LOC113519866	fibroin heavy chain	2899.79	-0.0731182	0.11753	261.587	1.79188e-54	7.65247e-52	1	1
LOC113516361	eukaryotic translation initiation factor 3 subunit A-like	518.206	-0.0729345	0.132312	52.3479	4.57727e-10	6.18983e-09	1	1
LOC113517323	integrin alpha-PS5-like	111.21	-0.0725014	0.204517	22.6177	0.000399355	0.0018669	1	1
LOC113522728	tubulin beta-4B chain	36.0718	-0.0723463	0.513182	63.3493	2.46438e-12	4.26482e-11	1	1
LOC113509429	uncharacterized protein LOC113509429	69.0892	-0.0722205	0.252151	16.4496	0.00567109	0.0189691	3	1
LOC113514762	uncharacterized protein LOC113514762	47.314	-0.0721987	0.31304	30.7136	1.06694e-05	7.00308e-05	1	1
LOC113511440	inositol 1,4,5-trisphosphate receptor-like	97.3059	-0.0717318	0.212435	28.0277	3.59482e-05	0.000212369	1	1
LOC113517456	pre-rRNA 2'-O-ribose RNA methyltransferase FTSJ3	517.642	-0.0715618	0.120524	14.2183	0.0142807	0.0417295
LOC113514881	uncharacterized protein LOC113514881	44.525	-0.0715575	0.266217	25.9811	8.99943e-05	0.00048452	1	1
LOC113518024	GPI ethanolamine phosphate transferase 1 isoform X2	59.7134	-0.0715167	0.234483	21.7589	0.000581831	0.00261203	1	1
LOC113520191	prefoldin subunit 1	83.1441	-0.0714658	0.221907	38.4243	3.10055e-07	2.72163e-06	1	1
LOC113512916	motile sperm domain-containing protein 1-like	50.0057	-0.0713235	0.258786	14.7109	0.011672	0.0352074	8	1
LOC113520211	dnaJ homolog subfamily B member 12-like	129.199	-0.0710967	0.191059	22.137	0.000493107	0.00225267	1	1
LOC113514558	telomerase reverse transcriptase-like isoform X1	49.8261	-0.0708512	0.267112	23.6	0.000259099	0.00126716	1	1
LOC113516263	carboxylesterase 1E	99.9159	-0.0707998	0.214153	42.3361	5.03627e-08	5.03209e-07	1	1
LOC113520091	AP-1 complex subunit beta-1-like	81.8476	-0.0705447	0.237891	42.2883	5.14987e-08	5.13784e-07	1	1
LOC113522052	fatty acid-binding protein 1-like	171.549	-0.0701965	0.188803	31.0803	9.03128e-06	6.0295e-05	1	1
LOC113519806	sodium channel protein Nach-like	800.635	-0.0697437	0.115623	174.359	8.56597e-36	1.15719e-33	1	1
LOC113513443	myeloid differentiation primary response protein MyD88	141.293	-0.0696768	0.186449	16.7788	0.00493892	0.0168783	2	4
LOC113509544	adenylate kinase isoenzyme 1 isoform X2	39.1269	-0.0695413	0.313824	27.8724	3.85494e-05	0.000226259	1	1
LOC113511858	uncharacterized protein LOC113511858 isoform X3	20.2783	-0.0695232	0.446614	20.7303	0.000910819	0.00388477	1	1
LOC113522287	cyclin-J	467.315	-0.069459	0.106349	23.5632	0.00026335	0.00128558	1	1
LOC113515099	nuclear speckle splicing regulatory protein 1 isoform X1	37.7083	-0.0694374	0.310153	14.8275	0.0111253	0.0338204	7	3
LOC113522590	beta-1,3-galactosyltransferase 6	32.0345	-0.0690763	0.33945	22.6805	0.000388498	0.00182129	1	1
LOC113519443	uncharacterized protein LOC113519443	18.7857	-0.0689003	0.415552	17.6126	0.00347324	0.0124546	2	2
LOC113513863	N-sulphoglucosamine sulphohydrolase-like	78.0016	-0.0688212	0.216848	17.0665	0.00437532	0.0151954	2	3
LOC113509119	uncharacterized protein LOC113509119 isoform X1	198.811	-0.0686851	0.157039	52.0237	5.33466e-10	7.1701e-09	1	1
LOC113509240	lysine-specific demethylase lid-like	80.2422	-0.0686104	0.237161	37.0902	5.74527e-07	4.83574e-06	1	1
LOC113519197	cytochrome P450 6B5-like	517.902	-0.0684388	0.129735	124.632	3.27422e-25	2.00682e-23	1	1
LOC113512437	engulfment and cell motility protein 1	198.73	-0.0682435	0.147953	20.4626	0.00102296	0.0043103	1	1
LOC113511525	uncharacterized protein LOC113511525 isoform X2	271.288	-0.0680721	0.146112	80.5091	6.5665e-16	1.73868e-14	1	1
LOC113520541	partner of Y14 and mago	44.3073	-0.0680002	0.286733	15.9539	0.00697681	0.0226721	4	3
LOC113512869	uncharacterized protein LOC113512869	62.9997	-0.0677379	0.253492	14.621	0.0121105	0.0363398	8	3
LOC113514898	venom carboxylesterase-6-like	690.781	-0.0677259	0.105378	24.3786	0.000183595	0.000926655	1	1
LOC113516171	uncharacterized protein LOC113516171	30.7507	-0.0675361	0.36041	14.6725	0.0118575	0.03571	8	2
LOC113523613	transcriptional regulator ovo isoform X1	36.6061	-0.0672126	0.306243	17.4904	0.00365781	0.0130177	2	2
LOC113523366	putative neutral sphingomyelinase	80.8858	-0.067149	0.229118	28.8224	2.51236e-05	0.000152924	1	1
LOC113521986	uncharacterized protein LOC113521986 isoform X1	50.5882	-0.0671339	0.264363	17.8675	0.00311714	0.0113529	2	2
LOC113516252	stress-activated protein kinase JNK	68.7792	-0.0668027	0.238544	13.7587	0.0172168	0.0488603
LOC113521060	uncharacterized protein LOC113521060	413.151	-0.0666325	0.116647	18.4421	0.00244039	0.0091759	2	2
LOC113516016	basic juvenile hormone-suppressible protein 2-like	1301.75	-0.0665973	0.0974207	577.288	1.6319e-122	2.16047e-118	1	1
LOC113509818	uncharacterized protein LOC113509818	957.627	-0.0665246	0.182082	35.3744	1.2667e-06	9.93478e-06	1	1
LOC113511855	synapsin	85.1014	-0.0664699	0.221727	42.782	4.09075e-08	4.14364e-07	1	1
LOC113513953	sensory neuron membrane protein 1-like	53.0058	-0.0663637	0.288074	43.9869	2.33045e-08	2.46823e-07	1	1
LOC113512714	protein MEMO1-like	147.772	-0.0663597	0.161163	25.277	0.000123181	0.000645606	1	1
LOC113519763	helicase SKI2W	322.982	-0.0661287	0.121909	17.3797	0.00383325	0.0135162	2	2
LOC113514624	WD repeat-containing protein 7-like	27.2278	-0.0659	0.374017	15.8073	0.00741618	0.0238509	4	5
LOC113512045	WD repeat-containing protein 18	49.4523	-0.0658793	0.277141	18.7007	0.00218508	0.00834389	1	5
LOC113515753	epidermal growth factor receptor substrate 15-like	96.697	-0.0657798	0.190967	19.317	0.00167753	0.00666284	1	3
LOC113510609	D-amino-acid oxidase	34.2453	-0.0656787	0.322308	40.3953	1.24287e-07	1.16532e-06	1	1
LOC113513291	protein son of sevenless-like	42.8561	-0.0653665	0.316664	13.8792	0.0163952	0.0468602
LOC113519800	proteasome activator complex subunit 4B-like isoform X1	992.021	-0.0649935	0.094694	88.3538	1.48945e-17	4.68381e-16	1	1
LOC113520862	protein crumbs-like	53.4862	-0.0649197	0.293824	22.0111	0.000521068	0.00236776	1	1
LOC113523601	phospholipid-transporting ATPase IA-like	256.766	-0.0647444	0.156485	120.068	3.03635e-24	1.71787e-22	1	1
LOC113521223	glutamic acid-rich protein-like	17.4675	-0.0644842	0.42018	19.6978	0.00142383	0.0057874	1	1
LOC113515779	uncharacterized protein LOC113515779	67.9158	-0.0640101	0.253265	39.4047	1.96856e-07	1.78996e-06	1	1
LOC113516646	UPF0430 protein CG31712	207.302	-0.0639618	0.158504	20.1559	0.00116828	0.00486225	1	1
LOC113510962	lipopolysaccharide-induced tumor necrosis factor-alpha factor homolog	112.433	-0.0639111	0.224878	16.9292	0.00463605	0.0159627	2	3
LOC113510004	BTB/POZ domain-containing protein 17	74.4656	-0.0636115	0.256229	22.4744	0.000425292	0.00197698	1	1
LOC113509346	rho guanine nucleotide exchange factor 2-like	71.2614	-0.0631821	0.263688	14.7091	0.0116804	0.0352247	8	1
LOC113520440	aminomethyltransferase, mitochondrial	104.521	-0.0627896	0.22623	38.8355	2.56289e-07	2.28948e-06	1	1
LOC113520931	importin subunit alpha-4-like	94.2877	-0.0625333	0.204582	52.2406	4.81528e-10	6.49843e-09	1	1
LOC113516322	unconventional myosin ID-like	118.675	-0.0625093	0.207385	30.7272	1.06036e-05	6.96679e-05	1	1
LOC113511015	counting factor associated protein D-like	14.0222	-0.062425	0.505509	14.4366	0.0130613	0.0388668	9	3
LOC113519881	estrogen receptor	181.987	-0.0623276	0.160727	15.5488	0.00825759	0.0261224	5	2
LOC113516999	kelch-like protein 40	26.4004	-0.0622001	0.362569	20.2842	0.00110518	0.0046273	1	1
LOC113516087	uncharacterized protein LOC113516087	98.8949	-0.0614121	0.202827	21.3616	0.000692017	0.00305082	1	1
LOC113510720	leucine-rich repeat protein 1	29.0341	-0.0613999	0.366245	17.9305	0.00303478	0.0110957	2	2
LOC113510404	longitudinals lacking protein isoform X2	308.676	-0.0612021	0.123788	43.9264	2.39727e-08	2.52486e-07	1	1
LOC113521836	uncharacterized protein LOC113521836	123.331	-0.0610145	0.302746	167.271	2.7873e-34	3.29474e-32	1	1
LOC113512139	protein goliath	548.576	-0.0609447	0.11933	30.7193	1.06415e-05	6.98821e-05	1	1
LOC113520999	probable ATP-dependent RNA helicase DDX47	116.833	-0.0609126	0.18404	16.6913	0.00512398	0.0173895	2	7
LOC113513637	uncharacterized protein DDB_G0271670-like	97.33	-0.0606555	0.248712	112.421	1.26072e-22	6.1589e-21	1	1
LOC113509932	aarF domain-containing kinase	184.292	-0.0604348	0.154565	40.6065	1.12665e-07	1.06389e-06	1	1
LOC113512134	protein YIPF2	108.328	-0.0603576	0.201953	20.2018	0.00114529	0.00477107	1	1
LOC113517258	peroxisomal acyl-coenzyme A oxidase 3-like	185.11	-0.0602602	0.155995	67.0415	4.22415e-13	8.06978e-12	1	1
LOC113512561	uncharacterized protein LOC113512561 isoform X3	363.556	-0.0600939	0.124769	114.986	3.61497e-23	1.84782e-21	1	1
LOC113517313	protein outspread-like	426.015	-0.0599907	0.111702	51.2815	7.57302e-10	9.91683e-09	1	1
LOC113522736	retinol dehydrogenase 13-like	106.273	-0.0599656	0.188595	17.683	0.00337103	0.0121341	2	2
LOC113512374	cytochrome P450 9e2-like isoform X2	102.232	-0.0597984	0.187667	22.5931	0.000403703	0.00188523	1	1
LOC113514674	TNF receptor-associated factor 3 isoform X1	208.281	-0.0597212	0.153954	23.0184	0.000334836	0.00159629	1	1
LOC113515008	ubiquitin-conjugating enzyme E2 G1 isoform X2	276.252	-0.059592	0.144002	19.0307	0.001897	0.00739528	1	4
LOC113520704	formin-like protein	364.809	-0.0592345	0.115292	38.9893	2.38666e-07	2.13782e-06	1	1
LOC113521753	eukaryotic translation elongation factor 1 epsilon-1	16.1926	-0.0591201	0.462062	21.4214	0.000674203	0.00297923	1	1
LOC113516559	wiskott-Aldrich syndrome protein homolog isoform X2	252.26	-0.0591111	0.163589	17.769	0.00325029	0.0117699	2	2
LOC113522200	probable endochitinase	345.828	-0.0588313	0.228165	51.0614	8.40173e-10	1.09157e-08	1	1
LOC113520645	acetyl-coenzyme A transporter 1	184.764	-0.058706	0.144556	16.0939	0.0065811	0.0215661	4	2
LOC113509369	uncharacterized protein LOC113509369	23.8468	-0.0586753	0.390472	19.4012	0.00161788	0.00647103	1	2
LOC113521368	zinc finger homeobox protein 3 isoform X1	959.757	-0.0584851	0.11465	44.578	1.76768e-08	1.91195e-07	1	1
LOC113512367	uncharacterized protein LOC113512367	55.2305	-0.0584476	0.277057	16.1793	0.00635044	0.020893	3	8
LOC113513180	protein TANC2 isoform X1	573.752	-0.0583098	0.111764	48.035	3.49391e-09	4.1672e-08	1	1
LOC113512430	28S ribosomal protein S7, mitochondrial	50.9772	-0.0582379	0.253012	19.4473	0.00158607	0.00635915	1	2
LOC113509495	.	109.872	-0.0581758	0.198568	24.0768	0.000209855	0.00104603	1	1
LOC113516105	uncharacterized protein LOC113516105	279.331	-0.0579936	0.122853	51.2533	7.67439e-10	1.00297e-08	1	1
LOC113515036	serine/threonine-protein phosphatase 4 catalytic subunit	238.891	-0.0578419	0.133399	24.7524	0.000155541	0.000798452	1	1
LOC113517009	uncharacterized protein LOC113517009 isoform X1	132.245	-0.0577746	0.210446	37.7511	4.2336e-07	3.63245e-06	1	1
LOC113519276	.	278.589	-0.0577564	0.161198	87.7542	1.99019e-17	6.17052e-16	1	1
LOC113511252	uncharacterized protein LOC113511252	225.332	-0.0576296	0.146657	87.1714	2.63757e-17	8.0273e-16	1	1
LOC113516281	tRNA-splicing endonuclease subunit Sen2	46.0021	-0.0575943	0.295677	16.9086	0.00467635	0.0160928	2	3
LOC113519813	ubiquitin carboxyl-terminal hydrolase puf	668.385	-0.057516	0.123749	44.1429	2.1666e-08	2.3039e-07	1	1
LOC113523393	protein yippee-like 5	61.9673	-0.0574144	0.254675	25.313	0.00012122	0.000636082	1	1
LOC113515848	uncharacterized protein LOC113515848	124.556	-0.0573508	0.188236	23.4863	0.000272441	0.0013241	1	1
LOC113518907	angiotensin-converting enzyme-like	43.1681	-0.05733	0.276862	18.0719	0.00285765	0.0105383	2	2
LOC113513326	MATH and LRR domain-containing protein PFE0570w-like	37.4825	-0.0572544	0.311458	16.9556	0.00458481	0.0158192	2	3
LOC113509815	uncharacterized protein LOC113509815	216.91	-0.0570573	0.160235	26.1364	8.39624e-05	0.000454633	1	1
LOC113522989	NADH dehydrogenase [ubiquinone] 1 alpha subcomplex subunit 2	40.3879	-0.0570425	0.28898	14.3782	0.0133774	0.0396205	10	2
LOC113516547	ATP-dependent RNA helicase DHX30-like	133.807	-0.0567333	0.206982	26.8471	6.10897e-05	0.00034154	1	1
LOC113514860	fructose-bisphosphate aldolase-like	181.104	-0.0566449	0.162599	46.4284	7.42923e-09	8.44254e-08	1	1
LOC113515470	uncharacterized protein LOC113515470	466.239	-0.0566091	0.117611	70.3583	8.63094e-14	1.78261e-12	1	1
LOC113510108	dynactin subunit 1 isoform X5	508.93	-0.0563145	0.109018	92.4778	2.02576e-18	6.84161e-17	1	1
LOC113523304	synaptobrevin-1-like	545.015	-0.0561574	0.106942	62.4985	3.69763e-12	6.25997e-11	1	1
LOC113516186	uncharacterized AAA domain-containing protein C31G5.19-like isoform X2	226.804	-0.056149	0.163388	14.843	0.0110545	0.0336284	7	3
LOC113515488	methionine aminopeptidase 1 isoform X2	129.448	-0.0561038	0.16934	16.1812	0.00634542	0.0208867	3	6
LOC113516582	uncharacterized LOC113516582	40.1845	-0.0559282	0.305974	22.8298	0.000363817	0.00171959	1	1
LOC113517298	ecdysone receptor isoform X1	428.041	-0.0557218	0.121011	32.3811	4.99305e-06	3.50122e-05	1	1
LOC113518460	monocarboxylate transporter 11-like	54.0374	-0.0556547	0.274445	19.2943	0.00169396	0.00671721	1	3
LOC113521574	ejaculatory bulb-specific protein 3-like isoform X2	352.516	-0.055587	0.13103	51.0764	8.34238e-10	1.08492e-08	1	1
LOC113509723	histone deacetylase complex subunit SAP18	40.5293	-0.0554527	0.294006	19.3293	0.00166868	0.00663722	1	3
LOC113523559	anaphase-promoting complex subunit 10	54.8829	-0.0554355	0.280217	17.4269	0.00375741	0.0133192	2	2
LOC113510349	spermine oxidase-like	142.356	-0.0554193	0.170144	116.955	1.38479e-23	7.36272e-22	1	1
LOC113510873	casein kinase I isoform X1	728.459	-0.0552869	0.106219	21.1349	0.000763877	0.00333431	1	1
LOC113511745	blood vessel epicardial substance-like	85.0668	-0.0552847	0.220179	20.5765	0.000973674	0.00412891	1	1
LOC113520617	uncharacterized protein LOC113520617 isoform X1	82.2256	-0.0550651	0.214995	54.626	1.55835e-10	2.24984e-09	1	1
LOC113522057	dmX-like protein 2	135.755	-0.0549769	0.179991	68.6262	1.97886e-13	3.95146e-12	1	1
LOC113517062	endoplasmic reticulum-Golgi intermediate compartment protein 3 isoform X1	609.174	-0.0548826	0.111879	27.8611	3.87462e-05	0.000226974	1	1
LOC113511546	protein spaetzle 5 isoform X1	44.2014	-0.0546055	0.31557	16.2932	0.00605501	0.0200757	3	5
LOC113513484	ATP-dependent zinc metalloprotease YME1L-like	99.2695	-0.0545748	0.202159	64.0244	1.78563e-12	3.1478e-11	1	1
LOC113520153	carboxypeptidase Q-like	55.4904	-0.0544198	0.258727	20.5193	0.000998155	0.00421921	1	1
LOC113518359	probable very-long-chain enoyl-CoA reductase art-1	145.037	-0.0542494	0.17931	33.6519	2.79278e-06	2.05637e-05	1	1
LOC113515886	uncharacterized protein LOC113515886	33.3688	-0.0541788	0.321402	17.2279	0.00408728	0.0143076	2	3
LOC113509888	toll-like receptor 3	61.5601	-0.0540422	0.266105	57.4738	4.0384e-11	6.22477e-10	1	1
LOC113512411	putative E3 ubiquitin-protein ligase UBR7	211.576	-0.0540057	0.169777	17.1549	0.0042152	0.0146817	2	3
LOC113517108	probable phosphorylase b kinase regulatory subunit beta isoform X4	208.872	-0.053206	0.162036	18.2478	0.00265139	0.00986726	2	2
LOC113509512	serine/threonine-protein kinase 10-A-like	57.5776	-0.0531618	0.270531	15.7432	0.00761666	0.0243803	4	8
LOC113509609	virescein	136.825	-0.0531541	0.216238	33.2518	3.35402e-06	2.43042e-05	1	1
LOC113520763	autism susceptibility gene 2 protein-like	230.174	-0.0531457	0.147593	72.5593	3.00349e-14	6.57243e-13	1	1
LOC113518558	protein PFF0380w	326.014	-0.052932	0.133068	16.3031	0.00602982	0.0200172	3	5
LOC113512125	uncharacterized protein LOC113512125 isoform X1	957.456	-0.0528242	0.0869532	29.4655	1.87874e-05	0.000117103	1	1
LOC113511544	cAMP-specific 3',5'-cyclic phosphodiesterase-like isoform X1	1530.03	-0.0528199	0.0921864	74.1908	1.37232e-14	3.10567e-13	1	1
LOC113516098	U6 snRNA-associated Sm-like protein LSm3	31.0457	-0.0527468	0.325593	35.2567	1.3372e-06	1.04567e-05	1	1
LOC113522429	uncharacterized protein LOC113522429	32.8088	-0.0523322	0.317086	19.2814	0.00170339	0.00674782	1	3
LOC113510012	cysteine dioxygenase	1079.69	-0.0523297	0.0919496	49.1847	2.03447e-09	2.51722e-08	1	1
LOC113511496	proteoglycan 4-like	446.627	-0.0522095	0.130836	100.796	3.5923e-20	1.38654e-18	1	1
LOC113515047	ran-specific GTPase-activating protein-like	164.926	-0.0522031	0.158866	18.16	0.00275247	0.0101958	2	2
LOC113516163	uncharacterized protein LOC113516163	997.001	-0.0520671	0.0981787	16.0359	0.00674237	0.0220237	4	2
LOC113513716	serine hydroxymethyltransferase	522.791	-0.052061	0.128595	64.466	1.44625e-12	2.58393e-11	1	1
LOC113517526	phosphatase and actin regulator 4 isoform X1	567.383	-0.0519572	0.107164	21.01	0.000806552	0.0034918	1	1
LOC113520220	DE-cadherin	416.329	-0.0519127	0.133939	13.807	0.016883	0.048016
LOC113516449	transmembrane protein 205	2005.51	-0.0517928	0.0834933	211.689	8.94984e-44	2.04288e-41	1	1
LOC113519778	uncharacterized protein LOC113519778	145.712	-0.0517597	0.175044	38.5874	2.87507e-07	2.54114e-06	1	1
LOC113510601	39S ribosomal protein L34, mitochondrial	36.5945	-0.0516711	0.339513	27.414	4.73713e-05	0.000271024	1	1
LOC113520403	mediator of RNA polymerase II transcription subunit 24	102.348	-0.0516578	0.196358	13.8836	0.016366	0.046797
LOC113512658	uncharacterized protein LOC113512658	536.001	-0.0515978	0.122255	176.196	3.47381e-36	4.94513e-34	1	1
LOC113516030	uncharacterized protein PB18E9.04c-like	1514.45	-0.0515706	0.129478	26.661	6.63995e-05	0.000367501	1	1
LOC113511724	uncharacterized protein LOC113511724	54.826	-0.051255	0.250453	31.6225	7.05644e-06	4.80804e-05	1	1
LOC113523228	thyroid receptor-interacting protein 11-like	1093.8	-0.0511655	0.0837264	16.1756	0.00636028	0.020915	4	1
LOC113509135	lipase 3-like	176.126	-0.0503176	0.202998	22.9083	0.000351473	0.00166899	1	1
LOC113513675	trehalase-like	285.341	-0.050209	0.166197	24.3757	0.000183835	0.000927513	1	1
LOC113515518	ubiquitin carboxyl-terminal hydrolase 1	327.491	-0.0499039	0.128476	26.1852	8.2151e-05	0.000446285	1	1
LOC113521052	uncharacterized protein LOC113521052	713.362	-0.0497677	0.112081	141.159	1.01446e-28	8.09061e-27	1	1
LOC113517973	uncharacterized protein LOC113517973	37.7567	-0.0494919	0.343704	14.8249	0.0111374	0.0338496	7	3
LOC113515973	uncharacterized protein LOC113515973	57.2148	-0.0493707	0.265603	17.503	0.00363827	0.0129621	2	2
LOC113521935	calphotin-like	138.789	-0.0493497	0.293525	66.7258	4.91271e-13	9.33133e-12	1	1
LOC113516885	ras-related and estrogen-regulated growth inhibitor-like	235.497	-0.0493361	0.149169	35.6159	1.13351e-06	8.99136e-06	1	1
LOC113515166	RRP12-like protein	527.35	-0.0492779	0.119602	143.911	2.63653e-29	2.16801e-27	1	1
LOC113509655	protein SON isoform X2	213.153	-0.0491422	0.149068	19.5193	0.00153766	0.00619322	1	1
LOC113518976	facilitated trehalose transporter Tret1-2 homolog	13.6751	-0.0489684	0.538462	26.9494	5.83522e-05	0.000327064	1	1
LOC113517704	fibrillin-2-like	36.0549	-0.0488787	0.360086	32.5603	4.60097e-06	3.25212e-05	1	1
LOC113512953	MD-2-related lipid-recognition protein-like	200.365	-0.0486541	0.144694	40.3281	1.28231e-07	1.19975e-06	1	1
LOC113509603	protein king tubby	84.9723	-0.0485847	0.225762	25.5308	0.000110012	0.000581184	1	1
LOC113517867	serine/threonine-protein kinase D1-like	88.5117	-0.0485129	0.209642	34.1027	2.27153e-06	1.70095e-05	1	1
LOC113521906	uncharacterized protein LOC113521906	95.6691	-0.0485006	0.206475	44.3265	1.98829e-08	2.12969e-07	1	1
LOC113510291	U4 spliceosomal RNA	302.536	-0.0483388	0.168687	63.1907	2.65801e-12	4.58793e-11	1	1
LOC113519436	protein lethal(2)essential for life-like	2980.3	-0.0482182	0.115087	32.8792	3.97719e-06	2.83696e-05	1	1
LOC113520035	tuberin-like	51.0843	-0.0481517	0.268371	29.8764	1.55979e-05	9.88511e-05	1	1
LOC113520447	U4 spliceosomal RNA	315.155	-0.0481091	0.166633	68.2587	2.35945e-13	4.65526e-12	1	1
LOC113520613	proteasome activator complex subunit 3 isoform X1	205.363	-0.0480842	0.155662	32.6262	4.46455e-06	3.16245e-05	1	1
LOC113512568	ragulator complex protein LAMTOR2 homolog	38.2564	-0.0479999	0.3126	19.6617	0.0014462	0.0058677	1	1
LOC113520693	probable serine/threonine-protein kinase fhkE	590.462	-0.0479288	0.125461	51.2671	7.62468e-10	9.97462e-09	1	1
LOC113518920	T-complex protein 1 subunit alpha	554.503	-0.0474087	0.106008	14.791	0.0112938	0.0342148	7	4
LOC113519396	rho GTPase-activating protein 190 isoform X1	672.01	-0.04719	0.114505	69.4207	1.35257e-13	2.73803e-12	1	1
LOC113512371	uncharacterized protein LOC113512371	78.4191	-0.0470785	0.225081	28.824	2.51051e-05	0.000152883	1	1
LOC113520643	exosome complex component RRP40	28.7283	-0.0470023	0.324299	20.2222	0.00113523	0.00473962	1	1
LOC113518197	unconventional prefoldin RPB5 interactor-like protein	65.5856	-0.0467764	0.239816	30.0084	1.46927e-05	9.38785e-05	1	1
LOC113512642	protein bark beetle	811.041	-0.0465901	0.106399	35.3748	1.26648e-06	9.93478e-06	1	1
LOC113513973	neurexin-4-like	139.524	-0.0465426	0.185576	43.2722	3.25416e-08	3.3684e-07	1	1
LOC113518180	myosin-IIIb-like isoform X1	219.914	-0.0464623	0.160871	36.8698	6.36033e-07	5.30017e-06	1	1
LOC113516456	cytochrome c oxidase subunit 5A, mitochondrial	196.837	-0.0464487	0.147308	29.024	2.29378e-05	0.000140655	1	1
LOC113512187	SWI/SNF-related matrix-associated actin-dependent regulator of chromatin subfamily E member 1 isoform X7	170.311	-0.0463465	0.160335	30.0165	1.46386e-05	9.36214e-05	1	1
LOC113520481	calcium-binding protein E63-1 isoform X1	184.434	-0.0461091	0.193952	17.941	0.00302127	0.0110646	2	2
LOC113512102	protein mesh isoform X3	5505.83	-0.0460058	0.0995915	29.7431	1.65687e-05	0.000104404	1	1
LOC113520286	UPF0518 protein GJ17503 isoform X2	640.866	-0.0459887	0.114511	35.8768	1.00528e-06	8.05133e-06	1	1
LOC113523330	uncharacterized protein LOC113523330	277.131	-0.0459484	0.144931	17.3375	0.00390227	0.013729	2	2
LOC113521500	xylosyltransferase oxt	137.304	-0.0454776	0.173735	41.229	8.43456e-08	8.16266e-07	1	1
LOC113516342	uncharacterized protein LOC113516342	108.412	-0.0454152	0.25598	180.098	5.09936e-37	7.58544e-35	1	1
LOC113519621	uncharacterized protein LOC113519621	81.1117	-0.0453626	0.220004	24.6058	0.000165997	0.000846218	1	1
LOC113522278	nucleolar complex protein 3 homolog	194.822	-0.0451674	0.156715	21.1066	0.000773353	0.00337012	1	1
LOC113521566	RING finger protein nhl-1-like	190.633	-0.0450619	0.153261	14.6514	0.0119606	0.0359879	8	2
LOC113523458	phospholipase D1	94.9523	-0.0448365	0.195	22.0107	0.000521161	0.00236776	1	1
LOC113521179	sphingosine kinase 1-like	160.107	-0.0446873	0.15586	15.9447	0.00700366	0.0227426	4	3
LOC113510355	uncharacterized protein LOC113510355	24.361	-0.0444325	0.412247	18.665	0.00221872	0.00843103	1	5
LOC113522310	uncharacterized protein LOC113522310	170.954	-0.0443618	0.171263	38.4371	3.08233e-07	2.70783e-06	1	1
LOC113520729	LOW QUALITY PROTEIN: GATOR complex protein WDR24-like	91.0335	-0.0443443	0.216509	29.9275	1.52415e-05	9.68708e-05	1	1
LOC113514438	uncharacterized protein LOC113514438	375.084	-0.0441834	0.121949	32.9868	3.78621e-06	2.71536e-05	1	1
LOC113509404	uncharacterized protein LOC113509404	206.089	-0.0441421	0.166717	24.8694	0.000147663	0.000761557	1	1
LOC113515715	transcription factor CP2-like	93.7203	-0.043963	0.211063	42.143	5.51063e-08	5.46482e-07	1	1
LOC113511017	5-oxoprolinase-like	122.582	-0.0438026	0.186865	32.8853	3.96611e-06	2.83058e-05	1	1
LOC113510506	bifunctional glutamate/proline--tRNA ligase-like	105.642	-0.0436808	0.205096	22.0148	0.000520211	0.00236507	1	1
LOC113521991	gonadotropin-releasing hormone receptor	289.196	-0.0436678	0.136516	29.7986	1.61578e-05	0.000102106	1	1
LOC113519345	mediator of RNA polymerase II transcription subunit 15-like isoform X2	199.225	-0.0435699	0.145388	28.0633	3.53768e-05	0.000209273	1	1
LOC113519577	arf-GAP with Rho-GAP domain, ANK repeat and PH domain-containing protein 2	387.639	-0.0433755	0.132462	33.1492	3.51522e-06	2.53475e-05	1	1
LOC113519784	protein hairless	165.63	-0.0432042	0.162147	22.1735	0.000485293	0.00221927	1	1
LOC113519997	ubiquitin-conjugating enzyme E2 G2	60.3857	-0.0431584	0.228679	18.2474	0.00265184	0.00986726	2	2
LOC113521605	transient receptor potential cation channel trpm isoform X4	363.739	-0.0429195	0.146387	64.0362	1.77561e-12	3.1343e-11	1	1
LOC113517671	protein DDI1 homolog 2	321.727	-0.0424302	0.125148	29.5604	1.79978e-05	0.000112658	1	1
LOC113519315	L-lactate dehydrogenase isoform X2	728.9	-0.0423562	0.128319	94.3526	8.17104e-19	2.8847e-17	1	1
LOC113521894	FAS-associated factor 1 isoform X1	999.723	-0.0420313	0.0846665	27.9538	3.71635e-05	0.00021867	1	1
LOC113511557	glutathione S-transferase 1-like	157.935	-0.0416646	0.166592	61.6687	5.49137e-12	9.14469e-11	1	1
LOC113520694	protein yippee-like CG15309 isoform X2	706.029	-0.0416456	0.114004	34.4428	1.94335e-06	1.47185e-05	1	1
LOC113510132	arylsulfatase B-like	29.1676	-0.0415311	0.476103	34.7622	1.67835e-06	1.28661e-05	1	1
LOC113514082	fibrillin-1-like	56.3439	-0.041446	0.265116	18.3601	0.00252734	0.00947859	2	2
LOC113522299	alpha-(1,3)-fucosyltransferase C-like isoform X1	58.7638	-0.0412571	0.255266	28.0064	3.62933e-05	0.000214216	1	1
LOC113517377	LOW QUALITY PROTEIN: kinase D-interacting substrate of 220 kDa B	830.257	-0.0412204	0.131068	53.0362	3.30623e-10	4.62698e-09	1	1
LOC113515884	putative fatty acyl-CoA reductase CG5065	67.8235	-0.0411507	0.222824	20.7556	0.000900834	0.00384466	1	1
LOC113523460	uncharacterized protein LOC113523460	655.947	-0.0410576	0.102444	117.222	1.21619e-23	6.51867e-22	1	1
LOC113515652	tolloid-like protein 1	225.021	-0.0410372	0.160484	38.6348	2.8127e-07	2.48913e-06	1	1
LOC113516944	cytochrome b5-like	863.355	-0.0409958	0.118135	34.8365	1.622e-06	1.24702e-05	1	1
LOC113509109	uncharacterized protein LOC113509109	52.3378	-0.0409151	0.274718	21.7566	0.000582408	0.00261284	1	1
LOC113509075	DNA-binding protein D-ETS-4-like isoform X2	314.23	-0.0408949	0.166487	26.6734	6.60332e-05	0.00036578	1	1
LOC113515290	lysozyme	1532.38	-0.0403059	0.110114	91.1812	3.79433e-18	1.2527e-16	1	1
LOC113510899	sodium-independent sulfate anion transporter isoform X2	169.052	-0.0401287	0.164665	17.3874	0.00382071	0.0134939	2	2
LOC113515985	atypical protein kinase C isoform X2	425.718	-0.0400042	0.118471	22.3493	0.00044929	0.00207108	1	1
LOC113509114	intraflagellar transport protein 88 homolog	116.479	-0.039645	0.188955	27.1927	5.23182e-05	0.000296127	1	1
LOC113511545	uncharacterized protein LOC113511545	784.48	-0.0396009	0.0983895	91.8254	2.77811e-18	9.28774e-17	1	1
LOC113509080	probable phospholipid-transporting ATPase VD	160.723	-0.0393352	0.171732	15.1881	0.009588	0.0297552	6	1
LOC113522522	uncharacterized protein LOC113522522 isoform X1	129.815	-0.0392704	0.169317	24.0042	0.000216713	0.00107562	1	1
LOC113513965	pancreatic triacylglycerol lipase-like	125.09	-0.0392665	0.192142	36.4649	7.66653e-07	6.30026e-06	1	1
LOC113523276	uncharacterized protein LOC113523276	98.885	-0.0391691	0.196094	29.9441	1.51269e-05	9.62348e-05	1	1
LOC113512256	Golgi to ER traffic protein 4 homolog	184.455	-0.0391238	0.149279	19.1635	0.00179186	0.00704346	1	4
LOC113522006	cytochrome c oxidase assembly protein COX15 homolog	89.6818	-0.0390741	0.201463	15.8944	0.00715218	0.023168	4	3
LOC113517328	death-associated protein kinase related-like	77.9713	-0.0390229	0.246545	27.6447	4.27067e-05	0.000246897	1	1
LOC113512388	J domain-containing protein	311.312	-0.03871	0.13103	18.7285	0.00215927	0.00826439	1	5
LOC113520564	SUMO-conjugating enzyme UBC9-A	245.941	-0.0382659	0.133674	62.779	3.23478e-12	5.51162e-11	1	1
LOC113511153	focal adhesion kinase 1 isoform X5	1885.28	-0.0381378	0.093652	108.482	8.57616e-22	3.88835e-20	1	1
LOC113518304	ubiquitin carboxyl-terminal hydrolase isozyme L5	145.997	-0.0380555	0.173114	20.0311	0.00123302	0.00509329	1	1
LOC113521642	glutathione S-transferase 1-like	64.118	-0.0380147	0.269256	20.1502	0.00117117	0.00487121	1	1
LOC113516366	proline-rich protein HaeIII subfamily 1-like	58.9111	-0.0380129	0.282082	48.1168	3.36211e-09	4.02451e-08	1	1
LOC113516642	homeotic protein spalt-major isoform X4	153.192	-0.0379991	0.165514	18.2662	0.00263067	0.00979675	2	2
LOC113511720	programmed cell death protein 2 isoform X1	72.4538	-0.0379761	0.252402	18.216	0.00268753	0.00998321	2	2
LOC113516630	period circadian protein isoform X2	335.495	-0.0379251	0.121148	29.2755	2.04733e-05	0.000126539	1	1
LOC113509709	CLIP-associating protein-like	73.6897	-0.0378471	0.251236	29.1038	2.21252e-05	0.00013605	1	1
LOC113513368	rab3 GTPase-activating protein regulatory subunit	154.637	-0.0378329	0.152889	20.8617	0.000860257	0.00369052	1	1
LOC113521675	cysteine and histidine-rich protein 1 isoform X3	167.898	-0.0377717	0.162176	15.7683	0.00753779	0.0241687	4	6
LOC113516096	dual 3',5'-cyclic-AMP and -GMP phosphodiesterase 11-like isoform X2	705.857	-0.0376116	0.106512	17.4268	0.00375762	0.0133192	2	2
LOC113510894	chitin synthase chs-2-like	270.511	-0.0374068	0.128817	35.1786	1.38605e-06	1.08131e-05	1	1
LOC113519884	phosphofurin acidic cluster sorting protein 2-like	147.707	-0.0372928	0.186246	23.2513	0.000302193	0.00145529	1	1
LOC113521193	protein phosphatase 1 regulatory subunit 16A isoform X2	138.941	-0.0372715	0.167862	29.6989	1.69041e-05	0.000106311	1	1
LOC113510792	dmX-like protein 1	846.954	-0.037263	0.107839	38.7093	2.71722e-07	2.41431e-06	1	1
LOC113509097	integrin alpha-M-like	151.613	-0.0371901	0.165801	27.7026	4.16087e-05	0.000241498	1	1
LOC113521931	BAG family molecular chaperone regulator 2	259.355	-0.037097	0.139778	18.0176	0.00292441	0.0107456	2	2
LOC113510546	uncharacterized protein LOC113510546	68.507	-0.0370809	0.22955	15.3185	0.00908482	0.0284	5	4
LOC113511570	protein espinas-like	96.576	-0.0370613	0.224389	24.6649	0.0001617	0.000827183	1	1
LOC113519937	dnaJ homolog subfamily C member 28	52.0264	-0.0370034	0.255424	16.8137	0.00486694	0.0166753	2	4
LOC113516478	tubulin beta chain-like	597.781	-0.0369457	0.121049	114.43	4.7412e-23	2.41418e-21	1	1
LOC113522841	homeobox protein extradenticle isoform X2	326.456	-0.0367126	0.136792	28.5991	2.77869e-05	0.000167978	1	1
LOC113523606	MOB kinase activator-like 2 isoform X6	348.967	-0.0366478	0.159743	33.4641	3.04346e-06	2.22856e-05	1	1
LOC113515700	charged multivesicular body protein 5	246.759	-0.0364782	0.141275	33.4287	3.09323e-06	2.26375e-05	1	1
LOC113518398	ARL14 effector protein	35.6804	-0.0362904	0.313692	17.2284	0.00408643	0.0143076	2	3
LOC113519337	cytoglobin-1	270.388	-0.0362441	0.13675	48.4923	2.81793e-09	3.41636e-08	1	1
LOC113520459	tubulin alpha-2 chain-like	163.486	-0.0362411	0.207413	164.233	1.23941e-33	1.39055e-31	1	1
LOC113512012	uncharacterized protein LOC113512012 isoform X2	232.388	-0.0360465	0.141183	38.1447	3.52891e-07	3.06758e-06	1	1
LOC113518299	mRNA turnover protein 4 homolog	84.5556	-0.0359251	0.211283	23.9046	0.00022647	0.00111958	1	1
LOC113511051	transmembrane protein 165 isoform X1	574.914	-0.0358968	0.139119	31.2528	8.34994e-06	5.61141e-05	1	1
LOC113522197	uncharacterized protein LOC113522197	84.8233	-0.0358464	0.210998	18.7252	0.00216228	0.00827353	1	5
LOC113514247	isocitrate dehydrogenase [NAD] subunit beta, mitochondrial isoform X1	279.068	-0.0357456	0.126091	20.9731	0.000819604	0.00354021	1	1
LOC113511311	protein DEK isoform X2	713.354	-0.0354503	0.113565	17.5994	0.0034927	0.0125142	2	2
LOC113513641	fibrohexamerin	614.6	-0.0353655	0.146025	118.309	7.15856e-24	3.88411e-22	1	1
LOC113522542	long-chain-fatty-acid--CoA ligase 4-like	945.009	-0.0353629	0.10595	16.2755	0.00609995	0.0201893	3	5
LOC113510091	zinc finger protein 266-like	96.4962	-0.0351895	0.217164	18.344	0.00254475	0.00953579	2	2
LOC113509520	protein crumbs-like	122.072	-0.0350326	0.191084	59.8234	1.32198e-11	2.13957e-10	1	1
LOC113522258	mitochondrial pyruvate carrier 2-like isoform X2	290.206	-0.0349157	0.136084	40.1286	1.40682e-07	1.30609e-06	1	1
LOC113510025	transferrin-like	1214.94	-0.0346248	0.131421	42.1938	5.3818e-08	5.34583e-07	1	1
LOC113516881	NEDD8	37.9479	-0.034488	0.294596	57.4861	4.01495e-11	6.20232e-10	1	1
LOC113515678	aminopeptidase N-like	752.097	-0.0343144	0.0991264	51.5571	6.64957e-10	8.79457e-09	1	1
LOC113517926	phosphatidylinositol 4,5-bisphosphate 3-kinase catalytic subunit beta isoform-like	60.1416	-0.0342534	0.285855	63.5364	2.25395e-12	3.93149e-11	1	1
LOC113511365	kinesin-like protein Klp98A	36.6147	-0.0340914	0.324995	28.0535	3.55334e-05	0.000210106	1	1
LOC113514759	uncharacterized LOC113514759	82.8807	-0.0337342	0.227137	25.5114	0.000110968	0.000585768	1	1
LOC113516625	myosin-VIIa-like	369.15	-0.0337337	0.127353	18.0014	0.0029446	0.0108112	2	2
LOC113520585	armadillo repeat-containing protein 5 isoform X2	182.852	-0.0335612	0.144475	15.6763	0.00783155	0.0249716	5	1
LOC113520176	facilitated trehalose transporter Tret1-like	128.546	-0.0334747	0.172682	20.26	0.00111683	0.00467015	1	1
LOC113513024	uncharacterized protein LOC113513024	673.548	-0.0334493	0.0947142	33.5557	2.91845e-06	2.14058e-05	1	1
LOC113512320	tubulin-specific chaperone C isoform X1	313.119	-0.0334406	0.129672	32.9193	3.90495e-06	2.79296e-05	1	1
LOC113523512	extensin-1-like isoform X1	132.263	-0.0333771	0.178586	35.1123	1.42898e-06	1.10892e-05	1	1
LOC113516986	uncharacterized protein LOC113516986	29.539	-0.0332284	0.333275	15.5438	0.00827486	0.0261708	5	2
LOC113521604	transcription factor Sox-12-like	1759.25	-0.0331124	0.0943551	32.8237	4.07934e-06	2.90201e-05	1	1
LOC113511452	uncharacterized protein LOC113511452	53.7047	-0.0330646	0.26951	18.0323	0.00290623	0.0106974	2	2
LOC113521617	uncharacterized protein LOC113521617	94.1938	-0.0330506	0.195818	28.1275	3.43681e-05	0.00020367	1	1
LOC113510520	protein I'm not dead yet-like	5.19323	-0.0329637	0.908499	19.6118	0.00147764	0.00597874	1	1
LOC113513832	CLIP domain-containing serine protease 2-like isoform X1	26.1962	-0.0329563	0.42147	16.9081	0.00467746	0.0160928	2	3
LOC113518704	chitin synthase chs-2-like	85.2771	-0.032764	0.205629	16.1635	0.00639243	0.0209894	4	1
LOC113519828	pre-mRNA-processing factor 39	324.667	-0.0323213	0.124396	14.4964	0.0127453	0.0380463	9	2
LOC113519460	uncharacterized protein LOC113519460	141.576	-0.0323064	0.172721	82.5425	2.46407e-16	6.79622e-15	1	1
LOC113520427	EH domain-containing protein 1	1363.59	-0.0322762	0.0804675	22.0663	0.000508616	0.00231633	1	1
LOC113515849	uncharacterized protein LOC113515849	117.488	-0.0318252	0.1988	21.9513	0.000534868	0.00242172	1	1
LOC113518953	mucin-6-like	57.2744	-0.0316435	0.245526	19.3759	0.00163556	0.006529	1	2
LOC113522210	aspartate--tRNA ligase, cytoplasmic	169.753	-0.0316398	0.167274	22.3554	0.000448085	0.00206625	1	1
LOC113515172	fatty acid synthase-like	197.226	-0.0315253	0.175059	175.263	5.49309e-36	7.49721e-34	1	1
LOC113523475	inosine-5'-monophosphate dehydrogenase	179.991	-0.0315001	0.147358	13.8282	0.0167382	0.0476552
LOC113521804	uncharacterized protein LOC113521804	14.8752	-0.0310534	0.491308	13.7993	0.0169357	0.0481554
LOC113512942	39S ribosomal protein L14, mitochondrial	38.4284	-0.0310409	0.294262	20.2124	0.00114007	0.00475532	1	1
LOC113520516	sarcoplasmic calcium-binding protein	261.085	-0.0310303	0.140346	49.1188	2.09855e-09	2.58925e-08	1	1
LOC113517478	lymphocyte antigen 75-like	319.419	-0.0310258	0.133078	21.1417	0.000761603	0.00332768	1	1
LOC113516050	uncharacterized protein LOC113516050 isoform X1	84.3951	-0.030967	0.240939	22.1875	0.000482311	0.00220716	1	1
LOC113510322	elongation of very long chain fatty acids protein 4-like	4.34774	-0.0307388	0.992254	16.4552	0.0056577	0.0189339	3	1
LOC113513233	uncharacterized protein LOC113513233	236.038	-0.0307344	0.166301	31.365	7.93424e-06	5.35379e-05	1	1
LOC113515851	serine/arginine repetitive matrix protein 5-like	223.868	-0.0305439	0.149507	38.4232	3.10215e-07	2.72163e-06	1	1
LOC113515310	uncharacterized protein LOC113515310	28.9951	-0.0305189	0.361381	18.5203	0.00236029	0.00889747	2	1
LOC113519981	myc proto-oncogene protein	1592.73	-0.0304589	0.101579	21.628	0.00061607	0.00274896	1	1
LOC113509585	uncharacterized protein LOC113509585	220.787	-0.0304579	0.147815	55.5914	9.86361e-11	1.46724e-09	1	1
LOC113514677	uncharacterized protein LOC113514677 isoform X4	209.737	-0.0304422	0.141546	84.8498	8.09397e-17	2.31939e-15	1	1
LOC113515027	uncharacterized protein LOC113515027	2709.88	-0.0304009	0.0880832	66.0796	6.69068e-13	1.24407e-11	1	1
LOC113521744	protein disabled isoform X1	146.937	-0.0303317	0.164545	41.9046	6.15812e-08	6.05252e-07	1	1
LOC113515680	disintegrin and metalloproteinase domain-containing protein 10	540.908	-0.0301404	0.114651	76.5379	4.44162e-15	1.05951e-13	1	1
LOC113519922	unconventional myosin ID	701.909	-0.0301329	0.101572	50.2468	1.23366e-09	1.56292e-08	1	1
LOC113509623	uncharacterized LOC113509623	33.8729	-0.0301072	0.333986	37.0498	5.85342e-07	4.91398e-06	1	1
LOC113516019	calcyclin-binding protein	539.578	-0.0300682	0.114827	38.3226	3.25009e-07	2.84201e-06	1	1
LOC113523443	defense protein 6-like	170.131	-0.0299002	0.169265	99.3777	7.14825e-20	2.71942e-18	1	1
LOC113512359	protein FAM89A-like isoform X2	334.994	-0.0298794	0.128956	32.9246	3.89547e-06	2.78768e-05	1	1
LOC113514549	uncharacterized protein LOC113514549 isoform X1	1120.8	-0.029878	0.142277	49.4952	1.75781e-09	2.18103e-08	1	1
LOC113515474	signal recognition particle 19 kDa protein	43.6172	-0.0298515	0.269	18.7294	0.00215845	0.00826365	1	5
LOC113511250	uncharacterized protein LOC113511250 isoform X2	163.625	-0.0296662	0.159316	28.2847	3.20187e-05	0.000191721	1	1
LOC113516376	probable histone-lysine N-methyltransferase CG1716	77.171	-0.0295962	0.2144	18.9816	0.0019374	0.00752697	1	4
LOC113522195	dentin sialophosphoprotein-like	35.268	-0.0293301	0.381735	50.3608	1.16912e-09	1.4897e-08	1	1
LOC113520042	hybrid signal transduction histidine kinase I-like	88.7028	-0.0293201	0.220393	23.9019	0.000226745	0.00112052	1	1
LOC113511007	anillin isoform X3	147.172	-0.0292665	0.17976	21.9414	0.00053719	0.00242974	1	1
LOC113513824	signal peptidase complex subunit 1	58.4291	-0.0291783	0.263028	59.0469	1.91254e-11	3.03234e-10	1	1
LOC113518498	uncharacterized protein LOC113518498	609.347	-0.0290775	0.104115	71.4187	5.19123e-14	1.09963e-12	1	1
LOC113523349	copper transport protein ATOX1	20.5339	-0.0289386	0.389505	26.5121	7.09772e-05	0.000390551	1	1
LOC113515663	titin	159.793	-0.0285709	0.156152	14.4397	0.0130449	0.0388268	9	3
LOC113519122	uncharacterized protein LOC113519122	90.0117	-0.0279352	0.220945	120.629	2.30927e-24	1.31778e-22	1	1
LOC113511689	nucleolar protein dao-5 isoform X2	1063.85	-0.0277824	0.0855911	51.5821	6.57155e-10	8.70008e-09	1	1
LOC113509737	trafficking protein particle complex subunit 5	60.5007	-0.0275651	0.239182	20.211	0.00114077	0.00475673	1	1
LOC113518539	sphingomyelin phosphodiesterase	219.272	-0.0275402	0.159386	22.8649	0.000358235	0.00169442	1	1
LOC113517204	armadillo segment polarity protein isoform X1	888.246	-0.0274283	0.0997237	28.0047	3.63211e-05	0.000214285	1	1
LOC113509615	virescein	1277.75	-0.0271948	0.137567	51.6757	6.2875e-10	8.37427e-09	1	1
LOC113523359	proton-coupled amino acid transporter-like protein CG1139	90.3129	-0.0270346	0.282831	20.066	0.00121461	0.00502663	1	1
LOC113520633	UNC93-like protein isoform X1	48.8891	-0.0270216	0.277898	37.9512	3.85934e-07	3.32858e-06	1	1
LOC113521149	cytochrome P450 4d2-like	137.77	-0.0270132	0.195908	28.7261	2.62395e-05	0.000159132	1	1
LOC113512834	nuclear nucleic acid-binding protein C1D-like	74.135	-0.0268518	0.232779	37.2822	5.25783e-07	4.43931e-06	1	1
LOC113514629	uncharacterized protein LOC113514629 isoform X1	84.3697	-0.0267728	0.226495	35.7787	1.0517e-06	8.38763e-06	1	1
LOC113518998	uncharacterized protein LOC113518998	16.98	-0.0267312	0.5152	27.6522	4.25625e-05	0.000246267	1	1
LOC113516008	hydroxyacyl-coenzyme A dehydrogenase, mitochondrial-like	263.492	-0.0266575	0.146272	18.3039	0.00258863	0.00966466	2	2
LOC113515364	ATP-dependent (S)-NAD(P)H-hydrate dehydratase	38.5537	-0.0266218	0.291013	18.2754	0.0026203	0.00976543	2	2
LOC113523449	uncharacterized protein DDB_G0271670-like	105.256	-0.0266155	0.214374	15.7074	0.00773112	0.024687	5	1
LOC113512751	hyphal wall protein 1-like	588.646	-0.0264329	0.165617	232.839	2.63428e-48	7.92618e-46	1	1
LOC113509371	cytochrome P450 6B6-like	21.953	-0.02635	0.415833	19.2175	0.00175081	0.0069026	1	3
LOC113519698	trafficking protein particle complex subunit 6b	40.8309	-0.0260901	0.309698	17.5011	0.00364122	0.0129674	2	2
LOC113516035	uncharacterized protein LOC113516035 isoform X2	264.494	-0.0260422	0.131085	17.5776	0.00352522	0.0126204	2	2
LOC113519422	protein lethal(2)essential for life-like	1454.64	-0.0258391	0.109248	47.5344	4.42048e-09	5.22525e-08	1	1
LOC113511789	sphingomyelin synthase-related 1-like	74.2965	-0.0255373	0.224578	43.9767	2.34158e-08	2.47803e-07	1	1
LOC113512490	ATP-binding cassette sub-family G member 1-like	138.989	-0.0253091	0.186116	15.0031	0.0103492	0.0317675	6	5
LOC113514411	leucine-rich repeat flightless-interacting protein 2 isoform X4	801.982	-0.0252971	0.0942195	15.6499	0.00791804	0.0251811	5	2
LOC113515392	trypsin beta-like	436.148	-0.0252538	0.121771	156.459	5.62396e-32	5.77175e-30	1	1
LOC113517263	LOW QUALITY PROTEIN: serine/threonine-protein kinase NLK-like	144.698	-0.0252372	0.179712	15.0656	0.0100857	0.0310812	6	3
LOC113517248	ribosome maturation protein SBDS	115.876	-0.0251492	0.191894	43.563	2.84094e-08	2.9647e-07	1	1
LOC113523334	uncharacterized protein LOC113523334	142.416	-0.0251176	0.204263	69.6199	1.2295e-13	2.50036e-12	1	1
LOC113522925	ras GTPase-activating protein nGAP	881.98	-0.0249978	0.11188	23.5612	0.000263583	0.00128624	1	1
LOC113523034	uncharacterized protein LOC113523034	482.76	-0.024968	0.113834	63.0221	2.88066e-12	4.94004e-11	1	1
LOC113515676	cell division cycle 5-like protein	294.892	-0.0248874	0.138601	13.8756	0.016419	0.0468978
LOC113510543	E3 ubiquitin-protein ligase listerin	131.739	-0.0247659	0.186736	30.77	1.03992e-05	6.84952e-05	1	1
LOC113514116	protein GVQW3-like	2571.13	-0.0245285	0.100816	55.5102	1.02502e-10	1.52133e-09	1	1
LOC113511279	facilitated trehalose transporter Tret1-like	201.264	-0.0244175	0.192501	70.3085	8.8396e-14	1.82002e-12	1	1
LOC113518009	uncharacterized protein LOC113518009 isoform X2	91.7158	-0.024408	0.22604	33.2745	3.31945e-06	2.40933e-05	1	1
LOC113515697	aminopeptidase N-like	579.234	-0.0243457	0.109035	46.8566	6.07698e-09	6.99592e-08	1	1
LOC113514779	protein strawberry notch-like	58.3048	-0.0238804	0.283615	23.5653	0.000263103	0.00128532	1	1
LOC113511522	uncharacterized protein LOC113511522	330.77	-0.023871	0.155316	144.544	1.93426e-29	1.62683e-27	1	1
LOC113512250	BTB/POZ domain-containing protein 9	47.261	-0.0237253	0.321315	23.5299	0.000267247	0.0013022	1	1
LOC113517000	protein slowmo	256.192	-0.0236978	0.147764	32.6698	4.37652e-06	3.10508e-05	1	1
LOC113512425	multidrug resistance-associated protein 1 isoform X3	819.626	-0.0236505	0.0959997	58.7085	2.24638e-11	3.53204e-10	1	1
LOC113513714	heterogeneous nuclear ribonucleoprotein L-like	78.2086	-0.0236343	0.240493	33.2714	3.32403e-06	2.41133e-05	1	1
LOC113521886	actin-related protein 3	194.367	-0.0235674	0.158116	29.2903	2.03361e-05	0.000125808	1	1
LOC113522530	regulating synaptic membrane exocytosis protein 2 isoform X3	244.8	-0.0233894	0.140854	72.2771	3.43915e-14	7.47634e-13	1	1
LOC113519593	myrosinase 1-like	512.884	-0.0233475	0.135157	95.5395	4.59745e-19	1.663e-17	1	1
LOC113512004	ADP-ribosylation factor GTPase-activating protein 2	444.827	-0.0232694	0.115485	14.4203	0.0131487	0.0390741	9	4
LOC113516112	enhancer of split mbeta protein-like	412.704	-0.0231996	0.109739	33.9745	2.40902e-06	1.79375e-05	1	1
LOC113518864	F-box/LRR-repeat protein 7-like	30.0981	-0.0230163	0.319408	14.5868	0.0122819	0.0367644	8	7
LOC113521508	dynein regulatory complex subunit 3-like	6.06076	-0.0226867	0.747422	27.6754	4.21207e-05	0.000244149	1	1
LOC113513284	uncharacterized protein LOC113513284	60.2198	-0.0225204	0.265936	18.5828	0.00229802	0.00868996	2	1
LOC113521789	CD109 antigen	713.359	-0.0224952	0.119774	68.5567	2.04575e-13	4.06662e-12	1	1
LOC113518237	zinc finger protein on ecdysone puffs	419.523	-0.0224562	0.119814	38.8191	2.58244e-07	2.30437e-06	1	1
LOC113518654	MKI67 FHA domain-interacting nucleolar phosphoprotein-like	137.781	-0.0221326	0.176499	23.4597	0.000275656	0.00133727	1	1
LOC113515259	enhancer of polycomb homolog 1 isoform X2	408.411	-0.0219989	0.128519	64.4398	1.46448e-12	2.60945e-11	1	1
LOC113517092	uncharacterized protein LOC113517092	389.505	-0.021673	0.132436	44.2126	2.0971e-08	2.23854e-07	1	1
LOC113522689	dual specificity mitogen-activated protein kinase kinase 7 isoform X1	149.109	-0.0213323	0.178768	46.3561	7.68531e-09	8.71111e-08	1	1
LOC113516206	cytochrome c oxidase subunit 7C, mitochondrial-like	174.844	-0.0212399	0.153972	24.0659	0.000210874	0.00105032	1	1
LOC113509181	F-actin-monooxygenase Mical-like	143.295	-0.0212101	0.174301	74.6897	1.07989e-14	2.48205e-13	1	1
LOC113512882	uncharacterized protein LOC113512882	36.8407	-0.0212061	0.321041	26.5085	7.10924e-05	0.000391023	1	1
LOC113522251	interaptin-like	312.038	-0.0211981	0.127772	18.1136	0.00280739	0.0103732	2	2
LOC113515143	macrophage migration inhibitory factor-like	119.694	-0.021099	0.198456	33.6868	2.74843e-06	2.02541e-05	1	1
LOC113510966	protein purity of essence-like	867.995	-0.0210708	0.109207	100.656	3.84344e-20	1.47917e-18	1	1
LOC113515288	O-acyltransferase like protein-like	200.466	-0.0210663	0.201394	34.7022	1.72521e-06	1.31871e-05	1	1
LOC113517619	nipped-B protein	794.177	-0.020877	0.101297	41.0402	9.20879e-08	8.85368e-07	1	1
LOC113511691	vesicular glutamate transporter 1 isoform X2	101.935	-0.0206804	0.205397	17.1961	0.0041425	0.0144742	2	3
LOC113517406	guanylate cyclase 32E	93.7781	-0.0205534	0.200956	17.6586	0.00340622	0.0122343	2	2
LOC113523352	brain tumor protein	155.749	-0.020547	0.158361	13.8364	0.0166827	0.0475389
LOC113511157	uncharacterized protein LOC113511157	17.2768	-0.0204664	0.516212	16.6535	0.00520603	0.0176224	3	1
LOC113515006	TBC1 domain family member 22B	96.5105	-0.0204497	0.199468	14.6673	0.0118828	0.0357701	8	2
LOC113517522	receptor-type tyrosine-protein phosphatase N2 isoform X1	392.047	-0.0203694	0.119154	84.8301	8.17132e-17	2.3365e-15	1	1
LOC113523612	ubiquitin-protein ligase E3A	299.569	-0.0201492	0.124435	14.0205	0.0154799	0.0446588
LOC113509797	organic cation transporter protein isoform X2	449.073	-0.0198306	0.121282	53.0743	3.24726e-10	4.54926e-09	1	1
LOC113516157	uncharacterized protein LOC113516157 isoform X2	521.375	-0.0197969	0.123304	16.2343	0.00620592	0.0204888	3	5
LOC113519432	protein lethal(2)essential for life-like	1864.23	-0.0197876	0.112684	35.8728	1.00709e-06	8.061e-06	1	1
LOC113521309	cysteine sulfinic acid decarboxylase	217.089	-0.0196585	0.183656	69.4333	1.34448e-13	2.72582e-12	1	1
LOC113522721	ATP-binding cassette sub-family F member 1	527.077	-0.0196533	0.103212	19.905	0.00130207	0.00535166	1	1
LOC113509437	tau-tubulin kinase homolog Asator-like	64.8986	-0.0195063	0.284258	21.4788	0.000657527	0.00291625	1	1
LOC113517105	uncharacterized protein LOC113517105	454.484	-0.0194491	0.115328	20.2861	0.00110426	0.00462491	1	1
LOC113521723	fibrous sheath CABYR-binding protein-like isoform X2	787.834	-0.0192323	0.106344	34.2112	2.16125e-06	1.62758e-05	1	1
LOC113521416	ubiquitin carboxyl-terminal hydrolase 10	753.973	-0.0191661	0.112864	97.9226	1.44794e-19	5.43038e-18	1	1
LOC113522814	uncharacterized protein LOC113522814	187.211	-0.0191246	0.159179	26.7376	6.41607e-05	0.000357051	1	1
LOC113509975	G-protein coupled receptor Mth2-like	59.5276	-0.0190244	0.270982	17.1728	0.00418349	0.0145866	2	3
LOC113517252	uncharacterized protein LOC113517252 isoform X4	60.9771	-0.0187855	0.247272	22.1008	0.000501	0.00228636	1	1
LOC113521339	programmed cell death protein 5	102.531	-0.0187175	0.191539	42.7577	4.13746e-08	4.18776e-07	1	1
LOC113513312	protein transport protein Sec24C-like	54.2336	-0.0186803	0.271058	21.9035	0.000546183	0.00246789	1	1
LOC113519829	AT-rich interactive domain-containing protein 4B	321.239	-0.0186329	0.131003	22.3999	0.000439439	0.00203275	1	1
LOC113519823	putative leucine-rich repeat-containing protein DDB_G0290503 isoform X2	194.683	-0.0185936	0.151717	15.4578	0.00857538	0.0269987	5	3
LOC113513778	putative protein TPRXL	54.4918	-0.0184916	0.294824	23.8241	0.000234681	0.00115543	1	1
LOC113523294	pericentriolar material 1 protein isoform X4	676.904	-0.0184019	0.105327	26.9725	5.77512e-05	0.000323969	1	1
LOC113509353	calcium-independent phospholipase A2-gamma-like	564.507	-0.0182956	0.112144	94.5511	7.42201e-19	2.6414e-17	1	1
LOC113522489	HBS1-like protein	130.324	-0.0182594	0.16669	22.7032	0.000384643	0.00180513	1	1
LOC113510099	STE20-like serine/threonine-protein kinase	404.727	-0.0177818	0.113674	151.194	7.43568e-31	7.13341e-29	1	1
LOC113514265	phosphoacetylglucosamine mutase	640.201	-0.0177154	0.110957	19.8394	0.00133947	0.00548338	1	1
LOC113512489	protein YIPF6-like	134.216	-0.0176954	0.160198	28.6968	2.65888e-05	0.000161029	1	1
LOC113512194	uncharacterized protein LOC113512194	132.774	-0.01763	0.191472	16.699	0.00510759	0.0173383	2	7
LOC113515080	jmjC domain-containing histone demethylation protein 1 isoform X2	202.957	-0.0175015	0.147879	42.5676	4.52095e-08	4.55502e-07	1	1
LOC113512204	neurobeachin	607.808	-0.0174813	0.1175	88.6734	1.27627e-17	4.04223e-16	1	1
LOC113510817	alpha-tocopherol transfer protein-like	185.576	-0.0173686	0.151446	19.294	0.00169418	0.00671721	1	3
LOC113516792	calcium load-activated calcium channel	90.6198	-0.0172926	0.209949	57.5847	3.83128e-11	5.93938e-10	1	1
LOC113523166	uncharacterized protein LOC113523166 isoform X1	965.074	-0.017143	0.0883762	15.9059	0.00711801	0.0230686	4	3
LOC113521076	nuclear receptor corepressor 1	511.687	-0.017074	0.151065	85.6814	5.41743e-17	1.57629e-15	1	1
LOC113509931	endoribonuclease Dicer	3673.04	-0.0169189	0.0807584	34.0892	2.2856e-06	1.70955e-05	1	1
LOC113509569	juvenile hormone esterase-like	181.049	-0.0167312	0.160248	59.0667	1.89461e-11	3.00753e-10	1	1
LOC113518697	uncharacterized protein LOC113518697	94.3852	-0.0165721	0.214899	38.4004	3.1351e-07	2.74689e-06	1	1
LOC113510728	beta-ureidopropionase	115.731	-0.0165086	0.184911	14.6326	0.0120532	0.0361926	8	3
LOC113518253	NADH dehydrogenase [ubiquinone] 1 alpha subcomplex subunit 5	99.5979	-0.016466	0.195523	15.263	0.0092957	0.0289566	6	1
LOC113514276	protein fem-1 homolog A	140.101	-0.0163884	0.219693	17.8231	0.0031765	0.0115374	2	2
LOC113514490	ubiquitin thioesterase trabid-like	142.433	-0.016344	0.191959	16.177	0.00635649	0.0209077	4	1
LOC113513364	HIV Tat-specific factor 1	131.963	-0.0163234	0.166196	15.345	0.00898562	0.0281031	5	4
LOC113520841	NFX1-type zinc finger-containing protein 1-like	533.603	-0.0162995	0.106117	27.7203	4.1279e-05	0.0002399	1	1
LOC113515722	tubulin beta chain-like	136.759	-0.0161665	0.179601	39.2716	2.09393e-07	1.89744e-06	1	1
LOC113516103	RNA-binding protein lark isoform X1	401.835	-0.0161425	0.1204	18.7066	0.00217952	0.00832987	1	5
LOC113520835	integrin alpha-PS1 isoform X2	978.35	-0.0160856	0.0937548	24.1457	0.000203551	0.00101745	1	1
LOC113519247	ruvB-like 2 isoform X2	273.496	-0.0160528	0.144462	42.8877	3.89387e-08	3.97156e-07	1	1
LOC113513793	possible lysine-specific histone demethylase 1-like	48.9589	-0.0160366	0.276948	43.2558	3.27914e-08	3.38631e-07	1	1
LOC113521645	E3 SUMO-protein ligase PIAS2 isoform X3	187.671	-0.0158941	0.156442	14.7566	0.0114546	0.0346306	8	1
LOC113522889	uncharacterized protein LOC113522889	412.295	-0.015887	0.120428	15.1654	0.00967859	0.0299871	6	1
LOC113510952	prolow-density lipoprotein receptor-related protein 1-like	448.741	-0.0158307	0.112118	92.6467	1.86673e-18	6.32062e-17	1	1
LOC113509611	uncharacterized protein LOC113509611	95.5628	-0.0157012	0.242869	49.8505	1.48691e-09	1.8571e-08	1	1
LOC113512952	uncharacterized protein LOC113512952	86.0371	-0.015638	0.207876	28.2833	3.20394e-05	0.000191759	1	1
LOC113522463	mucin-5AC	105.42	-0.015504	0.195825	23.3438	0.000290123	0.00140232	1	1
LOC113514990	protein I'm not dead yet	354.632	-0.0154905	0.150315	50.8541	9.26502e-10	1.19668e-08	1	1
LOC113515534	cytochrome b5-related protein-like	302.739	-0.0153729	0.140633	108.191	9.87887e-22	4.41846e-20	1	1
LOC113514964	ubiquitin fusion degradation protein 1 homolog	241.148	-0.0152967	0.13403	33.4961	2.99919e-06	2.19736e-05	1	1
LOC113511254	QWRF motif-containing protein 4	221.851	-0.0150881	0.154836	30.0943	1.41314e-05	9.06859e-05	1	1
LOC113520050	gastrulation defective protein 1 homolog	254.984	-0.0149841	0.140028	87.0073	2.85522e-17	8.61054e-16	1	1
LOC113512582	peripherin-2-like	129.734	-0.0149744	0.175408	78.2513	1.9478e-15	4.87465e-14	1	1
LOC113517304	lebocin-4	2820.83	-0.0147779	0.0780021	347.93	4.88296e-73	4.3097e-70	1	1
LOC113511534	probable multidrug resistance-associated protein lethal(2)03659	145.964	-0.0147477	0.176514	49.5091	1.7463e-09	2.16879e-08	1	1
LOC113516843	lactase-phlorizin hydrolase-like	27.5353	-0.014663	0.4101	22.5698	0.000407845	0.0019039	1	1
LOC113514262	protein SHQ1 homolog	77.8059	-0.0144692	0.256942	21.3446	0.000697164	0.00307045	1	1
LOC113514351	zinc finger protein on ecdysone puffs isoform X1	368.643	-0.014394	0.13398	25.5089	0.000111091	0.000586183	1	1
LOC113519740	transcription initiation factor IIA subunit 2	85.5495	-0.0142725	0.232225	21.8812	0.000551531	0.0024912	1	1
LOC113520169	N-sulphoglucosamine sulphohydrolase-like	35.6669	-0.014266	0.327748	27.3931	4.78187e-05	0.000273229	1	1
LOC113514966	ATP-dependent RNA helicase Ddx1	220.742	-0.0142388	0.135239	14.972	0.0104826	0.0320804	7	1
LOC113509271	adapter molecule Crk isoform X1	49.9206	-0.0142122	0.296786	19.9768	0.0012623	0.00520609	1	1
LOC113513852	uncharacterized protein LOC113513852	110.809	-0.0141705	0.191134	81.6978	3.70274e-16	1.00865e-14	1	1
LOC113512128	protein mini spindles	875.96	-0.0140211	0.0905415	70.8579	6.79306e-14	1.42075e-12	1	1
LOC113512154	cleavage and polyadenylation specificity factor subunit CG7185-like	85.308	-0.0137079	0.212928	17.2445	0.00405862	0.0142211	2	2
LOC113516638	2',5'-phosphodiesterase 12	62.1802	-0.0135044	0.237301	19.9348	0.00128545	0.00529006	1	1
LOC113517551	LOW QUALITY PROTEIN: intraflagellar transport protein 81 homolog	92.0641	-0.0135036	0.21064	19.7086	0.00141721	0.00576241	1	1
LOC113523245	uncharacterized protein LOC113523245 isoform X2	1769.18	-0.0134024	0.111048	167.798	2.15199e-34	2.59002e-32	1	1
LOC113512859	inhibitor of nuclear factor kappa-B kinase subunit alpha	159.979	-0.0133727	0.159122	14.8471	0.0110361	0.0335802	7	2
LOC113515369	acetylcholinesterase 1-like isoform X2	389.611	-0.0131208	0.119964	59.2086	1.77105e-11	2.81815e-10	1	1
LOC113509365	cytochrome P450 6B6-like	66.899	-0.0129534	0.241077	33.9081	2.48348e-06	1.84608e-05	1	1
LOC113516272	pericentrin isoform X1	735.443	-0.012951	0.102359	112.332	1.31669e-22	6.40872e-21	1	1
LOC113521684	CREB-regulated transcription coactivator 3-like	261.459	-0.0128552	0.129163	14.4268	0.0131138	0.0390055	9	3
LOC113518941	uncharacterized protein LOC113518941	132.644	-0.0128434	0.19553	89.8139	7.35235e-18	2.3799e-16	1	1
LOC113512781	aspartate aminotransferase, cytoplasmic-like	39.707	-0.0127154	0.300059	15.2984	0.00916058	0.0285963	5	5
LOC113518751	homeotic protein antennapedia-like	79.2981	-0.0126099	0.230968	23.5644	0.000263213	0.00128539	1	1
LOC113516114	tyrosine-protein phosphatase non-receptor type 13-like	175.48	-0.0123528	0.163855	34.7185	1.71233e-06	1.31016e-05	1	1
LOC113514283	uncharacterized protein LOC113514283	505.284	-0.0121479	0.142396	32.4494	4.83988e-06	3.4043e-05	1	1
LOC113515683	uncharacterized protein LOC113515683	573.35	-0.0121273	0.115893	30.0762	1.42479e-05	9.13009e-05	1	1
LOC113512007	fibroin light chain	8277.36	-0.0119501	0.0910263	281.553	9.23344e-59	4.52746e-56	1	1
LOC113510615	zonadhesin	48.4623	-0.0119332	0.276531	17.8633	0.00312269	0.0113669	2	2
LOC113521787	uncharacterized protein LOC113521787	677.301	-0.0118064	0.109582	55.9018	8.51382e-11	1.27505e-09	1	1
LOC113523071	neural Wiskott-Aldrich syndrome protein-like	216.131	-0.0117274	0.139957	25.7368	0.000100357	0.000534874	1	1
LOC113521611	DNA-directed RNA polymerases I, II, and III subunit RPABC1	32.2711	-0.0117125	0.343325	25.0504	0.000136244	0.000707904	1	1
LOC113518877	lipid storage droplets surface-binding protein 2-like	545.424	-0.0116914	0.113824	92.2987	2.20926e-18	7.44234e-17	1	1
LOC113510731	GTPase HRas	324.938	-0.0116394	0.131324	25.3156	0.000121081	0.000635605	1	1
LOC113516614	tetratricopeptide repeat protein 14 homolog	687.782	-0.0115112	0.11711	40.1621	1.38505e-07	1.28678e-06	1	1
LOC113512972	terminal uridylyltransferase Tailor-like	86.1861	-0.0114124	0.222135	15.9328	0.00703851	0.0228389	4	3
LOC113510674	putative elongator complex protein 1	335.451	-0.0113746	0.118196	18.1102	0.00281136	0.0103849	2	2
LOC113513917	aldehyde oxidase 3-like	55.7978	-0.0110754	0.256152	19.2575	0.00172094	0.00680714	1	3
LOC113513801	suppressor of cytokine signaling 2-like isoform X2	1016.14	-0.0108655	0.0962461	64.1938	1.64695e-12	2.91496e-11	1	1
LOC113522750	anaphase-promoting complex subunit 15B-like isoform X2	49.2901	-0.010864	0.272461	29.4491	1.89271e-05	0.000117863	1	1
LOC113516519	serine protease snake-like	180.997	-0.0107964	0.153291	64.9684	1.1378e-12	2.04664e-11	1	1
LOC113522657	Fanconi anemia group D2 protein	25.5075	-0.0107008	0.381571	25.7004	0.000102002	0.000542766	1	1
LOC113512479	WD repeat-containing protein 26-like	736.135	-0.0106164	0.1042	53.6965	2.41952e-10	3.4443e-09	1	1
LOC113518132	STE20/SPS1-related proline-alanine-rich protein kinase	300.164	-0.0103612	0.134652	17.1107	0.00429452	0.0149304	2	3
LOC113521884	NF-kappa-B essential modulator-like	1222.26	-0.0103501	0.12531	55.7371	9.20531e-11	1.37395e-09	1	1
Trnaq-uug	tRNA-Gln	27.0019	-0.0101691	0.396572	21.866	0.000555216	0.00250528	1	1
LOC113521578	transcription factor AP-1	2641.06	-0.0101605	0.0910911	40.0731	1.44351e-07	1.33459e-06	1	1
LOC113509784	NADH dehydrogenase [ubiquinone] 1 beta subcomplex subunit 4	56.5813	-0.0100973	0.255171	19.3164	0.00167791	0.00666284	1	3
LOC113519606	ras-related protein Rab-8A isoform X1	289.21	-0.0100657	0.130249	14.798	0.0112613	0.0341632	7	4
LOC113510666	fructose-1,6-bisphosphatase 1	1775.62	-0.0100173	0.104557	210.698	1.4586e-43	3.11459e-41	1	1
LOC113511990	E3 ubiquitin-protein ligase TRIM33	235.707	-0.00999546	0.13771	31.3304	8.06007e-06	5.4304e-05	1	1
LOC113515208	histone-lysine N-methyltransferase SETD1-like isoform X1	230.305	-0.00983829	0.14471	15.1339	0.00980532	0.0303442	6	2
LOC113509612	virescein	47.6493	-0.00959592	0.346605	16.3098	0.00601293	0.0199712	3	4
LOC113516115	inositol-3-phosphate synthase	1454.21	-0.00934787	0.128212	28.7917	2.54742e-05	0.000154845	1	1
LOC113517741	uncharacterized protein LOC113517741	41.7873	-0.00928319	0.294581	34.6617	1.75762e-06	1.33962e-05	1	1
LOC113512749	ubiquitin carboxyl-terminal hydrolase 7-like isoform X1	1506.63	-0.00918484	0.100114	15.8025	0.0074311	0.0238903	4	5
LOC113511049	glutathione synthetase-like isoform X3	127.02	-0.00915751	0.179178	37.902	3.94825e-07	3.39863e-06	1	1
LOC113511223	RNA-binding protein fusilli-like	253.273	-0.00910251	0.153342	27.4719	4.61542e-05	0.000264632	1	1
LOC113518351	phosphatidate phosphatase LPIN2 isoform X1	1129.7	-0.00909406	0.0865292	29.6577	1.72219e-05	0.00010816	1	1
LOC113519400	uncharacterized protein LOC113519400	658.817	-0.00904119	0.132958	42.5853	4.48386e-08	4.52108e-07	1	1
LOC113515061	protein windbeutel isoform X2	72.9594	-0.00901515	0.220428	29.4085	1.92776e-05	0.00011982	1	1
LOC113519469	uncharacterized protein LOC113519469 isoform X1	4861.31	-0.0089277	0.0682316	48.8008	2.43732e-09	2.98499e-08	1	1
LOC113521601	muskelin	139.013	-0.00889938	0.17204	16.6268	0.00526477	0.0178034	3	1
LOC113515422	zinc finger MIZ domain-containing protein 1 isoform X2	347.799	-0.00862943	0.135312	16.9705	0.00455599	0.0157321	2	3
LOC113510658	geranylgeranyl transferase type-1 subunit beta	291.38	-0.00848785	0.127542	13.8521	0.0165766	0.0472764
LOC113512431	WASH complex subunit 4 isoform X1	210.286	-0.00809078	0.149152	13.755	0.017243	0.0489242
LOC113516834	Krueppel-like factor 10	211.915	-0.00797713	0.145797	51.3486	7.33693e-10	9.62672e-09	1	1
LOC113518922	uncharacterized protein LOC113518922	43.3147	-0.00797297	0.289231	14.3712	0.0134159	0.0397168	10	3
LOC113512821	uncharacterized protein LOC113512821	125.927	-0.00796259	0.219767	28.5955	2.78323e-05	0.000168175	1	1
LOC113514653	spectrin beta chain, non-erythrocytic 2-like	240.212	-0.00792224	0.149541	144.613	1.86955e-29	1.5866e-27	1	1
LOC113523103	UDP-glucose:glycoprotein glucosyltransferase	874.891	-0.00788198	0.104253	16.2286	0.00622078	0.0205277	3	5
LOC113518172	uncharacterized protein LOC113518172	1028.6	-0.00772986	0.0991491	41.5737	7.18408e-08	6.99338e-07	1	1
LOC113512702	.	65.4167	-0.00772644	0.248289	16.7652	0.0049673	0.0169577	2	4
LOC113511211	uncharacterized protein LOC113511211	257.542	-0.00772403	0.150779	25.3603	0.000118697	0.000623829	1	1
LOC113520470	dystrophin, isoforms A/C/F/G/H-like	487.947	-0.00769764	0.117824	144.536	1.94153e-29	1.62683e-27	1	1
LOC113521015	aspartate aminotransferase, cytoplasmic-like	70.3682	-0.00752776	0.282785	57.4736	4.03888e-11	6.22477e-10	1	1
LOC113509211	ribosome biogenesis protein BOP1 homolog	218.959	-0.0073707	0.15948	26.0207	8.84136e-05	0.00047698	1	1
LOC113520833	huntingtin-interacting protein 1 isoform X3	1334.07	-0.00733053	0.0835941	18.3583	0.00252926	0.00948311	2	2
LOC113512967	disheveled-associated activator of morphogenesis 1 isoform X4	471.842	-0.00703076	0.116152	62.9515	2.9793e-12	5.10258e-11	1	1
LOC113522643	SET and MYND domain-containing protein 4-like	252.381	-0.00702844	0.137777	72.159	3.6396e-14	7.87331e-13	1	1
LOC113520552	uncharacterized protein LOC113520552	49.4642	-0.00685021	0.272482	17.2785	0.00400082	0.0140449	2	2
LOC113509306	adrenodoxin-like protein 1, mitochondrial	52.5186	-0.0068335	0.29317	14.1607	0.0146204	0.0425498
LOC113510213	uncharacterized protein LOC113510213	102.742	-0.00680362	0.208379	23.8301	0.000234061	0.00115323	1	1
LOC113516774	Golgi apparatus protein 1	192.387	-0.00659943	0.150816	16.1181	0.00651477	0.0213646	4	2
LOC113517812	uncharacterized protein LOC113517812	390.708	-0.00653833	0.125335	30.2165	1.33699e-05	8.605e-05	1	1
LOC113516795	neural-cadherin-like	133.519	-0.00648749	0.176574	103.524	9.55026e-21	3.84304e-19	1	1
LOC113518271	uncharacterized protein LOC113518271 isoform X1	311.674	-0.00648377	0.142393	44.0897	2.22116e-08	2.35625e-07	1	1
LOC113510870	NAD-dependent protein deacetylase Sirt6	41.4768	-0.00629929	0.269144	32.2031	5.41568e-06	3.77955e-05	1	1
LOC113521198	uncharacterized protein LOC113521198 isoform X1	206.424	-0.00620806	0.150868	43.6955	2.67046e-08	2.79923e-07	1	1
LOC113511297	non-canonical poly(A) RNA polymerase protein Trf4-1-like	146.94	-0.00591957	0.201772	23.0796	0.000325934	0.00156003	1	1
LOC113521961	uncharacterized protein LOC113521961	98.1118	-0.00590031	0.419863	24.6063	0.000165959	0.000846218	1	1
LOC113517815	membrane alanyl aminopeptidase-like	320.719	-0.00553279	0.141371	73.7725	1.67763e-14	3.77082e-13	1	1
LOC113517117	cullin-3-B isoform X1	601.372	-0.00533885	0.0973432	37.6958	4.34305e-07	3.72153e-06	1	1
LOC113519147	nuclear pore complex protein Nup153	608.029	-0.00529199	0.109932	20.0503	0.00122284	0.00505595	1	1
LOC113521376	lipase 1-like	138.167	-0.00509203	0.176289	81.6796	3.73538e-16	1.01546e-14	1	1
LOC113519401	protein pangolin, isoforms A/H/I/S isoform X2	64.5599	-0.00494524	0.257984	35.1469	1.40641e-06	1.09527e-05	1	1
LOC113518906	uncharacterized LOC113518906	1293.51	-0.00474748	0.0898693	36.683	6.93277e-07	5.74721e-06	1	1
LOC113510830	furin-like protease 2	35.3699	-0.00471723	0.324595	15.053	0.0101384	0.0312144	6	3
LOC113513766	alpha,alpha-trehalose-phosphate synthase [UDP-forming]-like	441.199	-0.00460632	0.114641	56.0664	7.87483e-11	1.18337e-09	1	1
LOC113516072	sialin-like	35.0964	-0.00446219	0.312624	54.9479	1.33795e-10	1.95294e-09	1	1
LOC113522517	tubulin beta-4B chain-like	46.6715	-0.00443454	0.535986	79.9941	8.41562e-16	2.19752e-14	1	1
LOC113513465	organic cation transporter protein-like	118.54	-0.00443001	0.177735	22.4075	0.000437973	0.0020288	1	1
LOC113519170	uncharacterized protein LOC113519170	542.465	-0.0044173	0.12905	28.128	3.43603e-05	0.00020367	1	1
LOC113517674	lysine-specific demethylase 5A-like isoform X1	107.573	-0.00431638	0.22252	36.9015	6.26792e-07	5.23209e-06	1	1
LOC113513449	bromodomain-containing protein 8 isoform X2	34.8917	-0.00421366	0.331963	13.9221	0.0161121	0.0461806
LOC113511814	uncharacterized protein LOC113511814	755.666	-0.00385276	0.0964318	54.0136	2.08241e-10	2.97722e-09	1	1
LOC113512405	alpha-aminoadipic semialdehyde synthase, mitochondrial	313.45	-0.00380876	0.132344	89.1538	1.01172e-17	3.2275e-16	1	1
LOC113520297	protein Abitram-like isoform X1	59.658	-0.0037882	0.267877	24.4573	0.000177301	0.00089728	1	1
LOC113515254	mothers against decapentaplegic homolog 3	275.521	-0.0037517	0.166132	20.0354	0.00123074	0.00508542	1	1
LOC113520644	cold shock domain-containing protein CG9705	167.64	-0.00341841	0.15154	34.1353	2.23784e-06	1.67857e-05	1	1
LOC113519669	uncharacterized LOC113519669	15843.2	-0.00339342	0.088081	60.6139	9.07499e-12	1.48509e-10	1	1
LOC113522913	serine/threonine-protein kinase mig-15 isoform X3	1372.72	-0.00322069	0.0967064	55.2873	1.13925e-10	1.68144e-09	1	1
LOC113521905	28S ribosomal protein S17, mitochondrial	58.8548	-0.00316261	0.259153	15.7582	0.00756948	0.0242528	4	8
LOC113510374	esterase B1-like isoform X1	545.601	-0.00315597	0.102502	23.8694	0.000230026	0.00113419	1	1
LOC113516022	uncharacterized protein LOC113516022	861.945	-0.00308193	0.087936	15.9234	0.00706628	0.0229178	4	3
LOC113515648	LOW QUALITY PROTEIN: histone-lysine N-methyltransferase 2C-like	1570.5	-0.00292486	0.0976002	154.877	1.22217e-31	1.24464e-29	1	1
LOC113517414	GATOR complex protein Iml1	423.876	-0.00286659	0.118204	27.5591	4.4381e-05	0.00025535	1	1
LOC113520497	6-phosphofructo-2-kinase/fructose-2,6-bisphosphatase isoform X1	926.478	-0.00285877	0.101491	110.879	2.67118e-22	1.28129e-20	1	1
LOC113516392	aromatic-L-amino-acid decarboxylase-like	280.809	-0.00283428	0.164995	171.754	3.08235e-35	3.96186e-33	1	1
LOC113511572	tyrosine-protein kinase transmembrane receptor Ror2	70.6504	-0.00264132	0.234568	15.6499	0.0079182	0.0251811	5	2
LOC113512310	transmembrane protein 145-like	296.181	-0.00247489	0.138296	27.2063	5.20007e-05	0.000294582	1	1
LOC113509969	coiled-coil domain-containing protein 13	7.31188	-0.0024236	0.923731	26.6515	6.66821e-05	0.000368757	1	1
LOC113520269	uncharacterized protein LOC113520269	1340.96	-0.00240088	0.102034	24.3446	0.000186386	0.00093931	1	1
LOC113518837	peptidyl-prolyl cis-trans isomerase-like	66.2093	-0.00239197	0.251241	14.9438	0.0106051	0.0324326	7	1
LOC113516046	uncharacterized protein LOC113516046 isoform X1	67.9661	-0.0022846	0.227763	20.4037	0.00104941	0.00441054	1	1
LOC113516976	platelet-activating factor acetylhydrolase IB subunit beta homolog	82.7041	-0.00227998	0.206228	32.7128	4.29129e-06	3.04687e-05	1	1
LOC113523037	putative uncharacterized protein DDB_G0291812	2686.82	-0.00224087	0.100412	52.3921	4.48264e-10	6.09298e-09	1	1
LOC113517098	transcription termination factor, mitochondrial	96.3808	-0.00220475	0.194037	26.3308	7.69737e-05	0.000421271	1	1
LOC113512884	.	61.2646	-0.00206874	0.257941	28.0677	3.53061e-05	0.000208948	1	1
LOC113511425	neprilysin-4-like	33.7105	-0.00188673	0.386102	14.2299	0.0142133	0.0416121
LOC113518691	baculoviral IAP repeat-containing protein 6-like	133.817	-0.00182404	0.197702	45.9839	9.151e-09	1.02931e-07	1	1
LOC113513985	uncharacterized protein LOC113513985	1204.45	-0.0015406	0.0848971	39.352	2.01722e-07	1.83295e-06	1	1
LOC113518766	scolexin B-like	3962.39	-0.00146003	0.072563	87.6781	2.06474e-17	6.38671e-16	1	1
LOC113521249	target of Myb protein 1 isoform X2	294.112	-0.00107798	0.144105	21.9383	0.000537921	0.00243222	1	1
LOC113511310	zinc finger protein ubi-d4 isoform X2	184.701	-0.000886437	0.15358	15.0367	0.0102067	0.0313956	6	3
LOC113514576	complexin isoform X1	312.946	-0.000789704	0.128931	27.2597	5.07698e-05	0.000288225	1	1
LOC113516941	titin	256.78	-0.000705085	0.131275	53.4467	2.72292e-10	3.84315e-09	1	1
LOC113523290	retinal rod rhodopsin-sensitive cGMP 3',5'-cyclic phosphodiesterase subunit delta	68.6036	-0.000625349	0.237	20.9023	0.000845223	0.0036361	1	1
LOC113513827	LOW QUALITY PROTEIN: unconventional myosin-XV	243.227	-0.000618102	0.150339	19.302	0.00168834	0.00670023	1	3
LOC113519805	alpha-mannosidase 2-like	93.2514	-0.000606159	0.214117	14.178	0.0145172	0.0422962
LOC113523581	lysosomal acid glucosylceramidase-like	45.2742	-0.000568134	0.273896	17.8768	0.00310489	0.0113176	2	2
LOC113517559	23 kDa integral membrane protein-like	111.545	-0.000555629	0.187267	26.2247	8.07109e-05	0.000439544	1	1
LOC113509551	GTP-binding protein 2-like	125.447	-0.000466412	0.231391	65.5336	8.68543e-13	1.59261e-11	1	1
LOC113519728	N-acylneuraminate-9-phosphatase isoform X1	519.989	-0.000407347	0.106158	27.1421	5.35205e-05	0.000302415	1	1
LOC113523440	uncharacterized protein LOC113523440	361.394	-0.0002742	0.134583	18.2781	0.00261733	0.00975804	2	2
LOC113512447	uncharacterized LOC113512447	37.6993	-0.000266109	0.300603	16.7167	0.00506974	0.0172452	2	5
LOC113512036	telomere length and silencing protein 1 homolog	92.9493	-0.000248796	0.188589	19.2617	0.00171786	0.00679904	1	3
LOC113523005	steroid receptor RNA activator 1	29.7098	-0.000224532	0.343976	19.04	0.00188945	0.00736804	1	4
LOC113514363	TBC1 domain family member 7	55.4227	-0.000108742	0.237625	18.9648	0.00195141	0.00756727	1	4
LOC113514332	ubiquitin-fold modifier-conjugating enzyme 1	101.681	1.54025e-05	0.19875	15.6878	0.00779444	0.0248712	5	1
LOC113521955	tyrosine-protein kinase Src42A	376.846	0.000171089	0.133387	42.4025	4.88284e-08	4.88736e-07	1	1
LOC113517008	WD repeat and FYVE domain-containing protein 2	260.78	0.000292499	0.146512	20.3305	0.00108322	0.00454542	1	1
LOC113515993	cytochrome c	225.576	0.000298108	0.157525	25.9833	8.99047e-05	0.000484235	1	1
LOC113521412	calcium-transporting ATPase type 2C member 1	283.163	0.000336609	0.146391	14.2235	0.0142503	0.0417111
LOC113509465	protein GVQW3-like	2073.35	0.000430467	0.0929811	118.676	5.98648e-24	3.28859e-22	1	1
LOC113522908	protein purity of essence-like	69.1848	0.00047188	0.23828	15.3091	0.00912024	0.0284905	5	4
LOC113521183	potassium voltage-gated channel protein Shab isoform X4	356.436	0.000563667	0.122821	103.678	8.86042e-21	3.57632e-19	1	1
LOC113517641	ribosomal protein S6 kinase beta-1	433.619	0.000581667	0.116611	56.4151	6.6744e-11	1.0087e-09	1	1
LOC113523182	glycine-rich protein DOT1-like	188.138	0.000599446	0.151053	53.5079	2.6453e-10	3.74157e-09	1	1
LOC113509427	uncharacterized protein LOC113509427 isoform X2	527.513	0.000638571	0.110912	17.1229	0.00427244	0.0148615	2	3
LOC113510611	glycosylated lysosomal membrane protein A-like	254.19	0.000756562	0.139599	17.0183	0.00446525	0.0154753	2	3
LOC113523196	uncharacterized protein LOC113523196	442.697	0.000804637	0.126112	78.4921	1.7346e-15	4.37415e-14	1	1
LOC113515185	uncharacterized protein LOC113515185	355.879	0.000843302	0.141333	130.958	1.49007e-26	1.01164e-24	1	1
LOC113515645	PH and SEC7 domain-containing protein 2 isoform X6	448.337	0.000867346	0.123322	93.3994	1.29654e-18	4.47002e-17	1	1
LOC113519900	uncharacterized LOC113519900, transcript variant X1	54241.8	0.000946994	0.0639215	58.1773	2.89138e-11	4.53006e-10	1	1
LOC113512356	39S ribosomal protein L38, mitochondrial	87.0388	0.00101569	0.196791	20.8544	0.000863012	0.00369994	1	1
LOC113513070	V-type proton ATPase catalytic subunit A	1335.89	0.00124501	0.103244	27.1999	5.21495e-05	0.000295298	1	1
LOC113514201	5-hydroxytryptamine receptor 1-like	223.812	0.00157426	0.139572	14.1328	0.0147873	0.0429318
LOC113516605	rho guanine nucleotide exchange factor 17	1381.75	0.00168377	0.10071	252.841	1.35086e-52	5.10973e-50	1	1
LOC113509620	transmembrane protein 127-like	218.219	0.00185411	0.154195	44.4786	1.8518e-08	1.99155e-07	1	1
LOC113517708	transcription initiation factor IIE subunit beta	48.3957	0.00186803	0.258795	14.6435	0.0119991	0.0360874	8	2
LOC113523379	uncharacterized protein LOC113523379	346.064	0.00196699	0.118465	22.9586	0.000343775	0.00163537	1	1
LOC113514567	protein diaphanous isoform X6	1039.02	0.00196822	0.101835	67.2591	3.80667e-13	7.33573e-12	1	1
LOC113516964	F-box/SPRY domain-containing protein 1	38.3433	0.0020828	0.307991	15.6325	0.00797547	0.025345	5	2
LOC113514443	uncharacterized protein LOC113514443	592.331	0.00210625	0.12175	36.3115	8.22817e-07	6.71181e-06	1	1
LOC113511658	uncharacterized protein LOC113511658	62.7266	0.00213602	0.239377	16.8188	0.00485659	0.0166485	2	4
LOC113515472	cell division cycle and apoptosis regulator protein 1-like	425.268	0.00230615	0.113641	15.1143	0.00988494	0.0305627	6	3
LOC113514062	unconventional myosin-Va-like	54.1346	0.00236424	0.27721	31.4465	7.64526e-06	5.16934e-05	1	1
LOC113515728	F-actin-capping protein subunit beta	280.008	0.00243552	0.133081	17.934	0.00303024	0.0110822	2	2
LOC113516678	leucine-rich repeat and immunoglobulin-like domain-containing nogo receptor-interacting protein 3	200.062	0.00246882	0.140753	17.4233	0.0037632	0.0133327	2	2
LOC113511515	uncharacterized protein LOC113511515	243.26	0.00248849	0.14934	15.4364	0.00865184	0.0272135	5	3
LOC113521237	uncharacterized protein LOC113521237 isoform X1	30.1754	0.00253305	0.337326	14.3995	0.013261	0.0393286	10	1
LOC113516948	programmed cell death protein 10	108.824	0.00257592	0.181683	34.1276	2.24571e-06	1.68352e-05	1	1
LOC113516877	protein tilB	91.2839	0.00265404	0.193808	24.1454	0.000203582	0.00101745	1	1
LOC113509685	sialomucin core protein 24-like	1144.81	0.00274603	0.10821	39.6887	1.72554e-07	1.57875e-06	1	1
LOC113519848	uncharacterized protein LOC113519848 isoform X2	5.99784	0.00280333	0.773499	17.2287	0.00408584	0.0143076	2	3
LOC113520719	amyloid protein-binding protein 2-like	261.131	0.00281846	0.139023	61.8274	5.09151e-12	8.50018e-11	1	1
LOC113516721	transcription-associated protein 1	698.621	0.0028613	0.114213	42.8074	4.04259e-08	4.10114e-07	1	1
LOC113519143	interaptin-like	314.857	0.00298915	0.130223	35.4478	1.22466e-06	9.64502e-06	1	1
LOC113517630	annexin B9-like isoform X3	2132.31	0.00300627	0.0778776	27.295	4.99707e-05	0.000284543	1	1
LOC113516664	WD repeat-containing protein 82	120.848	0.0031058	0.193314	32.0446	5.82157e-06	4.03306e-05	1	1
LOC113516231	kinesin-like protein unc-104	55.5365	0.00312529	0.272053	25.6345	0.000105043	0.000557415	1	1
LOC113520852	transcription elongation factor SPT6	681.361	0.00316628	0.107556	46.1131	8.61317e-09	9.7295e-08	1	1
LOC113517465	BTB/POZ domain-containing adapter for CUL3-mediated RhoA degradation protein 3	159.243	0.0031683	0.171614	47.4669	4.56301e-09	5.37932e-08	1	1
LOC113509083	high mobility group protein DSP1-like isoform X1	494.85	0.00318074	0.104394	25.4053	0.000116341	0.000611932	1	1
LOC113516955	uncharacterized protein LOC113516955	169.956	0.00334907	0.211273	51.4065	7.13922e-10	9.39524e-09	1	1
LOC113518265	uncharacterized protein LOC113518265	2485	0.00342831	0.136197	93.8239	1.05562e-18	3.69717e-17	1	1
LOC113515366	V-type proton ATPase subunit F isoform X1	289.338	0.00347008	0.124084	27.9916	3.65363e-05	0.000215266	1	1
LOC113512339	5'-AMP-activated protein kinase subunit beta-1	115.051	0.00357274	0.188507	21.61	0.000620938	0.00276602	1	1
LOC113521670	ras-related protein Rab-2A	533.727	0.00364008	0.119057	21.6945	0.00059844	0.0026766	1	1
LOC113521593	ubiquitin carboxyl-terminal hydrolase 14	285.554	0.00372411	0.13756	15.0722	0.0100582	0.0310185	6	3
LOC113510954	cytokine receptor	1220.93	0.00390312	0.0957588	57.1491	4.71152e-11	7.21943e-10	1	1
LOC113510147	UDP-glucuronosyltransferase 2B1-like	9.67091	0.00396829	0.689281	24.3083	0.000189404	0.000951984	1	1
LOC113509149	achaete-scute complex protein T3-like	47.9397	0.00432863	0.299425	46.5151	7.13326e-09	8.11317e-08	1	1
LOC113519435	tubulin beta chain	18.641	0.00440425	0.628879	52.356	4.55991e-10	6.17266e-09	1	1
LOC113516069	cGMP-dependent protein kinase, isozyme 2 forms cD4/T1/T3A/T3B isoform X2	827.983	0.00440718	0.113031	25.9018	9.32336e-05	0.000500332	1	1
LOC113523224	uncharacterized protein LOC113523224	211.425	0.00441827	0.152506	30.8665	9.95306e-06	6.57856e-05	1	1
LOC113515906	inosine triphosphate pyrophosphatase	31.6945	0.00446784	0.307087	22.5194	0.000416981	0.00194449	1	1
LOC113515052	T-complex protein 1 subunit zeta	414.521	0.00451535	0.116314	24.5005	0.000173937	0.000880929	1	1
LOC113513464	major facilitator superfamily domain-containing protein 8	138.32	0.00455535	0.17611	29.0303	2.28727e-05	0.00014032	1	1
LOC113519368	GAS2-like protein pickled eggs	427.855	0.00460911	0.130415	27.7814	4.01608e-05	0.000233709	1	1
LOC113515758	paired amphipathic helix protein Sin3b-like isoform X1	720.555	0.00461164	0.119557	121.94	1.21822e-24	7.16799e-23	1	1
LOC113512557	DNA excision repair protein ERCC-6-like	78.9358	0.00461322	0.216155	15.1963	0.00955582	0.0296692	6	1
LOC113523262	uncharacterized protein LOC113523262 isoform X1	423.019	0.00473606	0.126371	25.196	0.0001277	0.000667177	1	1
LOC113518414	solute carrier organic anion transporter family member 5A1 isoform X1	373.33	0.00479933	0.118408	14.4946	0.0127546	0.0380655	9	2
LOC113522021	5S ribosomal RNA	76.2182	0.0048234	0.264147	25.7585	9.93909e-05	0.000530579	1	1
LOC113513209	uncharacterized protein LOC113513209	2288	0.00493298	0.0862642	97.8961	1.46671e-19	5.48525e-18	1	1
LOC113517142	silk gland factor 1	527.34	0.00499682	0.14396	96.9086	2.36755e-19	8.77982e-18	1	1
LOC113517761	pre-mRNA-splicing factor ATP-dependent RNA helicase DHX15-like	46.139	0.00514766	0.330308	15.9991	0.00684667	0.0222929	4	3
LOC113512047	T-complex protein 11-like protein 1	187.547	0.00517649	0.176935	30.5913	1.12786e-05	7.3519e-05	1	1
LOC113510882	DENN domain-containing protein Crag isoform X1	523.595	0.00526001	0.119495	33.3163	3.25646e-06	2.3688e-05	1	1
LOC113511938	5'-3' exoribonuclease 1 isoform X1	416.668	0.00528094	0.109321	61.5417	5.83394e-12	9.69079e-11	1	1
LOC113523583	recombination repair protein 1	599.592	0.00533285	0.111463	17.3037	0.00395842	0.0139044	2	2
LOC113512273	mucin-21-like	1474.3	0.00559206	0.116524	167.845	2.10254e-34	2.55371e-32	1	1
LOC113516565	protein hu-li tai shao isoform X2	2208.68	0.00564709	0.100841	73.4606	1.94872e-14	4.35062e-13	1	1
LOC113509571	LOW QUALITY PROTEIN: putative nuclease HARBI1	29.5808	0.00566502	0.335379	18.9249	0.00198507	0.00767757	1	4
LOC113521609	ribonuclease kappa-like	203.056	0.00583456	0.149503	85.1548	6.98586e-17	2.01056e-15	1	1
LOC113521827	actin-related protein 2/3 complex subunit 1A-A	505.193	0.00587087	0.108688	19.1534	0.00179967	0.00706579	1	4
LOC113517044	TATA box-binding protein-like protein 1	178.67	0.00595189	0.169436	14.3156	0.0137243	0.0404218
LOC113518087	histone-lysine N-methyltransferase, H3 lysine-79 specific isoform X1	533.873	0.00604289	0.127377	30.671	1.08777e-05	7.12213e-05	1	1
LOC113509487	organic cation transporter protein-like	53.224	0.00628316	0.272871	25.0997	0.000133293	0.000693658	1	1
LOC113516994	sorting nexin-20	106.653	0.0062898	0.199386	42.5924	4.46909e-08	4.50962e-07	1	1
LOC113517291	tRNA-splicing ligase RtcB homolog	99.6949	0.00632182	0.193288	15.5019	0.00841977	0.0265466	5	2
LOC113510524	src substrate cortactin	160.829	0.00632797	0.18325	16.3961	0.00579953	0.0193498	3	1
LOC113515546	uncharacterized protein LOC113515546 isoform X1	1232.84	0.00639116	0.0889926	20.3244	0.00108612	0.00455612	1	1
LOC113517120	chromodomain-helicase-DNA-binding protein 7 isoform X1	3979.92	0.00641739	0.0878474	72.0829	3.77489e-14	8.13939e-13	1	1
LOC113521229	probable prefoldin subunit 4	64.3867	0.0064644	0.294053	24.6078	0.000165852	0.000846134	1	1
LOC113516902	carbohydrate sulfotransferase 11	324.813	0.00646919	0.137285	35.5914	1.14641e-06	9.08277e-06	1	1
LOC113511100	uncharacterized LOC113511100	25.8515	0.00669415	0.385161	17.9181	0.00305081	0.0111481	2	2
LOC113509199	vesicle-fusing ATPase 1-like	203.622	0.00683552	0.167676	23.8754	0.00022941	0.00113158	1	1
LOC113520840	uncharacterized protein LOC113520840	567.966	0.00696698	0.1362	22.4186	0.000435849	0.00202038	1	1
LOC113514407	multidrug resistance protein homolog 49-like	2244.51	0.00706272	0.130812	42.783	4.08881e-08	4.14364e-07	1	1
LOC113517249	uncharacterized protein LOC113517249	429.499	0.00724063	0.285047	41.1035	8.94176e-08	8.60945e-07	1	1
LOC113510145	zinc finger protein 26-like isoform X2	788.644	0.00767425	0.109888	29.3149	2.01112e-05	0.000124534	1	1
LOC113517951	dystrophin-like	204.067	0.00768615	0.143839	14.3289	0.0136496	0.0402826
LOC113514863	putative inactive phosphatidylinositol 4-kinase alpha-like protein P1	73.1459	0.00779966	0.232226	13.935	0.0160278	0.0459788
LOC113509130	low-density lipoprotein receptor-related protein 4	474.642	0.00781794	0.119529	100.47	4.2062e-20	1.61408e-18	1	1
LOC113511295	prolow-density lipoprotein receptor-related protein 1-like	526.435	0.00817491	0.175228	49.5906	1.6806e-09	2.09111e-08	1	1
LOC113515455	CDGSH iron-sulfur domain-containing protein 2 homolog	147.135	0.00871338	0.15909	28.1321	3.42965e-05	0.000203443	1	1
LOC113512559	mitogen-activated protein kinase kinase kinase 15 isoform X1	457.076	0.00874484	0.123174	40.0492	1.45961e-07	1.34755e-06	1	1
LOC113522468	probable GPI-anchored adhesin-like protein PGA55	981.688	0.00884709	0.119097	461.156	1.92648e-97	6.37616e-94	1	1
LOC113522573	acyl-CoA Delta(11) desaturase-like	58.2542	0.00891031	0.274744	41.383	7.85111e-08	7.60914e-07	1	1
LOC113522422	G protein-coupled receptor kinase 1-like	231.849	0.00907592	0.141672	15.6287	0.00798808	0.025379	5	2
LOC113520348	uncharacterized protein LOC113520348 isoform X1	2130.86	0.0091678	0.0797854	62.615	3.4979e-12	5.93702e-11	1	1
LOC113520827	glycoprotein-N-acetylgalactosamine 3-beta-galactosyltransferase 1-like	146.009	0.00925136	0.174135	19.4673	0.0015725	0.00630858	1	2
LOC113513006	hormone-sensitive lipase isoform X2	224.494	0.00935409	0.152399	17.1881	0.00415661	0.0145158	2	3
LOC113518499	LOW QUALITY PROTEIN: kinesin-like protein KIF13A	594.591	0.00935885	0.108238	64.7996	1.23333e-12	2.20948e-11	1	1
LOC113523466	uncharacterized protein LOC113523466	1027	0.00943722	0.0888936	61.552	5.80532e-12	9.65536e-11	1	1
LOC113516865	tyrosine-protein phosphatase non-receptor type 23-like	297.396	0.00944074	0.148027	33.6903	2.74407e-06	2.02501e-05	1	1
LOC113514763	uncharacterized protein LOC113514763	294.577	0.00948295	0.136262	43.9613	2.35855e-08	2.49002e-07	1	1
LOC113523273	probable G-protein coupled receptor Mth-like 1 isoform X2	90.1687	0.0095405	0.214343	24.5364	0.00017119	0.000869681	1	1
LOC113518382	NADH dehydrogenase [ubiquinone] 1 alpha subcomplex assembly factor 2	34.4509	0.00956677	0.325221	15.5425	0.00827931	0.0261786	5	2
LOC113521863	protein bicaudal D isoform X1	281.719	0.00958708	0.133717	19.2378	0.00173563	0.00686114	1	3
LOC113523360	neurogenic protein mastermind-like	593.449	0.00966072	0.114829	52.2286	4.84257e-10	6.5286e-09	1	1
LOC113512678	clavesin-2-like	107.385	0.00969248	0.187693	14.1697	0.0145669	0.0424222
LOC113516180	centromere-associated protein E	1350.78	0.00976774	0.092935	82.4015	2.63742e-16	7.25922e-15	1	1
LOC113511792	afadin-like	403.162	0.00976999	0.126951	104.641	5.55072e-21	2.29644e-19	1	1
LOC113513197	adhesion G protein-coupled receptor A3	227.56	0.00984376	0.143743	15.7814	0.00749668	0.0240641	4	6
LOC113522500	uncharacterized protein LOC113522500	205.77	0.00986841	0.168621	30.3048	1.2845e-05	8.29131e-05	1	1
LOC113511700	calreticulin	776.383	0.00987597	0.119324	14.2671	0.0139989	0.0411118
LOC113509093	RNA polymerase II subunit A C-terminal domain phosphatase SSU72	110.407	0.00991507	0.205844	22.2344	0.000472503	0.00216677	1	1
LOC113523452	FGFR1 oncogene partner 2 homolog	106.784	0.0100009	0.18649	26.1702	8.27016e-05	0.000448908	1	1
LOC113517081	uncharacterized protein LOC113517081 isoform X1	349.77	0.0101851	0.122539	16.6995	0.00510646	0.0173383	2	7
LOC113514149	cytochrome P450 6B6-like	1588.28	0.010234	0.117512	452.183	1.66144e-95	4.22775e-92	1	1
LOC113510689	myb-like protein U isoform X1	146.061	0.0102861	0.183095	35.6521	1.11479e-06	8.85878e-06	1	1
LOC113511682	lipoamide acyltransferase component of branched-chain alpha-keto acid dehydrogenase complex, mitochondrial isoform X1	106.503	0.010404	0.191327	32.1083	5.65506e-06	3.93004e-05	1	1
LOC113522143	4-coumarate--CoA ligase 1-like isoform X1	89.2157	0.0104108	0.210006	19.0795	0.00185769	0.00725876	1	4
LOC113520748	mediator of RNA polymerase II transcription subunit 1-like	292.504	0.0104322	0.125558	24.2612	0.000193403	0.000970241	1	1
LOC113509724	uncharacterized protein LOC113509724	76.7691	0.0104514	0.209559	44.9407	1.49172e-08	1.63214e-07	1	1
LOC113510663	secretory carrier-associated membrane protein 1 isoform X1	410.883	0.0104648	0.122852	32.6591	4.39781e-06	3.11851e-05	1	1
LOC113516936	uncharacterized protein LOC113516936	842.314	0.010565	0.120363	42.7501	4.15197e-08	4.19923e-07	1	1
LOC113520431	phosphatidylinositol-binding clathrin assembly protein LAP isoform X2	953.304	0.0106131	0.0891677	52.5432	4.17388e-10	5.70259e-09	1	1
LOC113514958	alpha-tocopherol transfer protein-like	47.6401	0.0106415	0.29427	19.3454	0.00165719	0.00659835	1	2
LOC113521722	protein dead ringer	130.048	0.0107513	0.1955	35.9962	9.5149e-07	7.66082e-06	1	1
LOC113523594	protein Cep78 homolog	166.487	0.0108372	0.186259	33.1507	3.51276e-06	2.53436e-05	1	1
LOC113509726	uncharacterized protein LOC113509726 isoform X1	41.4785	0.0109033	0.28272	22.9341	0.000347502	0.00165109	1	1
LOC113514883	histone H3.3	431.91	0.0110086	0.107399	21.699	0.000597262	0.00267224	1	1
LOC113517493	nuclear cap-binding protein subunit 3-like	132.478	0.0110358	0.19226	32.2045	5.41218e-06	3.77955e-05	1	1
LOC113521294	cell division cycle protein 27 homolog isoform X1	237.792	0.0111411	0.136175	17.0516	0.00440295	0.0152833	2	3
LOC113515797	chromatin accessibility complex 16kD protein isoform X2	55.3946	0.0113202	0.27381	28.0027	3.63544e-05	0.000214386	1	1
LOC113516634	protein CWC15 homolog	76.125	0.0113896	0.230401	18.67	0.00221395	0.00842011	1	5
LOC113514235	uncharacterized protein LOC113514235	565.778	0.0115509	0.108188	25.5603	0.000108577	0.000574293	1	1
LOC113509708	protein TAPT1 homolog	110.488	0.0116081	0.207567	24.0287	0.000214371	0.00106574	1	1
LOC113514190	NADH-ubiquinone oxidoreductase 49 kDa subunit	221.535	0.0116762	0.139785	24.2148	0.000197422	0.000988902	1	1
LOC113517151	ATP-dependent helicase brm	346.148	0.0117443	0.124625	50.1006	1.32163e-09	1.66797e-08	1	1
LOC113520250	E3 ubiquitin-protein ligase Arkadia isoform X2	261.28	0.0118187	0.130686	18.7094	0.002177	0.00832263	1	5
LOC113514665	uncharacterized protein LOC113514665	133.637	0.0118222	0.174217	48.5726	2.71359e-09	3.29892e-08	1	1
LOC113519087	protogenin-like	67.0515	0.0118583	0.251492	19.7708	0.00137972	0.00562902	1	1
LOC113510638	bumetanide-sensitive sodium-(potassium)-chloride cotransporter	198.33	0.0120006	0.158575	31.7527	6.65027e-06	4.55002e-05	1	1
LOC113511697	transcriptional activator hap3 isoform X2	38.1217	0.0120193	0.287651	30.3016	1.28637e-05	8.29931e-05	1	1
LOC113518862	carboxylesterase 5A isoform X1	194.075	0.0120941	0.147458	14.0766	0.01513	0.043735
LOC113523024	mediator of RNA polymerase II transcription subunit 12-like	179.063	0.012211	0.160918	23.5286	0.000267402	0.00130248	1	1
LOC113516684	alpha-methylacyl-CoA racemase isoform X1	56.5869	0.0122582	0.251258	16.4013	0.00578701	0.0193142	3	1
LOC113517563	LOW QUALITY PROTEIN: serine/threonine-protein kinase tousled-like 2	549.555	0.0123395	0.125192	15.8171	0.00738627	0.0237751	4	3
LOC113518042	uncharacterized protein LOC113518042	93.1659	0.0127198	0.196475	29.4868	1.86073e-05	0.00011609	1	1
LOC113522111	leucine-rich repeat-containing protein egg-6-like	142.951	0.0128835	0.195608	18.7329	0.00215514	0.00825814	1	5
LOC113510744	chondroitin proteoglycan 2-like	1626.37	0.0129551	0.151084	24.2536	0.00019405	0.000973118	1	1
LOC113512029	uncharacterized protein LOC113512029	108.28	0.0129972	0.211341	20.9839	0.000815764	0.00352592	1	1
LOC113523413	beta-alanine-activating enzyme	119.192	0.0130485	0.182992	16.0167	0.00679649	0.0221568	4	3
LOC113522777	neurogenic locus Notch protein isoform X2	250.18	0.0132036	0.136424	71.5071	4.97582e-14	1.05908e-12	1	1
LOC113509968	KAT8 regulatory NSL complex subunit 1	147.343	0.0132335	0.176106	33.358	3.19494e-06	2.32789e-05	1	1
LOC113521186	gamma-glutamyl hydrolase A-like isoform X2	37.6306	0.0133571	0.296325	14.3211	0.0136936	0.0403493
LOC113521968	dolichyl-diphosphooligosaccharide--protein glycosyltransferase subunit 4	41.7707	0.0133821	0.306846	86.4003	3.82819e-17	1.13381e-15	1	1
LOC113515517	transcription initiation factor TFIID subunit 13 isoform X3	67.2673	0.0134161	0.249667	22.7717	0.000373225	0.00175653	1	1
LOC113521537	protein cueball isoform X1	340.881	0.0135763	0.125975	33.689	2.74573e-06	2.02511e-05	1	1
LOC113515094	mitochondrial import inner membrane translocase subunit Tim22	46.4784	0.0136037	0.291526	24.9744	0.000140931	0.000729679	1	1
LOC113513155	protein bark beetle-like	110.004	0.0136814	0.198825	44.706	1.66488e-08	1.80667e-07	1	1
LOC113516637	uncharacterized protein LOC113516637	159.786	0.0138862	0.156197	57.5027	3.98334e-11	6.16069e-10	1	1
LOC113522400	uncharacterized LOC113522400	195.508	0.0138895	0.144238	34.5482	1.85163e-06	1.40722e-05	1	1
LOC113518540	peptidoglycan-recognition protein SC1a/b-like isoform X2	277.51	0.0139526	0.135103	25.6249	0.000105493	0.000559546	1	1
LOC113511956	antichymotrypsin-2-like isoform X1	41.9841	0.0140215	0.281976	18.4266	0.00245663	0.00923432	2	2
LOC113512418	tetraspanin-13 isoform X2	105.347	0.0142066	0.197046	21.278	0.000717714	0.00314838	1	1
LOC113509994	uncharacterized protein LOC113509994	140.497	0.0142982	0.193732	17.1593	0.00420741	0.0146611	2	3
LOC113511058	ubiquitin carboxyl-terminal hydrolase 20 isoform X1	340.848	0.0143036	0.129128	21.2212	0.000735708	0.00321878	1	1
LOC113521733	midasin isoform X1	1176.45	0.0143126	0.0911674	27.3934	4.78104e-05	0.000273229	1	1
LOC113517799	phosphatidylinositol 4-kinase alpha-like	342.42	0.0144702	0.120223	46.0337	8.93983e-09	1.00727e-07	1	1
LOC113512306	vacuolar protein sorting-associated protein 54	115.886	0.0146368	0.16998	52.9318	3.47359e-10	4.85094e-09	1	1
LOC113521603	probable splicing factor, arginine/serine-rich 7	513.347	0.0146524	0.120262	47.4196	4.66554e-09	5.48554e-08	1	1
LOC113511785	uncharacterized protein LOC113511785	1719.4	0.0146637	0.0916242	129.953	2.43527e-26	1.62831e-24	1	1
LOC113515265	uncharacterized protein LOC113515265	29.8867	0.0147621	0.415894	26.2326	8.04265e-05	0.000438175	1	1
LOC113511141	transmembrane protein 68 isoform X2	426.714	0.0147818	0.121291	51.795	5.94314e-10	7.9476e-09	1	1
LOC113510240	cohesin subunit SA-1	295.759	0.0148032	0.156842	26.1261	8.43486e-05	0.000456351	1	1
LOC113515382	uncharacterized protein LOC113515382	306.433	0.0148275	0.137704	28.132	3.42991e-05	0.000203443	1	1
LOC113515600	vacuolar protein sorting-associated protein 13	2278.2	0.014841	0.0873443	90.6706	4.85777e-18	1.59188e-16	1	1
LOC113521966	catenin alpha isoform X2	254.638	0.0149067	0.151585	43.5084	2.91431e-08	3.03322e-07	1	1
LOC113520181	NF-kappa-B inhibitor cactus	698.68	0.0150585	0.114759	19.7192	0.00141077	0.005738	1	1
LOC113520166	uncharacterized protein LOC113520166	575.283	0.0151176	0.144093	145.966	9.63655e-30	8.2843e-28	1	1
LOC113513158	bromodomain-containing protein DDB_G0280777-like	201.497	0.0151298	0.1687	69.451	1.3331e-13	2.70689e-12	1	1
LOC113519971	sorting nexin-14-like	168.368	0.015151	0.162308	23.0908	0.00032434	0.00155408	1	1
LOC113509942	U2 spliceosomal RNA	262.889	0.0151964	0.214448	64.9286	1.15962e-12	2.08307e-11	1	1
LOC113522271	regulator of G-protein signaling loco-like	49.1535	0.0153278	0.279057	14.392	0.0133023	0.039442	10	1
LOC113516862	trifunctional enzyme subunit alpha, mitochondrial	616.283	0.0153486	0.101254	15.7078	0.00772963	0.024687	5	1
LOC113511971	bifunctional heparan sulfate N-deacetylase/N-sulfotransferase	501.907	0.0154328	0.11095	22.2526	0.000468746	0.00215029	1	1
LOC113518225	uncharacterized protein LOC113518225 isoform X1	2638.89	0.0154661	0.0783331	17.7771	0.00323913	0.0117327	2	2
LOC113512941	synaptobrevin homolog YKT6	136.806	0.0155312	0.181937	28.2397	3.26749e-05	0.000195033	1	1
LOC113518118	vacuolar protein-sorting-associated protein 25-like isoform X2	104.346	0.0156473	0.201125	30.8284	1.01273e-05	6.68039e-05	1	1
LOC113522934	bromodomain-containing protein 3 isoform X3	860.919	0.015765	0.0881062	14.7234	0.0116119	0.0350582	8	1
LOC113518341	low molecular weight phosphotyrosine protein phosphatase-like	48.964	0.015849	0.26944	21.0844	0.000780838	0.003396	1	1
LOC113520233	tight junction protein ZO-1-like	371.301	0.015958	0.130978	61.9714	4.75365e-12	7.97638e-11	1	1
LOC113509767	organic cation transporter protein-like isoform X1	23.4634	0.0160069	0.412625	25.9608	9.08135e-05	0.000488335	1	1
LOC113512892	desmoplakin	294.808	0.0160158	0.152869	25.9766	9.01722e-05	0.00048528	1	1
LOC113519448	nuclear factor interleukin-3-regulated protein	1658.18	0.0160291	0.096706	132.609	6.64922e-27	4.63336e-25	1	1
LOC113514029	WD repeat domain phosphoinositide-interacting protein 2	150.616	0.0160672	0.185308	15.5349	0.00830541	0.0262423	5	2
LOC113515411	peptidyl-prolyl cis-trans isomerase-like	1069.14	0.0160898	0.0959148	19.6851	0.00143168	0.00581053	1	1
LOC113513598	uncharacterized protein LOC113513598	288.585	0.0161535	0.140553	24.6018	0.000166294	0.00084741	1	1
LOC113509167	spectrin alpha chain, non-erythrocytic 1-like	875.179	0.0161701	0.111705	187.463	1.36175e-38	2.2257e-36	1	1
LOC113514457	BCL2/adenovirus E1B 19 kDa protein-interacting protein 3	181.69	0.0161761	0.176423	32.0994	5.67795e-06	3.93975e-05	1	1
LOC113509357	uncharacterized protein LOC113509357	369.938	0.0163719	0.132526	39.1729	2.19197e-07	1.97571e-06	1	1
LOC113518991	ankyrin repeat domain-containing protein 17	1553.95	0.0164975	0.10004	137.106	7.37541e-28	5.51655e-26	1	1
LOC113513788	uncharacterized protein LOC113513788	107.7	0.0165492	0.199277	15.8873	0.00717333	0.0232252	4	3
LOC113511064	oxidative stress-induced growth inhibitor 1-like	230.225	0.0165825	0.14271	14.5778	0.0123271	0.0368811	9	1
LOC113509401	protein IMPACT-like	56.893	0.0168978	0.247803	13.9063	0.016216	0.046428
LOC113519076	protein lap4-like isoform X2	1852.13	0.0169872	0.0936094	87.658	2.08494e-17	6.43416e-16	1	1
LOC113513310	beta-1,3-glucan-binding protein 1-like	163.821	0.0171445	0.162632	30.5783	1.13455e-05	7.38825e-05	1	1
LOC113509605	protein inturned	76.5477	0.0172646	0.207269	16.7744	0.00494804	0.0169007	2	4
LOC113522747	lipopolysaccharide-induced tumor necrosis factor-alpha factor homolog	306.365	0.0174554	0.142654	37.6288	4.47985e-07	3.8239e-06	1	1
LOC113520075	beta-1,3-glucan-binding protein-like	282.062	0.0176236	0.152303	20.953	0.000826804	0.00356549	1	1
LOC113516923	transmembrane 9 superfamily member 4 isoform X2	144.993	0.0176317	0.15946	29.0532	2.2637e-05	0.000139003	1	1
LOC113523508	DNA repair protein complementing XP-C cells homolog	419.531	0.0177228	0.1246	20.299	0.0010981	0.00460054	1	1
LOC113509913	uncharacterized protein LOC113509913	456.858	0.0177308	0.116409	69.3587	1.39335e-13	2.81627e-12	1	1
LOC113521918	guanine nucleotide-binding protein G(o) subunit alpha isoform X2	660.314	0.0177382	0.124799	43.9699	2.34907e-08	2.48398e-07	1	1
LOC113520486	26S proteasome non-ATPase regulatory subunit 2	959.003	0.0177605	0.101168	40.0332	1.47049e-07	1.3557e-06	1	1
LOC113520964	uncharacterized protein LOC113520964	439.714	0.017768	0.113816	87.5169	2.23207e-17	6.82456e-16	1	1
LOC113516379	uncharacterized protein LOC113516379	416.157	0.0178859	0.138547	21.0215	0.000802519	0.00347662	1	1
LOC113511035	nudix hydrolase 8-like	127.733	0.0178951	0.173363	45.8592	9.70162e-09	1.08755e-07	1	1
LOC113515667	tropomodulin-1 isoform X2	903.656	0.017904	0.100762	72.2226	3.5302e-14	7.64914e-13	1	1
LOC113516886	ras-related protein Rab-14	434.322	0.01791	0.111314	36.597	7.21353e-07	5.95757e-06	1	1
LOC113523348	protein LSM12 homolog	424.254	0.0180955	0.11562	15.4059	0.00876187	0.0274748	5	4
LOC113518959	glutathione S-transferase 1-1-like	227.811	0.0181387	0.142612	42.0793	5.67679e-08	5.61697e-07	1	1
LOC113518103	transcription factor Ken isoform X2	560.143	0.0181641	0.111194	26.4057	7.44382e-05	0.000408577	1	1
LOC113509626	nuclear receptor-binding factor 2-like	83.3721	0.0184222	0.196322	24.8372	0.000149788	0.000772211	1	1
LOC113511201	uncharacterized protein LOC113511201	671.462	0.0184501	0.113874	68.8393	1.78689e-13	3.57892e-12	1	1
LOC113509342	uncharacterized protein LOC113509342	909.212	0.0184696	0.120743	65.2117	1.01293e-12	1.84205e-11	1	1
LOC113518100	kinesin-like protein KIF21B isoform X2	180.6	0.0185618	0.156655	51.5545	6.6577e-10	8.79654e-09	1	1
LOC113512558	muscle-specific protein 20-like	240.667	0.0186121	0.156733	118.229	7.44491e-24	4.02299e-22	1	1
LOC113512812	uncharacterized protein LOC113512812	360.321	0.0186262	0.119176	24.666	0.00016162	0.00082709	1	1
LOC113521658	proteasome subunit beta type-1	231.103	0.0186933	0.14737	18.5227	0.00235781	0.00889104	2	1
LOC113519898	hypoxia-inducible factor 1-alpha-like isoform X3	2230.31	0.0187091	0.104059	73.6298	1.79666e-14	4.0247e-13	1	1
LOC113516166	NPC intracellular cholesterol transporter 1	1852.29	0.0187443	0.0890017	56.6285	6.03166e-11	9.16798e-10	1	1
LOC113521532	zinc finger CCCH domain-containing protein 18 isoform X4	429.739	0.0188697	0.119882	34.7296	1.70365e-06	1.30449e-05	1	1
LOC113520358	proteasome assembly chaperone 2	58.4053	0.0188893	0.269475	19.2258	0.00174459	0.00688389	1	3
LOC113516901	protein arginine N-methyltransferase 1	91.7727	0.0189507	0.231755	18.319	0.00257209	0.00961916	2	2
LOC113522715	E3 ubiquitin-protein ligase TRIP12 isoform X1	2143.7	0.0189738	0.0900132	133.58	4.13542e-27	2.91217e-25	1	1
LOC113515898	T-complex protein 1 subunit epsilon	727.139	0.0189899	0.107041	77.0728	3.43413e-15	8.38827e-14	1	1
LOC113517374	partitioning defective 3 homolog	543.87	0.0190255	0.124926	40.4225	1.22723e-07	1.15229e-06	1	1
LOC113516082	FAS-associated factor 2	294.921	0.0190538	0.122686	17.2563	0.00403847	0.014161	2	2
LOC113509959	host cell factor 1	386.764	0.0190574	0.130548	17.2677	0.00401915	0.014099	2	2
LOC113514545	coatomer subunit alpha	458.153	0.0190951	0.109094	18.666	0.00221773	0.00842967	1	5
LOC113516452	neuroglian-like	947.896	0.0192624	0.121621	100.808	3.57115e-20	1.38241e-18	1	1
LOC113516324	uncharacterized protein LOC113516324 isoform X2	154.18	0.0192754	0.179888	37.372	5.04409e-07	4.26701e-06	1	1
LOC113516819	uncharacterized protein LOC113516819	58.1881	0.019282	0.245223	14.1957	0.014413	0.0420294
LOC113516787	multiple epidermal growth factor-like domains protein 8	489.824	0.0192855	0.110149	40.0922	1.4308e-07	1.32557e-06	1	1
LOC113515611	uncharacterized protein LOC113515611	2.35827	0.0193596	1.19938	14.2362	0.0141765	0.0415136
LOC113517207	syntaxin-1A isoform X1	630.048	0.0193751	0.138673	35.8777	1.00484e-06	8.05133e-06	1	1
LOC113516360	ubiquitin carboxyl-terminal hydrolase 5-like	62.0884	0.0195941	0.272439	27.5858	4.38531e-05	0.000252642	1	1
LOC113520900	cubilin-like	210.817	0.0196348	0.159368	18.176	0.00273375	0.0101378	2	2
LOC113511644	protein FAM107B	197.985	0.0199063	0.156176	17.5569	0.0035562	0.0127039	2	2
LOC113513613	uncharacterized protein LOC113513613	463.987	0.0199375	0.10801	20.5328	0.000992327	0.0041986	1	1
LOC113519930	transforming growth factor beta-1-induced transcript 1 protein-like	1320.51	0.0199642	0.086615	26.3088	7.77343e-05	0.000425258	1	1
LOC113518227	uncharacterized protein LOC113518227	87.0278	0.020027	0.206628	17.1746	0.00418033	0.0145832	2	3
LOC113515958	1,4-alpha-glucan-branching enzyme	229.291	0.0200869	0.139936	23.0128	0.000335667	0.0015991	1	1
LOC113511646	uncharacterized protein LOC113511646	134.148	0.0202211	0.182874	14.1624	0.01461	0.0425291
LOC113512423	60S ribosomal protein L44	1574.87	0.0202251	0.133446	78.0089	2.18885e-15	5.42662e-14	1	1
LOC113516003	serine protease inhibitor dipetalogastin-like	7044.57	0.0202492	0.0878837	64.0517	1.76255e-12	3.1154e-11	1	1
LOC113517854	anion exchange protein 2 isoform X2	372.479	0.0203088	0.140255	65.3639	9.41926e-13	1.72002e-11	1	1
LOC113520797	matrix metalloproteinase-2-like	812.046	0.0205671	0.101318	14.8158	0.0111792	0.0339609	7	4
LOC113520312	ralA-binding protein 1	406.062	0.0206155	0.138672	16.6687	0.00517293	0.0175331	3	1
AT056_gt20	tRNA-Ser	163.422	0.0206464	0.189964	33.1799	3.46627e-06	2.50349e-05	1	1
LOC113509171	sensory neuron membrane protein 2-like	145.394	0.0207225	0.19739	16.7406	0.00501903	0.0171078	2	4
LOC113515450	U3 small nucleolar RNA-associated protein 18 homolog	69.2646	0.0207708	0.257653	17.403	0.0037956	0.0134215	2	2
LOC113520558	protein alan shepard isoform X2	1254.69	0.0208533	0.0885018	24.5383	0.000171041	0.000869254	1	1
LOC113515401	F-box only protein 28	270.183	0.0209315	0.134603	16.6785	0.00515172	0.0174702	2	8
LOC113515107	cytochrome b-c1 complex subunit 9	48.9945	0.0209805	0.351723	35.9692	9.63398e-07	7.74404e-06	1	1
LOC113512712	class A basic helix-loop-helix protein 15	81.8195	0.0210049	0.229611	33.2379	3.3754e-06	2.44458e-05	1	1
LOC113515716	paired amphipathic helix protein Sin3a-like	711.485	0.0212444	0.106627	174.018	1.01316e-35	1.34132e-33	1	1
LOC113511636	PDZ domain-containing protein GIPC3	341.228	0.0212984	0.134668	23.179	0.000311974	0.00150081	1	1
LOC113518086	C-Maf-inducing protein-like	709.442	0.0214171	0.0998483	17.9755	0.00297723	0.0109154	2	2
LOC113519734	bilin-binding protein	158.819	0.021433	0.188499	17.6948	0.0033542	0.0120768	2	2
LOC113522139	5-oxoprolinase-like	35.2408	0.0214657	0.344263	19.4782	0.00156516	0.00628294	1	2
LOC113523298	cytochrome P450 CYP12A2-like	169.622	0.0214977	0.181376	58.7893	2.16172e-11	3.40703e-10	1	1
LOC113516621	junctophilin-1 isoform X3	205.33	0.0216308	0.171172	67.3147	3.70668e-13	7.15345e-12	1	1
LOC113516327	homeobox protein cut isoform X5	400.031	0.0216645	0.156168	72.6765	2.83926e-14	6.24401e-13	1	1
LOC113511084	glucose-6-phosphate isomerase	262.676	0.0217209	0.144899	21.8542	0.000558076	0.00251562	1	1
LOC113515348	uncharacterized protein LOC113515348	143.874	0.0217598	0.176881	26.5927	6.84611e-05	0.000378121	1	1
LOC113520110	NPC intracellular cholesterol transporter 1-like	768.639	0.0218062	0.13285	112.977	9.61883e-23	4.76943e-21	1	1
LOC113511648	uncharacterized protein LOC113511648	829.542	0.0219147	0.11419	285.207	1.51445e-59	7.71146e-57	1	1
LOC113511675	chromatin modification-related protein MEAF6	106.771	0.0219621	0.203962	18.7766	0.00211521	0.00812631	1	5
LOC113520209	ribose-5-phosphate isomerase	101.032	0.0220047	0.209619	21.946	0.000536111	0.00242652	1	1
LOC113514160	uncharacterized protein LOC113514160	203.805	0.0222509	0.158531	25.9719	9.03617e-05	0.000486102	1	1
LOC113522066	cytoplasmic FMR1-interacting protein-like	47.9026	0.0223472	0.304699	41.1487	8.75563e-08	8.45484e-07	1	1
LOC113518756	uncharacterized protein LOC113518756	578.028	0.0229445	0.106026	21.3069	0.000708734	0.00311415	1	1
LOC113515426	max-like protein X	57.4832	0.0229955	0.234213	14.7479	0.0114958	0.0347471	8	1
LOC113510641	stress-induced-phosphoprotein 1-like	128.165	0.0230326	0.174272	25.6129	0.000106058	0.000561867	1	1
LOC113515266	uncharacterized protein LOC113515266	278.293	0.0230405	0.136052	35.3004	1.31058e-06	1.02607e-05	1	1
LOC113516835	piezo-type mechanosensitive ion channel component-like	1008.55	0.0230884	0.0944548	79.578	1.02832e-15	2.66418e-14	1	1
LOC113519430	Na(+)/H(+) exchange regulatory cofactor NHE-RF1	173.732	0.0232282	0.155192	14.6943	0.0117519	0.035408	8	2
LOC113522101	nuclear protein 1	1851.06	0.0234089	0.0882717	112.942	9.78345e-23	4.83295e-21	1	1
LOC113516747	cytochrome b-c1 complex subunit Rieske, mitochondrial	267.429	0.0239412	0.146624	32.0781	5.73351e-06	3.97622e-05	1	1
LOC113515179	fructose-bisphosphate aldolase-like isoform X2	579.031	0.0239497	0.111885	44.1127	2.19735e-08	2.33285e-07	1	1
LOC113520531	signal recognition particle receptor subunit beta	126.875	0.0239565	0.187124	15.7341	0.00764576	0.0244616	4	8
LOC113513266	lon protease homolog, mitochondrial-like	78.5657	0.0239595	0.237843	31.3662	7.92986e-06	5.35357e-05	1	1
LOC113511587	E3 ubiquitin-protein ligase SMURF1 isoform X2	332.629	0.0241583	0.127168	35.3531	1.27919e-06	1.00267e-05	1	1
LOC113523261	heterogeneous nuclear ribonucleoprotein U-like protein 2 isoform X1	621.251	0.0243097	0.118109	91.0677	4.00855e-18	1.32013e-16	1	1
LOC113519751	uncharacterized protein LOC113519751 isoform X1	336.76	0.0243766	0.132414	59.5953	1.47353e-11	2.37036e-10	1	1
LOC113518181	insulin-like receptor isoform X1	599.563	0.0243882	0.128373	54.6916	1.51064e-10	2.18573e-09	1	1
LOC113520259	tubulin polyglutamylase TTLL4-like	280.411	0.0244541	0.129642	41.0339	9.23597e-08	8.86694e-07	1	1
LOC113515899	cytochrome P450 6B2-like	1024.44	0.0246574	0.126827	35.9953	9.51888e-07	7.66082e-06	1	1
LOC113510315	chymotrypsin-like elastase family member 2A	27.1417	0.0246726	0.380745	37.9457	3.86924e-07	3.33495e-06	1	1
LOC113513899	protein lethal(2)essential for life-like	4208.92	0.0247363	0.0935779	55.976	8.21976e-11	1.23241e-09	1	1
LOC113522986	moesin/ezrin/radixin homolog 1-like isoform X1	518.155	0.0247375	0.140755	30.498	1.17666e-05	7.63994e-05	1	1
LOC113521476	serine/threonine-protein kinase SMG1	684.457	0.0247895	0.0987769	20.8794	0.00085367	0.00366464	1	1
LOC113519510	cytoplasmic FMR1-interacting protein 1-like	24.4003	0.0248194	0.436438	28.9332	2.38977e-05	0.000146	1	1
LOC113521226	ATP synthase subunit d, mitochondrial	357.536	0.0248321	0.127074	22.6306	0.000397102	0.00185768	1	1
LOC113521981	uncharacterized protein LOC113521981	124.54	0.024858	0.169386	16.624	0.0052709	0.017815	3	1
LOC113521057	protein transport protein Sec24C-like	319.069	0.0248716	0.140901	82.7986	2.17776e-16	6.03167e-15	1	1
LOC113517872	dnaJ homolog subfamily B member 14	204.694	0.0248819	0.157606	40.3866	1.24789e-07	1.1692e-06	1	1
LOC113522996	putative leucine-rich repeat-containing protein DDB_G0290503	512.152	0.0251417	0.152999	15.3024	0.00914545	0.0285558	5	4
LOC113515935	uncharacterized protein LOC113515935	161.245	0.0251634	0.177204	16.7006	0.00510413	0.0173383	2	7
LOC113514393	cell growth-regulating nucleolar protein	129.989	0.0252191	0.179932	25.7448	0.000100002	0.000533625	1	1
LOC113523616	uncharacterized protein LOC113523616	6.60976	0.0252235	0.794262	22.3029	0.000458523	0.00210704	1	1
LOC113514889	probable phospholipid-transporting ATPase VA	45.0835	0.0255453	0.334322	18.9683	0.00194848	0.00755812	1	4
LOC113521051	protein MON2 homolog	234.131	0.0256375	0.150155	52.8713	3.57434e-10	4.97589e-09	1	1
LOC113519503	protein tiptop-like	423.69	0.0256917	0.136072	62.7376	3.29922e-12	5.61418e-11	1	1
LOC113516275	elongation factor 1-beta'	1380.98	0.0258718	0.0851706	42.8616	3.94161e-08	4.01717e-07	1	1
LOC113519574	hemolymph lipopolysaccharide-binding protein-like	271.28	0.0258854	0.157202	53.2577	2.97758e-10	4.18473e-09	1	1
LOC113509725	cullin-5	163.949	0.0261186	0.1696	20.1383	0.00117718	0.0048947	1	1
LOC113509856	uncharacterized protein LOC113509856	82.1066	0.0261955	0.246398	49.7944	1.52673e-09	1.90503e-08	1	1
LOC113515059	protein unc-45 homolog B	739.245	0.0262031	0.098564	16.7945	0.00490658	0.0167937	2	4
LOC113523177	uncharacterized protein LOC113523177	455.448	0.0263158	0.123266	53.6254	2.50221e-10	3.55056e-09	1	1
LOC113515951	ATPase family AAA domain-containing protein 1-B isoform X2	360.028	0.026429	0.125636	66.4918	5.49422e-13	1.03174e-11	1	1
LOC113522968	neurexin-4-like isoform X3	65.517	0.0265	0.243216	17.1734	0.00418249	0.0145866	2	3
LOC113510672	tubulin polyglutamylase TTLL13-like isoform X5	109.79	0.0265291	0.199281	18.3347	0.00255493	0.00957124	2	2
LOC113522488	inter-alpha-trypsin inhibitor heavy chain H4-like isoform X6	16103.7	0.0265472	0.0803971	113.436	7.69212e-23	3.84287e-21	1	1
LOC113522506	extracellular sulfatase SULF-1 homolog isoform X2	362.436	0.0266438	0.129683	16.7061	0.00509229	0.0173086	2	6
LOC113523442	defensin-like peptide	1325.29	0.0266577	0.141851	96.249	3.2597e-19	1.19543e-17	1	1
LOC113516034	26S proteasome non-ATPase regulatory subunit 14	368.995	0.0266923	0.133915	19.6867	0.00143068	0.00580828	1	1
LOC113512748	cytochrome P450 9e2-like	69.9595	0.0267965	0.242534	26.6666	6.62349e-05	0.000366744	1	1
LOC113515146	calcium release-activated calcium channel protein 1-like isoform X1	86.8048	0.0268701	0.20432	17.5143	0.00362101	0.0129075	2	2
LOC113516673	uncharacterized protein LOC113516673	120.916	0.0269146	0.188493	14.0194	0.0154864	0.0446677
LOC113515617	protein GVQW3-like	2243.45	0.0270893	0.0949727	113.091	9.10173e-23	4.52999e-21	1	1
LOC113519629	sodium/potassium-transporting ATPase subunit alpha isoform X4	628.309	0.0271841	0.125215	80.2892	7.30045e-16	1.92531e-14	1	1
LOC113518819	NADP-dependent malic enzyme	148.73	0.0274005	0.176584	17.4401	0.00373649	0.0132549	2	2
LOC113523305	eye-specific diacylglycerol kinase isoform X1	158.447	0.0276018	0.162705	17.8725	0.00311047	0.0113349	2	2
LOC113511739	protein misato	108.877	0.0276019	0.19036	22.8791	0.00035601	0.0016863	1	1
LOC113517634	vigilin	2783.96	0.0276505	0.0875534	19.2262	0.00174424	0.00688389	1	3
LOC113520878	uncharacterized protein LOC113520878	516.807	0.0277173	0.108827	13.7219	0.0174762	0.0494691
LOC113519382	uncharacterized protein LOC113519382	199.782	0.0278076	0.199639	29.463	1.88082e-05	0.000117177	1	1
LOC113514856	juvenile hormone esterase-like	858.264	0.0278988	0.0970588	28.0694	3.52788e-05	0.000208944	1	1
LOC113509403	protein PFC0760c-like isoform X2	7579.09	0.0279668	0.0800635	26.3764	7.54203e-05	0.000413746	1	1
LOC113518089	protein PF14_0175-like	535.531	0.0279763	0.115184	15.6678	0.0078594	0.0250375	5	1
LOC113517106	RB1-inducible coiled-coil protein 1 isoform X1	478.055	0.0279966	0.118777	18.6557	0.00222755	0.0084576	1	6
LOC113519083	mitogen-activated protein kinase kinase kinase 4 isoform X2	679.579	0.0280216	0.119343	120.721	2.20758e-24	1.2652e-22	1	1
LOC113518223	neprilysin-2 isoform X3	69.1455	0.02805	0.228831	22.4065	0.000438151	0.00202892	1	1
LOC113510847	protein fem-1 homolog CG6966-like	122.781	0.0281494	0.222093	20.0286	0.00123438	0.00509731	1	1
LOC113511865	probable tRNA N6-adenosine threonylcarbamoyltransferase, mitochondrial	50.6827	0.0284751	0.25562	51.4775	6.90394e-10	9.11278e-09	1	1
LOC113512893	uncharacterized protein LOC113512893 isoform X2	152.554	0.0286248	0.16831	86.6154	3.45036e-17	1.0265e-15	1	1
LOC113518321	uncharacterized protein LOC113518321	35.1336	0.02868	0.330115	21.7549	0.000582859	0.00261328	1	1
LOC113522001	RNA 3'-terminal phosphate cyclase	159.428	0.0286868	0.155642	35.8327	1.02587e-06	8.20142e-06	1	1
LOC113519406	CCR4-NOT transcription complex subunit 1	2074.27	0.0288304	0.081529	40.7763	1.04113e-07	9.87357e-07	1	1
LOC113518285	uncharacterized protein LOC113518285 isoform X5	90.8019	0.028875	0.249923	31.4856	7.51055e-06	5.08085e-05	1	1
LOC113509325	esterase E4-like isoform X1	536.79	0.0290786	0.155077	45.155	1.34933e-08	1.4837e-07	1	1
LOC113516060	transcription factor GAGA-like isoform X1	608.441	0.0291969	0.111506	152.318	4.28545e-31	4.14124e-29	1	1
LOC113509148	adenylate cyclase type 9	492.304	0.0293979	0.105559	54.7661	1.4583e-10	2.11462e-09	1	1
LOC113517180	TATA-binding protein-associated factor 172-like	49.9475	0.0294919	0.288545	16.5832	0.00536193	0.018095	3	1
LOC113523092	oxidation resistance protein 1 isoform X14	1264.6	0.0295448	0.0995342	68.0914	2.55615e-13	5.01346e-12	1	1
LOC113517894	neuropeptide-like protein 33	16.815	0.0298417	0.480919	56.5772	6.18053e-11	9.36202e-10	1	1
LOC113518229	F-box/WD repeat-containing protein 9-like	102.069	0.0298434	0.182079	18.9206	0.00198871	0.00768941	1	4
LOC113510700	ATP-sensitive inward rectifier potassium channel 11-like isoform X2	1046.79	0.0298682	0.111083	37.4921	4.77197e-07	4.04716e-06	1	1
LOC113512295	inactive pancreatic lipase-related protein 1-like	973.613	0.0298985	0.119185	123.456	5.81519e-25	3.5154e-23	1	1
LOC113514530	snRNA-activating protein complex subunit 4	79.7189	0.0299371	0.220191	17.6805	0.00337461	0.0121404	2	2
LOC113523040	uncharacterized protein CG7065-like isoform X3	127.056	0.0300037	0.176383	19.3182	0.00167665	0.00666284	1	3
LOC113522602	uncharacterized protein LOC113522602	196.863	0.0300562	0.156674	22.3476	0.000449635	0.00207195	1	1
LOC113511547	mucin-21-like	35.6552	0.0302338	0.309653	36.6285	7.10926e-07	5.88614e-06	1	1
LOC113514270	methenyltetrahydrofolate synthase domain-containing protein	274.189	0.0303798	0.151676	36.9155	6.22781e-07	5.20198e-06	1	1
LOC113512182	protein kibra	780.804	0.0305497	0.0913658	52.5852	4.0919e-10	5.60793e-09	1	1
LOC113520307	histone-lysine N-methyltransferase trithorax isoform X1	1763.54	0.0306126	0.0739553	47.5048	4.48238e-09	5.29368e-08	1	1
LOC113516907	uncharacterized protein LOC113516907	236.373	0.0306875	0.149512	26.1251	8.43859e-05	0.000456367	1	1
LOC113515992	LOW QUALITY PROTEIN: phosphatidylinositol 3,4,5-trisphosphate 3-phosphatase and dual-specificity protein phosphatase PTEN	267.54	0.0307074	0.131317	57.789	3.47706e-11	5.39657e-10	1	1
LOC113518434	leucine-rich repeat-containing protein let-4-like isoform X1	823.341	0.0307094	0.0919244	76.9797	3.59143e-15	8.74026e-14	1	1
LOC113521662	cysteine--tRNA ligase, cytoplasmic-like isoform X1	2890.11	0.0308003	0.0827092	216.829	7.09713e-45	1.73998e-42	1	1
LOC113520341	disco-interacting protein 2 isoform X1	816.829	0.030891	0.102373	49.5738	1.69392e-09	2.10571e-08	1	1
LOC113520537	uncharacterized protein LOC113520537	984.749	0.0309533	0.0934941	360.445	9.86554e-76	1.00469e-72	1	1
LOC113522885	histone-lysine N-methyltransferase EHMT2	213	0.0309953	0.139976	17.5699	0.0035367	0.0126581	2	2
LOC113516257	Golgi-specific brefeldin A-resistance guanine nucleotide exchange factor 1-like	30.5983	0.0310566	0.350873	17.0284	0.00444633	0.0154177	2	3
LOC113513261	serine/threonine-protein kinase Genghis Khan-like	39.6848	0.0312159	0.308362	16.0311	0.00675593	0.0220571	4	2
LOC113515672	terminal nucleotidyltransferase 5C isoform X1	1407.88	0.0313979	0.0869461	34.1881	2.18423e-06	1.64394e-05	1	1
LOC113518450	nuclear speckle splicing regulatory protein 1 isoform X1	136.058	0.0314032	0.175448	16.9495	0.00459652	0.0158555	2	3
LOC113515986	6-phosphofructo-2-kinase/fructose-2,6-bisphosphatase-like	243.243	0.0316655	0.144838	25.7378	0.000100314	0.000534862	1	1
LOC113515842	glutamic acid-rich protein-like	80.6691	0.0317951	0.208145	18.544	0.00233648	0.00882027	2	1
LOC113522390	ceramide phosphoethanolamine synthase	311.957	0.0318904	0.134034	17.5528	0.0035624	0.0127226	2	2
LOC113509816	protein FAM177A1	235.148	0.0319407	0.135926	25.7417	0.00010014	0.000534145	1	1
LOC113520724	structural maintenance of chromosomes protein 1A	265.188	0.0324275	0.142949	40.7286	1.06449e-07	1.00806e-06	1	1
LOC113516202	protein split ends	3554.98	0.0324288	0.0718472	50.8357	9.34566e-10	1.20592e-08	1	1
LOC113523541	teneurin-m isoform X1	678.58	0.0324397	0.0933406	51.6591	6.33687e-10	8.42307e-09	1	1
LOC113517914	UBX domain-containing protein 4 isoform X1	366.198	0.032652	0.123077	22.3742	0.000444414	0.00205218	1	1
LOC113511950	pancreatic lipase-related protein 2-like	551.499	0.0326692	0.103025	134.586	2.52943e-27	1.81011e-25	1	1
LOC113523195	uncharacterized protein LOC113523195	1412.66	0.0326841	0.0987766	70.3281	8.75706e-14	1.80584e-12	1	1
LOC113517629	uncharacterized protein LOC113517629 isoform X2	725.648	0.0327419	0.0937513	13.781	0.0170623	0.0484739
LOC113523210	CD63 antigen-like	509.524	0.0328029	0.117021	36.2249	8.56335e-07	6.96377e-06	1	1
[truncated: 2,494 more rows]
